# Supplementary material for: Actionable cancer vulnerability due to translational arrest, p53 aggregation and ribosome biogenesis stress evoked by the disulfiram metabolite CuET
Source: Cell Death Differ. 2023 May 4;30(7):1666–78. doi: 10.1038/s41418-023-01167-4 (PMC10307793; doi:10.1038/s41418-023-01167-4)
Supplement: Supplementary file 5 — Supplementary_Table_1_Revised [file 41418_2023_1167_MOESM5_ESM.xlsx]

## Sheet: a.
	Gene	log2FoldChange	padj
1	C1orf112	-0.245749	0.0204245555762969
2	GCLC	-0.126666	0.0403710210077678
3	LASP1	0.117029	0.0338892238759443
4	RBM5	0.244045	0.00817106629203063
5	FKBP4	0.410414	8.57468736248129e-15
6	CAMKK1	0.336265	0.000705874123910087
7	CDC27	-0.234702	8.5400398382717e-06
8	FAM214B	0.472643	0.0326185673027151
9	GCFC2	-0.203132	0.0487077103387849
10	CROT	-0.342395	0.0113945341955946
11	ZNF195	0.273681	0.0440515791369649
12	CRLF1	0.557807	0.0237517574018438
13	TMEM132A	0.241476	0.0202050029069546
14	IFRD1	0.411094	3.7723359612176e-06
15	MYLIP	-1.31623	1.8966515213085e-06
16	CRY1	-0.329369	0.000544250292492537
17	ST3GAL1	0.268343	0.00537009116146744
18	METTL13	-0.282489	0.00104070249002219
19	NCAPD2	-0.153983	0.00790232135334872
20	GIPR	1.41908	0.000429569073438631
21	CLCN6	0.417017	0.00324215740782954
22	AKAP8L	0.270876	0.0334120796026227
23	PIK3C2A	-0.246589	0.00057243718727103
24	EXTL3	-0.253021	0.0106324706514487
25	CLK1	1.06334	1.3769748559807e-48
26	DDX11	0.292516	0.000672244891248919
27	GPRC5A	0.173228	0.00221552353811078
28	COX15	-0.35034	4.07085101072449e-05
29	MATR3	0.722665	0.0335551243685284
30	CYP24A1	-0.363694	0.0224006041017747
31	SYT13	-0.213162	0.00816317730244786
32	SPAST	-0.24223	0.00412430071557996
33	BIRC3	-0.295301	0.000224777335655913
34	ABCC2	0.200875	0.00973883190252993
35	DEPDC1	-0.362709	1.17296732840543e-07
36	BCLAF1	-0.180338	0.00398669379939502
37	GRN	0.232834	0.00765000318573937
38	FUT8	-0.286182	0.0241209444169566
39	UBA6	-0.203328	0.0154158506858697
40	DEPDC1B	-0.222783	0.0276398584254403
41	MFAP3	-0.267955	0.0136042643683397
42	ZFYVE16	-0.277613	0.000308950573408933
43	PNKP	0.336666	0.000561537036190515
44	PHF23	0.198536	0.0398193326426045
45	MED17	0.862632	0.00173806846239314
46	JADE2	0.286744	0.000372656680185638
47	POLR2B	-0.16202	0.0120932499925373
48	SCML1	0.345372	0.0146455843861665
49	GOPC	-0.222125	0.0205841160448717
50	RRM2B	-0.283324	0.000352081921743651
51	R3HDM1	-0.193985	0.0338189423175786
52	HERPUD1	0.514199	3.2785735835028e-11
53	PIK3CB	-0.236577	0.00685922452881291
54	AP5M1	-0.35642	8.39281907125727e-05
55	CUL1	-0.189401	0.0215294862938725
56	PUM2	-0.18149	0.00163116828666192
57	ZNF280C	0.421803	7.10464456471078e-05
58	NDC1	-0.246513	8.25519615864225e-05
59	ALDH18A1	-0.229506	0.000905052207474274
60	MXD1	0.894904	1.05687482162106e-06
61	QSER1	-0.206808	0.0105057333800037
62	MRPS35	-0.203098	0.00942176932399883
63	ZNF112	0.556848	0.0065934281838436
64	VMP1	0.173363	0.00105229845881805
65	ZNF275	0.403046	0.00439906106395046
66	ASUN	-0.247751	0.00513999052591752
67	CNN2	0.193471	0.0412913564754576
68	DDX20	-0.342509	0.00663504073485582
69	PMS1	-0.236206	0.0317576435165023
70	GNAI3	-0.171861	0.0248372800282815
71	OAT	-0.172942	0.0461094511874223
72	PKN2	-0.195821	0.0219417982849139
73	MTHFD2	0.225324	0.000486327475272104
74	ASPM	-0.29288	4.72713919065124e-06
75	ELOVL1	0.166842	0.0210826681562704
76	ZBTB11	0.398851	2.43673081780101e-08
77	ISOC1	-0.300846	0.0243776993082876
78	PFKP	0.139715	0.0193512102253425
79	KLF6	0.555432	5.06533156379881e-17
80	EVI5	-0.3516	0.0110628378668412
81	PKM	0.107545	0.0347964502060571
82	DHX29	-0.189327	0.0103028139898011
83	IARS2	-0.234714	1.03998564257504e-05
84	CBFB	-0.227819	0.0133575966365622
85	PLEKHH3	0.720172	3.81087566176101e-05
86	ACSL4	-0.20022	0.0249580554729504
87	POLR1A	-0.152377	0.036835706436153
88	IP6K2	0.281213	0.00735891657144247
89	NUP133	-0.217333	0.010447631595966
90	NUCKS1	-0.162327	0.00537009116146744
91	TGFBR3	-0.425032	0.000291152077233482
92	LRP6	-0.366743	1.52115394289445e-08
93	EXOC5	-0.179379	0.0128559942338628
94	FSTL3	0.35871	1.04406162543771e-06
95	MNT	0.616778	1.79663852056731e-07
96	JMJD6	0.564344	1.84642272235311e-13
97	GBA2	0.23315	0.0225692653742643
98	ASNS	1.92089	9.3690854425636e-06
99	PABPC1	0.126839	0.0400588411676515
100	CSNK2A2	-0.196846	0.012056815586405
101	LMCD1	0.637013	5.6527070634876e-16
102	CYBRD1	-0.235447	0.00816317730244786
103	TFRC	-0.508071	4.87669678294341e-22
104	MPP5	-0.213249	0.00957511810556838
105	MARK2	-0.244367	0.0199196724139776
106	HMMR	-0.370201	1.00717770224887e-06
107	TRNT1	-0.255508	0.00482061874824752
108	ACADVL	0.180265	0.0102278609661376
109	PVR	0.144837	0.0225102933936862
110	FERMT2	0.2038	0.0173974649245738
111	EED	-0.254936	0.0218226184333292
112	ACTR6	-0.27099	0.0139562375385427
113	SEMA3C	-0.176195	0.000925146303990678
114	ZNF638	-0.152811	0.045939092795401
115	FOSL2	0.28787	4.68682715553148e-05
116	WDR62	0.199368	0.0162402325426894
117	BAZ2A	0.217032	0.00178433668409737
118	TRAF4	0.43404	5.81204977088118e-06
119	TOP2B	-0.165773	0.00541614071322218
120	TM9SF3	-0.149942	0.00412430071557996
121	NFKB2	0.199861	0.0255115068277534
122	FAM76B	0.454902	0.00068165377080407
123	FGFR1	0.18557	0.000737806617597549
124	SYNJ2	-0.261604	0.00045028034688062
125	PPP2R5C	-0.18866	0.0243118659553941
126	PCM1	-0.173678	0.00672210170169802
127	ITCH	-0.192178	0.00781109686802117
128	RIF1	-0.177952	0.00909654278388712
129	CPOX	-0.334862	0.00772494550657166
130	CLDND1	0.29364	0.00174443392756701
131	HSP90AA1	0.323271	2.22338174415808e-18
132	AP4E1	-0.225582	0.0190175258237742
133	GEMIN5	-0.193835	0.0112056138951678
134	XPO1	-0.175736	0.000228413412199317
135	PALB2	-0.401839	0.000412036455655195
136	ITGAE	-0.251604	0.0481727410947875
137	ZNF324	0.553214	0.0148430731249435
138	ZNF416	0.695508	0.00482061874824752
139	ZNF586	0.439934	0.0152472418936942
140	ZNF264	0.569944	1.26660845787441e-05
141	YTHDC1	0.17548	0.0490242263275526
142	STARD7	-0.131707	0.0471626408256123
143	KIF3C	0.175054	0.0447534445812338
144	MYNN	0.340746	0.00106228843211571
145	DNAJA1	0.29098	1.66487813105838e-11
146	NFX1	0.282099	0.000113431418596821
147	PPP1R15A	2.25885	5.9035708951729e-41
148	SRRT	0.338189	4.412506290856e-10
149	L2HGDH	-0.250544	0.0367111841912162
150	GMCL1	-0.253466	0.0208743526652561
151	KLHL42	-0.248817	0.0111972139282637
152	ERGIC2	-0.200557	0.0199196724139776
153	SMOX	0.227812	0.00679368876191244
154	MAVS	-0.15655	0.0331260919045567
155	DYNLL1	-0.157601	0.0257998969186208
156	FUS	0.263342	2.19793033012336e-08
157	GRAMD1A	0.220046	0.0239933574270689
158	BIRC5	-0.189031	0.0310465559035692
159	MLF2	0.160969	0.0342253297083815
160	LTBP4	0.248084	0.0192199764402137
161	PDCD7	-0.313699	0.00834285880898423
162	KIF4A	-0.176086	0.0253923487771567
163	PLEKHG2	0.314489	0.00132720462342303
164	RBM27	-0.26204	0.0179597177919741
165	OSBPL8	-0.201307	0.00537009116146744
166	FH	-0.167494	0.0490190442798184
167	G2E3	-0.205548	0.0269728764835709
168	HNRNPC	0.17476	0.00100553648497058
169	TINF2	0.295267	0.0083358472504592
170	PHGDH	0.263498	0.00151653809048598
171	MYL6	0.178678	0.000752101277828382
172	AGO1	-0.29115	0.00830479263655796
173	MFSD11	0.232488	0.00256872502158735
174	DPYSL2	-0.186499	0.00536169831773398
175	ECHDC1	-0.207804	0.0415201741482022
176	CBX5	-0.199102	0.000286377958222976
177	MSH2	-0.196959	0.00510529036655425
178	HSP90AB1	0.17447	2.21606388137398e-05
179	ITPR3	0.213418	0.00347933251350253
180	RAB18	-0.154322	0.0473879939247983
181	NRP1	-0.236668	4.27613684187201e-06
182	TECR	0.333659	0.000368349895495656
183	GADD45B	1.39187	5.19981800198158e-31
184	SLC35E4	-0.502105	0.037225896514575
185	PATZ1	0.341092	0.00163116828666192
186	XBP1	0.543786	1.86568987188452e-14
187	HMOX1	2.48315	2.47520300469069e-66
188	PMM1	0.440623	0.00757665196410517
189	KHNYN	0.183846	0.019637584948724
190	TIMM9	-0.241982	0.0392543962867924
191	GSTZ1	0.306655	0.0376877425230394
192	KIAA0586	-0.245031	0.0323685716859233
193	AHSA1	0.201549	0.000463370797792291
194	SRSF5	0.354911	1.793550937387e-12
195	EIF5	0.20929	3.76586467143262e-05
196	PPP4R3A	-0.18841	0.00913643323277671
197	TRIP11	-0.339758	7.85245529174094e-05
198	PABPN1	0.207573	0.0302807871632641
199	PSMA6	0.54688	0.0173926477226606
200	NFKBIA	-1.08522	3.59063365448878e-34
201	PNN	0.276341	3.44885322827482e-05
202	GINS1	-0.216815	0.00437859813885412
203	PABPC1L	0.414064	0.00429615360036425
204	DIDO1	0.211525	0.00624631252105056
205	TRIB3	0.313589	0.000668562048037543
206	NOP56	0.171642	0.00107505958451287
207	TTI1	-0.190677	0.0493556053869215
208	CEP192	-0.251262	0.0291128034021706
209	SMAD7	0.526123	1.23063708050402e-06
210	MIB1	-0.178208	0.042169261914784
211	RIOK3	0.316606	0.000796368416647626
212	PRPS2	-0.213197	0.0224006041017747
213	FMR1	-0.226342	0.00859113390213914
214	GABRE	0.629464	0.00161243654120972
215	CENPI	-0.300857	0.00269507047155152
216	GLA	0.156247	0.0261152639075449
217	KPNA3	-0.220834	0.00208042971810669
218	ZNF629	0.344988	2.92364923731992e-05
219	CTCF	0.205947	0.0140361167294292
220	HAS3	-0.374556	7.10501103052688e-07
221	HSDL1	-0.295344	0.0108200562911457
222	PIEZO1	0.178831	0.0179597177919741
223	HERC1	-0.246245	0.0430914642949338
224	RHOV	-0.888087	0.0276398584254403
225	BRF2	0.381873	0.0489359936335813
226	FZD3	-0.322514	0.0200422624122299
227	NBN	-0.177157	0.00518670825204336
228	IMPAD1	-0.167321	0.00653645634771615
229	NDRG1	0.226376	0.000882068813657821
230	ARMC1	-0.255475	0.00194576354772762
231	ERI1	-0.247151	0.00265518271684243
232	TNFRSF10A	0.188761	0.0447534445812338
233	SF3A2	0.271982	0.0399036034509842
234	DMPK	0.487791	0.000153861717455517
235	PTOV1	0.20359	0.0257487168951062
236	TIMM44	0.281081	0.0272291535203523
237	CCNE1	0.347441	0.00757665196410517
238	RPS16	0.170203	0.00224315647353438
239	NUMBL	0.366816	0.000251467959885458
240	SLC1A5	0.219264	0.000636155227081815
241	DENND3	0.208257	0.0131974851068178
242	CDC37	0.197311	0.0148821208844087
243	CYTH2	0.410258	9.42436951960298e-07
244	ZNF175	0.462467	0.0143896376717662
245	ARRDC2	0.382019	0.00412430071557996
246	GAPDHS	-0.481227	0.0248742132713338
247	USF2	0.239715	0.00820961599042495
248	ZNF14	0.713232	0.00616757941408629
249	SCN1B	1.55424	5.33108657640912e-11
250	ERF	0.462555	2.6090931650237e-11
251	ZNF574	0.552681	5.69294822719411e-08
252	TWISTNB	-0.210637	0.0263628665159928
253	CBLL1	0.237759	0.0225102933936862
254	CAV1	-0.112992	0.0455170243826408
255	DNAJB6	0.216176	0.0105957899287688
256	STX1A	0.314132	0.0083358472504592
257	GARS	0.182027	0.00699806487479297
258	CASP2	0.233952	0.00913643323277671
259	HSPB1	0.376369	0.000364822131379067
260	PTCD1	0.28618	0.0499484541723833
261	LSM5	-0.178684	0.0411193288732772
262	SERPINE1	0.161916	0.0493326318206103
263	AHR	0.289098	0.0413873027858348
264	TMEM248	-0.153987	0.0370773246316596
265	TESK1	0.339224	0.0247055125987841
266	CA9	0.845841	0.0379600191983198
267	BAG1	0.252145	0.00784875202949692
268	SETX	-0.264029	0.000569265192554408
269	ZFAND5	0.183051	0.00129885819276788
270	ERLIN1	-0.153973	0.0353157646687689
271	MINPP1	-0.388341	0.000242840478440759
272	SFXN3	0.271354	0.00303108602266626
273	SUFU	-0.412977	0.0142411067777772
274	DKK1	-0.503673	1.27990570387364e-12
275	CCDC6	-0.184038	0.0112293022205017
276	CUL2	-0.181665	0.0347964502060571
277	RPL28	0.262221	0.000503930290335938
278	RAPGEFL1	0.473968	0.0376877425230394
279	KPNB1	-0.107893	0.0445218191141472
280	RPS6KB1	-0.258121	0.000548266751183147
281	TRIM16L	-0.203464	0.00156198551676025
282	INTS2	-0.284036	0.000151229957543913
283	PFN1	0.165126	0.00653714533935635
284	ALDH3A1	-0.123422	0.0374177376450336
285	DDX5	0.210557	3.43161667878329e-06
286	CCL2	-0.329399	0.000350119417688293
287	EZH1	0.314766	0.0199196724139776
288	ABCC3	0.182495	0.00338986914938637
289	DUSP3	0.196415	0.00445805173449465
290	PMP22	0.207574	0.00196039633655067
291	AREG	-0.179574	0.0336466573462798
292	KLF3	0.418462	1.10078228211616e-06
293	HSPA8	0.27109	1.60422460083879e-11
294	PPP6R3	-0.144053	0.0355086367298518
295	TRIM3	0.358274	0.0273273247697155
296	CHORDC1	0.539391	2.38495779522976e-18
297	RNF141	-0.25721	0.0135652335476436
298	CARS	0.21824	0.0221003611499137
299	MLEC	-0.136169	0.0480126415685657
300	RSRC2	0.416055	1.36845273736116e-09
301	CYP27B1	1.50953	8.48932841189587e-06
302	RFC5	-0.195785	0.0269542986319493
303	CAND1	-0.174424	0.00118146190540768
304	ATN1	0.288582	0.000890535609363213
305	CMAS	-0.191855	0.0349820652466052
306	RNGTT	-0.227363	0.0372800893800548
307	ULBP1	0.689119	0.00498583817767204
308	RBM24	0.309932	0.0214752850220853
309	FBXL4	-0.265006	0.0376216211600358
310	ASCC3	-0.169324	0.0403439432420895
311	C6orf62	-0.177367	0.0225102933936862
312	ADGRG6	-0.154543	0.0229645197830437
313	PHF1	0.733214	8.59787474818808e-09
314	SRF	0.53363	1.26660845787441e-05
315	TMEM30A	-0.180081	0.0144370324143416
316	VEGFA	0.817771	8.01894059108064e-23
317	TBX18	-0.292836	0.00200767386099211
318	ERBIN	-0.172111	0.0166971874890375
319	HARS2	-0.241849	0.0103596401805161
320	MAN2A1	-0.182569	0.0275053864615672
321	MRPS30	-0.219631	0.0269542986319493
322	HBEGF	0.824372	9.7453834672362e-05
323	CNOT6	-0.217135	0.00374588742362125
324	CCNG1	-0.290413	0.000131977882443529
325	ARRDC3	-0.310014	0.0231066302529379
326	GOLPH3	-0.177076	0.0381720199958374
327	LNPEP	-0.43009	1.03198311837629e-08
328	PDE4D	-0.194249	0.00311261752860332
329	NUP155	-0.278437	5.73236653762374e-06
330	SEC24A	-0.219886	0.0173926477226606
331	RARS	-0.142851	0.0310465559035692
332	BCL6	0.902618	1.55237291530564e-07
333	AMOTL2	0.403635	1.41872370029389e-10
334	PFKFB4	0.473581	0.0131974851068178
335	ACAP2	-0.217733	0.0248372800282815
336	ECT2	-0.229184	5.20818523859111e-05
337	GNB4	-0.207415	0.0419743432823453
338	ABTB1	0.500599	0.0129582181087914
339	KLHL24	0.690038	0.00970859986828262
340	CLCN2	0.531562	0.0248372800282815
341	MOB1A	-0.275626	8.91413731659055e-08
342	SLC35F5	-0.217733	0.000796368416647626
343	PCGF1	0.477862	0.00258884196764724
344	CCDC88A	-0.206509	0.00664948840074975
345	MRPL19	-0.177254	0.013101715707875
346	FN1	0.21611	0.000212516240983572
347	GGCX	0.286321	1.71106962475657e-06
348	KDM3A	0.57122	6.57316203191331e-14
349	ZNF142	0.262706	0.0194318034267536
350	FHL2	0.5277	6.87630279457631e-09
351	CNPPD1	0.371808	0.00108442655526173
352	ABCB6	0.520304	0.0169079283918539
353	ID2	0.382606	1.79663852056731e-07
354	CEBPZ	-0.143371	0.0245032853276011
355	SLC1A4	0.334657	0.00415300936065829
356	RND3	0.47355	1.47822622000087e-13
357	NFE2L2	0.231335	0.0010056640931279
358	BCL9	0.344343	0.0287282831122641
359	ERRFI1	0.382442	2.56191138406966e-08
360	EDEM3	-0.356794	0.00012775233208232
361	CAPZA1	-0.154434	0.0406607714084323
362	SCAMP3	0.203002	0.0150920431769708
363	MEF2D	0.464266	5.08251560247623e-08
364	ZBTB17	0.489403	0.0320640764005715
365	NR5A2	0.234451	0.00839567489544616
366	ETV3	0.327465	0.00415729797671697
367	KDM5B	0.285634	0.000566759545072281
368	ID3	0.682094	1.09567331997064e-13
369	PRPF3	0.214363	0.00748080008633672
370	SLC2A1	0.15061	0.0299658219136848
371	CDC20	-0.259027	1.95785809715566e-05
372	ATP6V0B	0.227051	0.0242493665708508
373	ABCD3	-0.193211	0.0162087208977161
374	DARS2	-0.209237	0.00225648773645664
375	RSRP1	0.500367	3.30799663467803e-05
376	CENPF	-0.210349	0.00476775276169895
377	CD3EAP	0.236274	0.00272947966667089
378	KMT2A	-0.282369	0.0364852017689944
379	KIF14	-0.229855	0.000652324853905158
380	FASTKD2	-0.273472	0.00011950644001238
381	KLF7	0.269141	0.0031565353068905
382	ANKRD13C	-0.274494	0.0419174804364585
383	FBXO30	0.418949	6.50057127413384e-08
384	CTGF	1.25416	3.92204782250485e-48
385	DCLRE1B	-0.354098	0.0344066782165312
386	CPSF3	-0.16684	0.0366281845160241
387	TRIM32	0.270741	0.018629018966086
388	FBXW2	-0.171988	0.0348455490644444
389	DCAF4	0.435504	0.00235008088025103
390	NPC2	0.24263	0.0455170243826408
391	IRF2BPL	-0.534729	7.53804686543005e-05
392	YIPF4	-0.22181	0.00513999052591752
393	IDE	-0.171366	0.0196902668419635
394	GPAM	-0.343216	0.00108944610849316
395	AVPI1	0.458362	1.05687482162106e-06
396	DUSP1	1.3164	5.472176266114e-23
397	NUP43	-0.225968	0.0121551021947217
398	HSPH1	0.417845	3.41018538763224e-13
399	KBTBD7	-0.69006	4.68219891485212e-05
400	FAM53C	0.269266	0.0165327459328578
401	EGR1	4.83971	6.86664831285974e-17
402	TMPO	-0.199619	0.00134372771503141
403	SOCS2	0.371647	0.0148808219228562
404	NFYB	-0.279749	0.00435767317372595
405	APAF1	-0.276187	0.00763064174168694
406	DUSP4	-0.204177	0.000169091966006114
407	CLU	0.236972	9.42937650944966e-07
408	ZNF706	0.250067	0.00970859986828262
409	LYPLA1	-0.191424	0.0204069270293157
410	ZNF549	0.679904	0.0122420188018581
411	TRMT1L	-0.335187	0.00104025820058369
412	B4GALT4	-0.210179	0.00679368876191244
413	KIF18A	-0.217325	0.0232517502845916
414	PILRB	0.379755	0.0183280079977593
415	PDS5A	-0.143614	0.03618764551323
416	ZMIZ2	0.364973	0.000272008990900897
417	C7orf49	-0.220883	0.0129582181087914
418	PLAU	-0.315045	0.000233561460684839
419	CDKN2C	-0.365741	0.0448409718861777
420	NR4A1	1.66095	1.52115394289445e-08
421	TUBA1B	-0.174257	0.000597539734483796
422	FAM199X	-0.238659	0.000337703873676361
423	PLCG1	0.190928	0.0311673895428696
424	ARFGEF2	-0.210268	0.00295142617788738
425	ZNFX1	0.383015	1.6285690034679e-07
426	CSE1L	-0.186465	0.000917782565604854
427	RNF114	0.20598	0.0105072083653118
428	FASTKD3	-0.368828	0.00716942007146885
429	NQO2	0.205811	0.0260906462052548
430	GLO1	-0.226113	0.00291272545171301
431	NUP153	0.154284	0.0243776993082876
432	EREG	-0.239907	0.000132132574025024
433	MT2A	2.41935	2.37786155889918e-191
434	BMP4	0.63266	0.018629018966086
435	FAM193A	-0.313629	0.04063957791539
436	SOX9	-0.81247	1.03487930869127e-09
437	RPL23	0.118967	0.0496008939196899
438	FOSB	3.016	3.338734464972e-06
439	NAPB	-0.619416	0.00108944610849316
440	RRBP1	0.205704	0.0045724437121563
441	FLRT3	-0.425117	0.0127381301227107
442	ZNF436	0.488851	0.00133681550699252
443	ID1	0.843594	6.86664831285974e-17
444	NR1D1	1.40415	2.9640778791424e-19
445	GLIS2	0.401997	0.00218894036615822
446	ZNF384	0.333542	7.64928521579507e-06
447	DLGAP5	-0.315234	1.21483572142326e-05
448	ZBTB1	0.323459	0.000389506947387411
449	TRMT5	-0.316681	0.00228315948694224
450	ZNF484	0.647559	4.67008057516285e-05
451	SMARCA4	0.39073	0.0445523112785631
452	RBM48	0.376997	0.0357826570398563
453	ZFP36	1.34015	6.58482981589752e-33
454	DGCR8	0.255646	0.00708839081697035
455	ATF4	0.548364	6.29320328422832e-24
456	MKLN1	-0.257518	5.67008668595157e-05
457	DNAJB9	0.398518	0.00178467775540065
458	ICE2	-0.24418	0.00013272629567138
459	FAM63B	-0.241362	0.0499484541723833
460	KNSTRN	-0.212456	0.0454402610429277
461	CHAC1	2.56739	2.16433630537282e-17
462	VPS13C	-0.200775	0.0124326231186996
463	ANAPC13	-0.239835	0.0244782118665406
464	MBD4	0.284328	0.00533164817735268
465	SPCS3	-0.191907	0.00855583751003933
466	FXR2	0.185862	0.0280043503428968
467	PUS7L	-0.325549	0.00012775233208232
468	CDKN2D	0.996145	0.000265739559152426
469	AJUBA	0.276021	0.000122779900034664
470	DTD2	-0.283854	0.0391025672318438
471	MIS18BP1	-0.241771	0.00130849149636132
472	SAT1	0.635879	2.59475515628785e-37
473	LDLR	0.255225	0.00196039633655067
474	PRKCSH	0.182751	0.00580081126554911
475	GDF15	0.691505	4.09315417717929e-05
476	JUND	0.604922	5.88550175338006e-06
477	ZNF557	0.494663	0.0445684958178704
478	ZNF337	0.353154	0.00164961814795927
479	CHMP2A	0.18325	0.037574365366861
480	ZC3H4	-0.346468	0.000544250292492537
481	SESN2	0.753236	0.000463370797792291
482	MED18	-0.594972	0.00181637497729034
483	ZNF317	0.292192	0.00657770095565264
484	PPAN	0.837169	0.0091796682145483
485	PLXNA3	0.469059	0.0322194143345545
486	ZNF331	0.405317	3.95784612364256e-05
487	NOL11	-0.177408	0.0115396341566109
488	AKAP12	0.238757	9.96085066382876e-06
489	ZNF227	0.333952	0.0392543962867924
490	AOC3	1.26503	0.0111911224072223
491	ACAP3	0.429486	0.0037973551987213
492	THOC6	0.533736	1.35575305597823e-05
493	TOP2A	-0.239354	8.35360617505814e-07
494	THAP1	0.342459	0.0307478677526285
495	FAAP24	-0.390071	0.0445949960325514
496	DNAJB1	1.26759	2.0642004625291e-18
497	PPARG	0.23345	0.0280695370695776
498	PTCD3	-0.147872	0.0346093032319368
499	IMMT	-0.186553	0.00264720453119849
500	PER2	0.366955	0.00105622984020887
501	RAP1GAP2	0.351734	0.00205215948842812
502	ANKRD17	-0.187034	0.0232517502845916
503	WBP2	0.355238	0.000272510319599892
504	KDM6B	1.5398	0.000264274317035143
505	RIDA	-0.34385	0.0403771450503541
506	PCED1A	0.281497	0.0255115068277534
507	KIAA0907	0.213625	0.0305322364999862
508	BCAN	0.820928	0.00515353727004137
509	OSER1	0.730542	8.4335275402278e-17
510	PPP1R3D	-0.600171	0.0142107613826752
511	USPL1	0.310307	0.00327002447058084
512	SCO1	-0.187178	0.0169079283918539
513	RFC3	-0.183438	0.0376877425230394
514	FOPNL	-0.182779	0.0128855401601691
515	ATP13A3	-0.220311	0.000189691632387029
516	IMPA1	-0.235944	0.0171880590581303
517	DPF2	0.314543	0.00333483042802235
518	CCNB1	-0.188275	0.00201441057581945
519	THUMPD3	-0.174095	0.0324198288353538
520	BHLHE40	0.424764	5.7082984399383e-09
521	PRPF38B	0.339671	9.64775449967018e-06
522	SLC38A2	0.634687	2.41891828826366e-33
523	YWHAQ	-0.116109	0.0243391842311623
524	GRHL1	1.07148	0.00127653443911848
525	ROCK2	-0.172419	0.00282361804467902
526	EMP1	0.24653	0.0164366504506817
527	ARGLU1	0.206624	0.00725930930980805
528	TMED7	-0.233333	0.000310790285705648
529	WDR36	-0.203968	0.00901868211764362
530	NAA35	-0.181026	0.0357826570398563
531	TMEM2	-0.209653	0.00163116828666192
532	HILPDA	-0.360854	0.00847862840475056
533	TES	0.397237	4.21535113923173e-10
534	NT5E	-0.260465	0.0110628378668412
535	AKIRIN2	0.301649	0.0169153134599765
536	CAPRIN1	-0.109837	0.048113313786564
537	DNAJC14	-0.258284	0.0158575334172705
538	CD63	0.171851	0.00402599186380379
539	B4GALNT1	0.252412	0.00125231819757803
540	OS9	0.15888	0.0123956579814472
541	CCDC142	0.453007	0.00703378753678186
542	ABCB10	-0.355593	1.84754870591676e-05
543	CEP350	-0.299133	0.00239362698335188
544	DOCK10	-0.196936	0.036335972170481
545	DNAJB2	0.512074	2.68290767527956e-05
546	SCYL2	-0.180039	0.0360228415343979
547	CKAP2	-0.232041	0.00378036037644179
548	BORA	-0.366124	0.00628226658148249
549	LMO7	0.152391	0.0481870213589059
550	SPRY2	0.527123	2.55718687241367e-05
551	NUDT15	-0.220341	0.0470728691616004
552	ABHD17C	-0.311153	0.0206728687578112
553	IREB2	-0.224074	0.000157625839004343
554	SRSF1	-0.206032	0.00145447434975409
555	DCAF7	-0.16566	0.0224006041017747
556	SKIL	0.689619	1.090929875903e-29
557	SMC2	-0.164083	0.0112293022205017
558	ZNF189	0.387552	0.00676242333802293
559	ATP6V1G1	0.21194	0.0312716959923785
560	TSTD2	0.284952	0.0144060549751049
561	MYC	-0.197464	0.00840964936410228
562	GRHPR	0.226719	0.00370259189299002
563	ALDH1B1	-0.237436	0.0104679643008133
564	ZSCAN9	0.517873	0.00611940670220362
565	PIM1	1.34744	1.32768187598978e-40
566	YIPF3	0.223354	0.0409154609787529
567	IER3	0.199934	0.0489359936335813
568	SYTL2	0.388653	0.00893909005289225
569	NARS2	-0.269372	0.0268065700969715
570	TGS1	-0.275086	0.00224028070465389
571	KNL1	-0.320153	3.75221726292677e-05
572	RTF1	-0.212765	0.0161480873514587
573	ADAM10	-0.172632	0.0342876327948628
574	RABGGTB	0.195024	0.0253923487771567
575	DBT	-0.351678	0.0102178072629809
576	EPT1	-0.221057	8.40791029038566e-05
577	PNPT1	-0.18121	0.00657134999862748
578	LRPPRC	-0.132996	0.0165315420959614
579	KIF11	-0.259384	2.50533457914687e-05
580	DUSP5	0.824891	2.36857639325123e-07
581	CEP55	-0.169157	0.0317576435165023
582	KIF20B	-0.253764	0.00114954756259031
583	FASTKD1	-0.270084	0.00698693130420568
584	SECISBP2L	-0.256872	0.0122313395388486
585	VWA9	-0.206379	0.0338892238759443
586	NUP54	-0.210991	0.0369879319448899
587	CCNG2	1.12981	7.55671385987506e-08
588	CENPE	-0.17922	0.0286591485306971
589	MAPK8IP3	0.331386	0.0135305962043055
590	GABARAPL1	0.560073	5.80485555758498e-06
591	CPNE8	-0.258122	0.0440515791369649
592	FAM60A	0.220623	0.00303233732493114
593	ETNK1	-0.226912	0.00251582719794599
594	CLSTN3	0.306243	0.0331260919045567
595	DUSP6	1.26786	5.66568056233869e-19
596	TMTC3	-0.245797	9.91976739838996e-05
597	NUP58	-0.173947	0.019637584948724
598	MTMR6	-0.258975	0.00907864211256779
599	SLC7A1	0.188534	0.0314693443103314
600	BRCA2	-0.266419	0.0414611187398948
601	ZNF740	0.235641	0.0409154609787529
602	SETD1B	0.240889	0.048113313786564
603	ZIC5	0.646272	1.96618919239072e-06
604	NAA30	-0.266703	0.0064426646096838
605	GCNT3	0.170341	0.0129582181087914
606	NEIL1	0.400122	0.024223762624998
607	MAN2C1	0.26778	0.00482605484948038
608	TPM1	0.192864	4.53105197504026e-05
609	MFGE8	0.287407	0.00131027245689192
610	TGFB1I1	0.348824	0.0141761026194454
611	TOB1	0.306316	0.00416712202479193
612	ARRB2	0.200902	0.0152472418936942
613	CSNK1D	0.228304	0.000193028451040836
614	CBX4	0.441105	0.00057243718727103
615	MBD1	0.292337	0.00560014294400919
616	ZCCHC2	0.577557	1.47078942810583e-05
617	PMAIP1	0.616959	4.25191332667697e-06
618	MIEN1	0.268727	0.0464167078768818
619	CCDC97	0.205269	0.0499484541723833
620	IFNAR1	-0.1863	0.0426156405131885
621	URB1	-0.2276	0.00764095358554715
622	GEMIN7	-0.374029	0.0139184081554858
623	ADAMTS10	0.399476	0.0305322364999862
624	ERVK3-1	0.453974	0.00482061874824752
625	CACNG8	0.735288	1.75805030974764e-05
626	ZNF787	0.383241	0.0358345588359774
627	ZNF473	0.734113	4.41311300328729e-15
628	BCL10	0.373738	0.0319456504583588
629	CYR61	1.31816	3.73617845808301e-77
630	KIF2C	-0.191544	0.0320431827018203
631	POGK	-0.178178	0.0165274682520135
632	POU2F1	-0.263061	0.0154158506858697
633	NUF2	-0.236589	0.0239254093498893
634	ABL2	0.300888	0.000264274317035143
635	TUFT1	0.500188	3.78788807634024e-07
636	ZNF687	0.255153	0.0477356989222847
637	CGN	0.424391	0.0242340658451607
638	MCL1	0.665944	1.19304856186304e-21
639	ANP32E	-0.181687	0.0225692653742643
640	DTL	0.175837	0.0360228415343979
641	SLC27A3	1.03155	0.00366351594110783
642	RIT1	0.323013	0.00537009116146744
643	SRP9	-0.160216	0.0144859450778392
644	SDE2	0.457194	3.43161667878329e-06
645	FBXO28	-0.277728	0.00163116828666192
646	LBR	-0.260689	1.41812265600889e-05
647	EPHX1	0.175535	0.0424726597916879
648	RHOB	0.243261	0.00224315647353438
649	ASXL2	-0.182534	0.0385968826012179
650	ETAA1	-0.301156	0.00891418643159841
651	ST6GAL2	-0.281539	0.00437859813885412
652	TMEM177	-0.414118	0.00630456077255742
653	LNPK	-0.202075	0.0421365691630705
654	CDCA7	-0.194272	0.0183280079977593
655	NBEAL1	-0.356454	0.0131816657585283
656	STK11IP	0.270168	0.0452771937361451
657	CSRNP1	1.29726	3.79688740298605e-34
658	TMF1	-0.208176	0.0255122640643511
659	LIMD1	-0.165558	0.0248393850175478
660	NFKBIZ	0.50976	0.0259267565329519
661	SPATA5	-0.300873	0.0247231053653019
662	CCNA2	-0.24108	0.00901868211764362
663	USP53	0.275876	0.00174443392756701
664	2022-03-01	-0.944699	0.0165337417107812
665	RPL37	0.135739	0.0464132420495308
666	SKP2	-0.504898	8.93706296720113e-07
667	PLK2	-0.221652	0.000812048292158227
668	RASA1	-0.194513	0.0497425671608797
669	TNIP1	0.151473	0.0290743926049884
670	ZNF300	0.486211	0.000375914598358746
671	GFOD1	0.537	0.0262238146279509
672	TRIM41	0.423344	5.73236653762374e-06
673	DOK3	0.64111	0.0417259519417395
674	PPP1R18	0.541939	3.81956888822623e-08
675	PHIP	-0.186017	0.0182602743357606
676	SHPRH	-0.281301	0.0360228415343979
677	RBAK	0.394496	3.29211759121186e-05
678	ZNF92	0.343595	0.0122420188018581
679	GIGYF1	0.231915	0.0256872639934344
680	SLC25A37	0.273611	0.0042830571688952
681	HAUS6	-0.189162	0.00716942007146885
682	MFSD14B	-0.162303	0.0245221797224292
683	SLC25A25	0.83017	5.82065413321187e-11
684	NOTCH1	0.335185	0.0357826570398563
685	POLR3A	-0.2647	0.00218894036615822
686	ANKRD1	0.918061	1.45194168600939e-11
687	EIF4EBP2	-0.222476	0.0121452703081439
688	ITPRIP	0.309557	0.00440263856162639
689	ADM	0.383748	0.000477764587970571
690	TNKS1BP1	0.201582	0.00672210170169802
691	PTPRJ	-0.169299	0.006721389321833
692	SERPINH1	0.269272	0.000206283049976188
693	AASDHPPT	-0.318664	8.35919352572848e-05
694	SLX4IP	-0.42424	0.00816317730244786
695	MTA2	0.290319	2.37213159862227e-06
696	TAGLN	0.565682	0.00903988428990637
697	DSN1	-0.246471	0.00803555858629921
698	ALDOA	0.523406	0.0402472823363537
699	LATS2	0.409294	0.000123504097522774
700	UBC	0.886973	6.88770619265904e-71
701	SLC7A11	-0.212184	0.0017033622604495
702	NOCT	0.703127	8.44738611786032e-07
703	OXSM	-0.51711	0.000705874123910087
704	TWF1	-0.152381	0.0265773766260015
705	NCAPD3	-0.167698	0.0399841881356503
706	ASAP2	-0.237404	0.00184421759078231
707	CACUL1	-0.229202	0.00781109686802117
708	BAG3	0.386497	1.81001169029689e-08
709	EPG5	-0.311574	0.0132423963788484
710	UHMK1	-0.227394	0.000149443844416737
711	ZNF776	0.41342	0.00192982123303672
712	SLC30A6	-0.245205	0.000986519707610241
713	PELO	0.276131	0.00907840317856923
714	SAR1B	-0.259956	0.00060557592374652
715	UTRN	-0.208946	0.0253338205148537
716	SCOC	-0.275478	0.00392346516907536
717	SMARCA5	-0.238754	0.000164760450702068
718	RANBP2	-0.203315	0.00830479263655796
719	NR4A2	1.20569	6.94529486202568e-06
720	TRAPPC8	-0.287487	0.00358707626936321
721	UBALD1	0.868294	1.13180178513313e-08
722	ING1	0.510692	0.00365851912890938
723	ZDHHC7	0.174437	0.0319456504583588
724	CEBPG	0.244864	0.000226761583478366
725	DGKE	0.364729	0.00780342962563109
726	HS2ST1	-0.281441	0.00412430071557996
727	NUS1	-0.219205	0.0169665573552617
728	PPP2R5E	-0.167156	0.0399841881356503
729	UCHL1	0.1822	0.000509143206622116
730	TRIM11	0.66663	4.63364815482138e-11
731	CCSAP	-0.364993	0.00284274310627288
732	SH3RF1	0.264712	0.0120932499925373
733	FLCN	0.770787	3.82721824055769e-13
734	USP43	0.38712	0.0457959034451459
735	KLF10	0.773754	1.38019845602041e-47
736	NUP205	-0.146033	0.0165327459328578
737	SLC26A2	-0.33184	1.67117370773135e-07
738	VBP1	-0.187532	0.0161480873514587
739	CARNMT1	-0.272022	0.00437618902934876
740	RPL30	0.147936	0.0134083437862301
741	PRR14	0.44032	0.00400797533575124
742	FBRS	0.344341	0.00228315948694224
743	EIF4A2	0.191245	0.00151279277648552
744	BRPF1	0.372637	0.000475117456034184
745	CPT2	-0.552119	0.000811135418538464
746	APPL1	-0.244331	0.00224315647353438
747	TSC22D3	0.672408	0.00167556512509905
748	SNX22	0.137354	0.0452771937361451
749	PAFAH2	-0.357786	0.0228658297116684
750	CNOT11	-0.283177	0.000191988972243575
751	ZFAND2B	0.699408	5.80485555758498e-06
752	PPP1R15B	0.337075	1.9527154267543e-07
753	DEDD	0.320845	0.00497185225740758
754	CSRP1	0.277173	4.27332453280138e-08
755	PTMS	0.341267	2.50230868170694e-05
756	BTG2	-1.04703	1.44091457588198e-05
757	NAE1	-0.215347	0.00431821225645332
758	EFCAB14	-0.173129	0.0407535285561688
759	ZYX	0.325615	0.000105398016926119
760	ZNF230	0.582078	0.0330245518360188
761	ZNF222	0.834003	0.0110628378668412
762	ZNF235	0.484903	0.00324215740782954
763	VMA21	-0.22824	0.00111763179665719
764	NDUFV3	-0.299298	0.0336354836151333
765	RALGDS	0.624747	0.0353926917386249
766	TAOK1	-0.233565	0.00098403446008257
767	DEDD2	0.918506	1.54668735657604e-21
768	CHTOP	0.223934	0.00497185225740758
769	ZBTB7B	0.535302	7.92208889189101e-06
770	VPS11	0.333431	0.0371954997571732
771	NBEAL2	0.197841	0.0458042479665961
772	IER2	0.986235	1.41209837511579e-24
773	ZNF394	0.506089	0.00012775233208232
774	C5orf45	0.192976	0.00440486201101833
775	SQSTM1	0.232951	0.00026290402400911
776	MGAT4B	0.171352	0.0248362803621807
777	U2AF1L4	0.681663	0.0340945907887018
778	SRSF2	0.303669	2.78078745341619e-10
779	MPP3	0.332746	0.0156738240922511
780	RACGAP1	-0.186185	0.00178797043695227
781	EIF4A1	1.28078	4.8400751253702e-12
782	RPL26	0.247937	0.00282447503905761
783	CMPK1	-0.198626	0.00870732685158777
784	COA7	0.331022	0.000257612992681134
785	ZYG11B	-0.235663	0.0232517502845916
786	KLHL21	0.345277	0.00862886255314635
787	NFIA	-0.332348	0.0319456504583588
788	DNAJB4	0.618988	2.62073438008989e-11
789	FAM102B	-0.398823	0.000685384065826893
790	PEA15	0.327377	8.55882064599978e-07
791	C1orf74	-0.713849	0.00292711041974815
792	ATF3	1.12333	1.56161682936913e-07
793	IER5	0.424863	5.07576115620033e-06
794	BROX	-0.258184	0.001842556544421
795	PKDCC	-0.741686	8.23685513377733e-16
796	B3GALNT2	-0.263653	0.00437859813885412
797	INHBB	-0.237415	0.0159095346108927
798	FZD5	0.275099	0.040185077161182
799	PYGO2	0.299787	0.0108582079937346
800	LRRC58	-0.237033	0.000405554434224129
801	ELF3	-0.468161	0.0173228949891198
802	SGO2	-0.334071	7.037075049523e-06
803	WDFY3	-0.281851	0.0116598256816589
804	CCNL1	0.623158	3.33568953475859e-14
805	CXCL3	-0.547461	0.0456243899639281
806	CXCL5	-0.140867	0.0376725515812654
807	RCHY1	0.384338	0.0148821208844087
808	KIF15	-0.338964	0.000830005616780497
809	ZC3H12A	1.45759	1.04945010092132e-34
810	FAM208A	-0.285056	2.00868552212408e-05
811	UBXN7	-0.210766	0.0465538210350062
812	RNF168	0.398598	0.00114011059284143
813	DNAJB14	-0.251934	0.00544810728039634
814	HMGB2	0.190758	0.0191343525091883
815	MAD2L1	-0.298822	0.000201185071774294
816	HPGD	-0.200625	0.000545776612251678
817	ARFIP1	-0.314221	0.00307865885798995
818	AGGF1	-0.371512	0.00404441672905231
819	GRPEL2	0.506997	7.55671385987506e-08
820	UBLCP1	-0.249631	0.00197583422891309
821	FOXQ1	-0.784635	0.0125466979931904
822	MB21D1	0.320714	0.0429055144136939
823	DCBLD1	-0.258227	0.00910200628305559
824	GALNT10	-0.203569	6.12820209427442e-05
825	ZNF12	0.243791	0.0121411972491973
826	BRI3	0.225043	0.0269789263271905
827	RAD21	-0.197323	0.00165846950353995
828	TMEM184A	0.358673	0.000482080146617206
829	INTS8	-0.211568	0.00760135505964732
830	GEM	0.631949	0.000282185321887273
831	PDP1	0.548628	3.54666042131511e-05
832	ABCA1	0.321099	0.0176667449604665
833	NFIL3	0.546328	0.000392801426678174
834	MID1IP1	0.326822	0.00420853224358825
835	ZNF367	0.345793	0.00046180858568855
836	MELK	-0.175565	0.0167931783713014
837	INPPL1	0.210547	0.00628226658148249
838	SKA3	-0.331301	0.00437020492795226
839	DDIAS	-0.317608	0.000403314285388094
840	PCF11	0.443855	1.03487930869127e-09
841	DNAAF2	-0.350163	0.0259267565329519
842	ARF6	-0.294945	2.16728077845861e-05
843	FAM175B	-0.358582	0.00185460873027638
844	TMEM55B	0.620498	6.34740206337928e-10
845	CLMN	0.222628	0.0225102933936862
846	RPUSD2	-0.480779	0.0466786647097606
847	BTRC	-0.273851	0.0258035931489886
848	API5	-0.129703	0.0488327219661576
849	HPS6	-0.779756	1.72805225052561e-07
850	COPS2	-0.159673	0.0429023750465232
851	COX11	-0.328468	6.88182606530699e-08
852	ZNF202	0.469966	0.000251467959885458
853	STXBP4	-0.272678	0.0136987494693771
854	TPP1	0.310457	0.000830005616780497
855	KIAA0355	-0.276607	0.0213727246759685
856	ATMIN	-0.178455	0.0353157646687689
857	TMX3	-0.218668	0.00461161586219598
858	WEE1	0.651399	2.43591117351053e-12
859	ZNF3	0.307119	0.00401724923361834
860	ZSCAN21	0.460808	0.0166707307765918
861	ZNF592	0.40754	3.91849990956903e-09
862	AP1G1	-0.148616	0.0189216129255758
863	YPEL4	3.37473	9.97128305237196e-20
864	FAM111A	-0.285235	0.00358201387366656
865	PLK1	-0.14865	0.0471626408256123
866	ZBTB39	-0.526119	0.00019940626246107
867	NAB2	1.47283	5.19981800198158e-31
868	STAT6	0.191654	0.0300470719039904
869	STX3	0.417999	0.000135369950104593
870	SMAD3	-0.143032	0.0126161369511725
871	MARS	0.342478	2.09020180131334e-07
872	MBD6	0.511462	2.53724045686554e-05
873	NUDT21	-0.159032	0.0202050029069546
874	FBXO22	-0.250833	0.000569425375182612
875	ENGASE	0.311258	0.0105057333800037
876	RRM1	-0.166331	0.0142528226724836
877	ZNF668	0.727623	0.00125979057209158
878	ZNF646	0.486408	9.3282292194339e-06
879	RHEBL1	0.881538	0.036068306119981
880	SERTAD3	1.07529	3.69367863354497e-25
881	LENG8	0.454157	0.0493556053869215
882	ZNF526	0.595426	1.83094822139631e-10
883	ZNF444	0.43892	0.0248657865286073
884	TMEM68	-0.294619	0.0342855199753806
885	SLC3A2	0.189874	0.00324215740782954
886	FADD	-0.325373	0.000486327475272104
887	LTBP3	0.279935	0.000272510319599892
888	SF1	0.225032	1.61652690283065e-05
889	PBK	-0.2755	0.000195303556798152
890	HOOK3	-0.268048	0.00152147702409922
891	DDIT4	0.519894	8.07726390038209e-18
892	MGAT2	-0.252541	0.00415300936065829
893	STIP1	0.14659	0.00672210170169802
894	ATXN2L	0.273695	0.000578604147712736
895	SDPR	-0.396999	2.21044218336207e-05
896	ING2	0.404481	0.0249118682915248
897	CDKN2AIP	0.297989	0.0489923593386432
898	TMUB2	0.262359	0.0360228415343979
899	ZBTB5	0.43992	2.22590038452633e-06
900	SNTB2	-0.21445	0.0256733346335718
901	ZNF507	0.203971	0.00805786578761363
902	MAT2A	0.531411	5.17062429533676e-17
903	UQCRFS1	-0.141623	0.0495739688267683
904	HNRNPH1	0.272883	1.52115394289445e-08
905	UBE2V2	-0.185357	0.0235247456578616
906	NR0B1	0.395436	0.00013272629567138
907	ZEB2	0.494503	0.00154103688054998
908	BUB1	-0.340635	1.47414302634564e-10
909	KLF13	0.190038	0.0104679643008133
910	CHD3	0.220556	0.000216559051613449
911	NIPA1	-0.188266	0.0149288610291644
912	ZNF282	0.451895	4.67008057516285e-05
913	CDK1	-0.280326	0.000200737673187471
914	UBB	0.33576	1.53432846485442e-14
915	B3GNT2	0.22837	0.043267415212606
916	FOS	3.08563	2.14130400526843e-23
917	SLC30A1	2.48097	0
918	NFXL1	0.479625	0.000251467959885458
919	ARL6IP1	-0.233035	6.87469871817417e-05
920	SERPINB9	-0.27257	0.00799553865334012
921	NUDCD2	-0.241883	0.0450452582313269
922	ZNF16	0.977328	4.98594170476307e-08
923	ARMC10	-0.262824	0.0181549543665978
924	SOCS6	-0.381592	3.46135362089006e-06
925	HOXB9	0.462892	0.0109702310509512
926	KIF5B	-0.123509	0.0181549543665978
927	CDCA4	0.227441	0.0192199764402137
928	FOXN2	0.224543	0.0171064041018984
929	KBTBD2	0.268105	0.000820710664903027
930	JUNB	1.17496	5.06061176494627e-13
931	SHCBP1	-0.275393	5.7299520160907e-05
932	PDE7B	-0.425674	0.0232517502845916
933	ZBTB26	0.582352	8.25519615864225e-05
934	DSEL	1.02416	0.0385961714052646
935	ZNF318	-0.322454	0.00907840317856923
936	ZNF274	0.407297	0.000304083479353131
937	ENC1	0.281	0.00205859768316936
938	SLFNL1	-0.951836	0.0225102933936862
939	ZNF570	0.470047	0.0248372800282815
940	TVP23B	-0.251353	0.0022351776169908
941	LAMB2	0.204741	0.00899653938252435
942	PAIP1	-0.215643	0.0120129042760774
943	HINFP	0.447212	0.018985349150426
944	C2CD2L	0.475972	0.0195166810504143
945	HCFC1	0.316101	3.25061658187619e-07
946	LRRC20	-0.288902	0.0222575187026594
947	MUS81	0.410118	0.00071661017846326
948	SP3	0.166094	0.00790799280059043
949	MYEOV	-0.141789	0.0473879939247983
950	RELA	0.222039	0.0188766441317799
951	FAM222B	0.297246	0.0122539342081282
952	HSPA6	5.81045	1.36820917143609e-44
953	KDM2A	0.288601	5.92645706816485e-06
954	NOC3L	-0.264642	0.000186283079073494
955	VANGL1	-0.259221	0.00638557372707265
956	ZBTB21	0.328449	0.00614353525128204
957	PPP1R3B	0.555934	0.000561537036190515
958	TRIB1	0.500893	9.57988003996742e-07
959	RNF26	-0.261977	0.0171359420130665
960	ZNF417	0.486008	0.0114478863743747
961	TNFRSF10D	0.638902	8.57468736248129e-15
962	MOB1B	-0.359823	0.00061677201448217
963	ZNF622	0.26169	0.0235324410342551
964	NABP1	0.300304	0.00537009116146744
965	EIF1	0.283786	1.34032267989692e-06
966	RBM4	0.433736	0.0247035291942782
967	UBXN2A	-0.217184	0.0272044312674079
968	MGA	-0.325087	0.000589312324716522
969	ZBTB4	0.223647	0.0105383086477086
970	EXO1	-0.213696	0.024223762624998
971	ZWILCH	-0.164505	0.0234855479889604
972	KIAA1551	-0.210301	0.0429538376009929
973	NR1D2	0.746004	1.57345051991592e-26
974	KCTD13	0.464107	0.00208042971810669
975	DHX36	-0.179499	0.00560014294400919
976	LRRC75A-AS1	0.164057	0.00422565964314377
977	DDIT3	1.9984	2.18392836504086e-43
978	ZNF408	0.804767	6.41878709495912e-07
979	CKAP5	-0.130397	0.0406091653614954
980	TP53I11	0.232645	0.0255122640643511
981	EIF1AD	0.417626	1.79246988057855e-06
982	CLCF1	0.289718	0.0338621343530394
983	ALG10B	-0.27371	0.0325046838639745
984	ERCC4	-0.323854	0.00512477488646153
985	SFN	0.244983	0.000352218550481966
986	PLEKHF2	0.357463	0.04998415625479
987	MEX3C	0.234575	0.0242493665708508
988	BDNF	0.335942	0.0249068956889922
989	CDK5R1	1.47264	1.31715164132465e-21
990	PNMA1	0.227361	0.0101112667544053
991	C8orf4	-0.616311	2.36785553717232e-08
992	MTHFR	0.418918	0.00606696125981182
993	POLE	0.157308	0.0411501647229169
994	EPS8L2	0.177446	0.0491883011597136
995	ULK1	0.297461	0.0066881415397729
996	CLVS1	-0.190158	0.0380863966849766
997	RPS6KA3	-0.155947	0.0183280079977593
998	CCDC71	-0.493081	0.0447534445812338
999	ZFAS1	0.343506	0.00179782050587552
1000	ZBTB33	-0.331056	0.000190313943799249
1001	TBL1XR1	-0.171014	0.0245712421971076
1002	JUN	1.21787	2.11445004647767e-36
1003	PNPLA2	0.334475	0.0113831216326941
1004	SOX12	0.399711	9.47031207489669e-06
1005	ZNF518A	-0.300101	0.000509143206622116
1006	CENPBD1	-0.349256	0.0356368020508681
1007	IMP3	-0.300038	0.00108944610849316
1008	DMAP1	0.335745	0.0171815649306957
1009	ALS2CL	0.394911	0.0359028514153783
1010	PDE4DIP	-0.345469	0.0405452169752746
1011	KDELC2	-0.189341	0.0216856323943572
1012	ZFAND2A	1.08937	0.000115415146895834
1013	DTX3	0.413856	0.00617526602721003
1014	EPM2AIP1	0.364545	2.97365184516257e-06
1015	THBD	-0.387657	0.00412430071557996
1016	CPNE7	0.342135	0.000612276477721657
1017	ZNF552	0.582424	0.000772278899795412
1018	ZBTB7A	0.364584	0.00303233732493114
1019	SEPW1	0.866662	2.18863743085889e-15
1020	SNX18	-0.373644	0.0125466979931904
1021	PER1	1.18615	4.62002334637837e-15
1022	CLK3	0.31149	0.00340303489694249
1023	GEMIN4	-0.266049	0.000475897689995164
1024	ZBTB18	0.316249	0.00231102875049904
1025	PLD6	0.586923	4.4019695635834e-05
1026	MYADM	0.438908	1.12634444208101e-16
1027	SERTAD2	0.540281	1.25575156440975e-09
1028	BBS10	-0.546102	6.43051715407469e-06
1029	PSTK	0.6181	0.00942176932399883
1030	ZNF48	0.359673	0.040610584106032
1031	NRIP1	-0.406705	3.56233508104657e-11
1032	ZFP3	0.741626	0.0029134885305469
1033	OXTR	0.363685	0.00165607410551288
1034	AEN	0.213592	0.0173062091264133
1035	ZNF746	0.416541	0.000705874123910087
1036	ZBTB2	1.03421	1.39794480928965e-34
1037	C3orf58	-0.318798	0.0307478677526285
1038	SIAH2	0.401015	0.0011188997859367
1039	TMEM259	0.208149	0.038183950188003
1040	SHMT2	0.152843	0.0331260919045567
1041	AP1S2	-0.246487	0.0272044312674079
1042	SPACA6	1.30694	1.97540614858368e-12
1043	ZSCAN22	0.629084	0.00105737155430311
1044	KPNA2	-0.18841	0.00057243718727103
1045	TSKU	-0.230088	0.0280043503428968
1046	RPS17	0.897123	2.43534119328261e-09
1047	DDX28	-0.607202	1.87574351733254e-05
1048	ZNF721	0.554835	1.00347072446879e-06
1049	EWSR1	0.242462	1.37964390780801e-05
1050	FANCF	-0.637523	8.27349704147501e-05
1051	LINC01547	0.65301	0.0368176124928495
1052	BCOR	0.359607	9.25848736332885e-07
1053	PMCH	-0.47667	0.00229233672557167
1054	UPP1	0.263785	0.00867232043179306
1055	TOB2	0.318496	0.00226212572025101
1056	KMT5A	0.21384	0.0318893821087167
1057	SMTN	0.335298	0.00365851912890938
1058	TSPYL2	0.571888	0.00012775233208232
1059	PCDH9	-0.251062	0.000404530813527283
1060	CSF1	-0.405971	0.00015825539062432
1061	DUSP8	0.771823	0.0137481599034938
1062	SOCS3	1.02856	1.00748721485268e-22
1063	ATL3	-0.158337	0.0275060784007586
1064	MAFF	1.13647	1.29525480366404e-11
1065	SEMA4B	-0.295965	4.05094197301752e-05
1066	INTS5	-0.558956	9.81127973380089e-05
1067	ADSSL1	1.54527	9.34775260618341e-17
1068	PURA	-0.353305	0.00603765516106703
1069	NRBP2	0.379563	0.0117557398404603
1070	TCEAL9	0.303317	0.0010766538597341
1071	MRPL30	-0.205723	0.0452771937361451
1072	PARPBP	-0.26482	0.0012834241557353
1073	AHNAK2	0.276652	0.000189691632387029
1074	BRWD1	-0.250026	0.0156950156785268
1075	ZNF267	0.265298	0.0426156405131885
1076	ZNF566	0.710937	2.43912319853429e-12
1077	ZBTB6	0.30047	0.0272291535203523
1078	MKL2	-0.212028	0.0162087208977161
1079	PPP1CC	-0.15005	0.00554400928003413
1080	NF2	-0.266974	0.00544810728039634
1081	MIR22HG	1.61891	2.2951808697599e-62
1082	LYRM7	-0.350592	0.0034574968643696
1083	ERCC6L	-0.197675	0.0477008673273189
1084	TEAD1	-0.14093	0.0156738240922511
1085	CMC1	-0.258653	0.0307478677526285
1086	MT1X	5.34918	0
1087	SIRT7	0.601888	2.32321400668418e-07
1088	SPRY4	1.01673	3.30893363367758e-12
1089	TMEM203	-0.319287	0.0352993261622991
1090	FANCM	-0.293081	0.0170989658058294
1091	EIF4EBP1	0.2233	0.0359028514153783
1092	ARL4C	-0.299532	3.11368290972829e-07
1093	FAM92A1	-0.302955	0.0399036034509842
1094	CHM	-0.215594	0.0257998969186208
1095	FAM83G	0.253712	0.00893817919918135
1096	C15orf52	0.37229	2.17385948144686e-05
1097	SPRED3	1.32821	6.72360629059919e-07
1098	ZNF548	0.611831	0.00555003950511209
1099	MSL1	0.183886	0.0123956579814472
1100	H1F0	-0.444278	3.03745959848105e-11
1101	ZNF33A	0.381357	1.45089392867986e-05
1102	RASSF10	-1.20817	0.000277955215273693
1103	ZNF250	0.850024	2.88169213126744e-05
1104	STK40	0.427156	0.00960379646305149
1105	FAM217B	-0.2742	0.0343316005241125
1106	SUPT5H	0.208446	0.000322347480238292
1107	CD55	0.282469	0.000551713056893261
1108	ZNF565	0.725252	0.00108049521159268
1109	ZNF34	0.619427	0.024223762624998
1110	ZNF765	0.38504	0.0174518343487036
1111	TSC22D2	0.412071	0.000280810855153955
1112	YRDC	0.335309	0.0194515088566528
1113	SLC6A9	0.407375	0.0105957899287688
1114	TTC30B	-0.526098	0.00475916339635256
1115	ZNF33B	0.493958	3.46815655447131e-06
1116	SNHG17	0.288032	0.00517808761087703
1117	SLC39A10	-0.34816	5.1376774231379e-05
1118	WDR5B	-0.370835	0.0365304209499224
1119	METTL9	-0.184302	0.0341262589865127
1120	SERTAD1	0.553259	0.00284274310627288
1121	ZNF420	0.476633	0.0447534445812338
1122	ZSCAN26	0.547645	0.00816317730244786
1123	MAFG	0.494107	2.77427544881887e-09
1124	PSMD12	-0.176588	0.00703378753678186
1125	BLM	-0.305738	0.00411071038653326
1126	UAP1L1	0.923689	1.36975530169333e-09
1127	SLC22A5	0.182508	0.0243883677057822
1128	TOPORS	-0.236706	0.0239254093498893
1129	FAR1	-0.199392	0.00198273803977656
1130	CDC42SE1	0.395872	2.83987839197274e-06
1131	ZNF460	0.883749	0.0104679643008133
1132	EME2	0.365673	0.00221552353811078
1133	ZNF181	0.339761	0.0294581836444392
1134	ZNF121	0.336619	0.01114310159383
1135	ENTPD7	-0.307257	0.00239362698335188
1136	ZNF335	0.304186	0.0354568785805026
1137	ZNF84	0.487478	2.64899091297254e-06
1138	CD2AP	-0.176418	0.0213561236422151
1139	SOWAHC	0.451994	0.000298460590706979
1140	ZNF251	0.468206	0.000229230176157224
1141	DDRGK1	0.237476	0.00877871454358415
1142	HELZ	-0.230981	0.0156738240922511
1143	ZKSCAN8	0.456649	3.78788807634024e-07
1144	HYLS1	-0.255854	0.0490382750413403
1145	PIM3	0.348859	0.0306134407565863
1146	MT1F	2.89895	5.89669420487943e-25
1147	ZNF480	0.279868	0.0101112667544053
1148	ZNF587	0.303633	0.00504700499146032
1149	TPM2	0.20917	0.00059384818988772
1150	MAFK	0.558344	0.00235008088025103
1151	MDM4	0.280175	0.0230710207986532
1152	MT-CO2	0.522905	0.0236887789898162
1153	CTR9	-0.168351	0.0318825162225421
1154	SMOC1	0.35049	0.0435364886908749
1155	SMURF1	0.300923	5.76315221627031e-05
1156	ARHGAP11A	-0.190791	0.00135977650665876
1157	OPA1	-0.16502	0.0213434656481968
1158	RUSC2	0.398151	9.17627057534251e-07
1159	LTN1	-0.185574	0.0348726543460977
1160	DCLRE1A	-0.19742	0.0399036034509842
1161	MAGEE1	-0.579566	0.00364270893011551
1162	GDI1	0.333575	1.1174635813842e-06
1163	GIGYF2	-0.193738	0.0191343525091883
1164	BMPR2	-0.177961	0.0423898359466215
1165	RING1	0.381033	0.0215853025662631
1166	OXLD1	-0.660817	0.000125694919581683
1167	SDHD	-0.269425	0.00759211509270943
1168	NEU1	0.363568	0.0126624381533292
1169	C6orf48	0.608918	0.0139184081554858
1170	HSPA1B	2.42255	1.91900330673271e-64
1171	HSPA1A	2.16739	5.66909846179786e-63
1172	HSPA1L	0.912914	0.0194515088566528
1173	CSNK2B	0.387838	0.0156738240922511
1174	GPANK1	0.36718	0.0242340658451607
1175	ZNF814	0.324919	0.0323685716859233
1176	PPP1R10	0.515119	2.10590769953325e-14
1177	AKT1S1	0.350817	0.000327903123159534
1178	MROH6	1.02895	1.1696754752197e-08
1179	ATXN2	0.243429	0.0333681910578431
1180	ZBTB48	0.538387	0.0160450198482549
1181	ZNF155	0.784435	0.000830005616780497
1182	TMEM170B	-0.471206	0.00981840800116134
1183	ADGRG1	0.21318	0.0178496917710226
1184	ITPRIPL2	-0.304936	0.000318594937103762
1185	PLPP6	-0.400171	0.00519600716527037
1186	C1RL-AS1	0.330195	0.0205036704065504
1187	ZNF316	0.608627	1.26660845787441e-05
1188	THUMPD3-AS1	0.312517	0.000827119920778616
1189	MT-TI	0.726167	0.00763064174168694
1190	MT-TN	0.4172	0.0360228415343979
1191	SACM1L	-0.208003	0.041051511372679
1192	MAP10	-0.954948	0.00719812452651714
1193	ZNF254	0.328939	0.0261152639075449
1194	ASIC3	0.5456	0.0433307126906189
1195	CHUK	-0.213926	0.0194677247007172
1196	SYNJ2BP	-0.206567	0.0341100171454933
1197	DDAH2	0.476793	0.00530433939156748
1198	ZNF337-AS1	0.316214	0.00942176932399883
1199	ZNF845	0.536164	0.000250746130665258
1200	CSNK1E	0.303684	0.00663504073485582
1201	NUDT19	-0.369478	2.22590038452633e-06
1202	AP1G2	0.289756	0.000953109141879326
1203	SH3D21	0.558237	0.0347270583764721
1204	MIR17HG	0.957765	4.75631755533344e-06
1205	RP11-465B22.3	0.653393	0.0256790326011721
1206	ZNF579	0.558124	0.00942176932399883
1207	RNASEK	1.55342	7.91336350698056e-06
1208	RP4-761J14.8	0.278349	0.0169953695295785
1209	VAMP2	0.362131	0.00411071038653326
1210	ZBED8	-0.806104	8.94295643324802e-05
1211	FAM200A	-0.417875	0.0261152639075449
1212	FADS3	0.404105	0.00200670120919211
1213	C10orf55	-0.375144	0.000216323838052803
1214	MIR503HG	0.438156	0.0440515791369649
1215	LINC00205	0.301567	0.0138491780819833
1216	RP11-441O15.3	-1.61759	4.22078816122968e-05
1217	NRSN2-AS1	0.549081	0.0338597200154461
1218	SLC26A6	0.314333	0.0179597177919741
1219	LINC00511	0.303394	0.0112677598363355
1220	PARG	-0.224922	0.0281234532638384
1221	MT-ATP8	0.598899	0.00221552353811078
1222	CCDC183-AS1	0.909131	0.041358831980565
1223	LIMD1-AS1	-0.192233	0.0243202849561526
1224	CTB-89H12.4	0.633325	2.57717933323331e-05
1225	RP1-27K12.2	-0.485932	0.0139184081554858
1226	AC008440.5	0.410279	1.55237291530564e-07
1227	PRPS1P2	1.19526	0.0173065135690067
1228	SNHG15	0.381433	0.00341102974451568
1229	LINC01137	-0.470173	0.0305322364999862
1230	GAS5	0.421845	3.35121604764066e-11
1231	SLC25A25-AS1	0.520658	0.00114934431098316
1232	BHLHE40-AS1	0.42013	0.0162127352174376
1233	TMEM147-AS1	-0.37718	6.87462910478497e-05
1234	PRKG1-AS1	-0.453299	0.0210826681562704
1235	RP5-1024G6.2	-0.756397	0.00108784779214679
1236	RGL2	0.525691	0.00232632825494879
1237	C9orf69	-0.30052	0.0465538210350062
1238	BX470102.3	0.952505	0.000216323838052803
1239	RNF103	0.29889	0.000605095165019966
1240	ALKBH6	0.869496	0.0014201546614482
1241	RPL36A	0.51801	0.00597755402751622
1242	PLEKHO2	0.659542	0.00217439760691017
1243	HYPK	1.15855	0.00844690066781202
1244	PEG10	-0.173057	0.0236222927198051
1245	STAG3L5P	0.493534	0.0262238146279509
1246	AP5Z1	0.620318	0.00270154568425621
1247	NME2	1.23593	1.35769967726665e-05
1248	P2RY11	0.761343	0.0139622276789884
1249	LINC00847	-0.307742	0.0226549878541937
1250	KB-1208A12.3	0.209203	0.0223753173639153
1251	H2AFJ	-0.353476	0.0140446451612425
1252	UBL7-AS1	-0.896899	0.0179597177919741
1253	OIP5-AS1	-0.208579	0.00365851912890938
1254	PVT1	0.352602	0.000335906057515394
1255	SLC7A11-AS1	-0.204031	0.0354568785805026
1256	THAP9-AS1	0.316443	0.0262238146279509
1257	MALAT1	1.00319	0.00336277773273387
1258	SCARNA15	0.853396	0.00196039633655067
1259	MINCR	-0.813989	0.0206055024066478
1260	CASC19	0.412727	0.0374478918159271
1261	AP000662.4	2.88217	6.1430768218214e-13
1262	RP11-805J14.5	-0.335801	0.00108944610849316
1263	CHMP1B	0.32845	0.000627877153124004
1264	EID1	-0.2226	0.00647033390061379
1265	SNHG1	0.40484	1.1037772942547e-08
1266	ZNF432	0.526944	0.0399036034509842
1267	RP11-881M11.4	1.19078	0.0173926477226606
1268	ZNF225	0.542472	0.00907864211256779
1269	RP11-554E23.4	-0.668978	0.0232949266210351
1270	RP11-386G11.10	-0.177181	0.00100225498646474
1271	RP4-816N1.7	0.267501	0.0397620781682504
1272	C17orf49	1.29683	0.00523361069285835
1273	RP11-649E7.5	-0.247657	0.00510529036655425
1274	RP11-66N24.3	0.356864	0.000923421647542407
1275	CEP95	0.323197	0.00397539702081596
1276	RP11-244F12.3	-0.579064	0.00886506852264279
1277	AC083843.1	1.18229	1.16346166492745e-06
1278	RP11-1100L3.8	1.37915	1.79663852056731e-07
1279	RP1-239B22.5	0.838014	0.0485240945717851
1280	RP11-388M20.6	0.313575	0.000438745097345271
1281	RP11-473I1.5	0.721801	0.00132680786972529
1282	CTD-2270P14.1	0.520511	0.00196039633655067
1283	FBXL19-AS1	0.511503	0.0150273779926988
1284	LINC01355	-0.953716	0.0207740280416802
1285	RP1-59D14.1	0.589639	0.021921203307829
1286	RP11-295D4.1	0.598803	0.00852140750354844
1287	RP11-649A18.4	0.98153	0.0286520887572972
1288	RP11-287D1.3	0.230637	0.0177819846325273
1289	RP11-498C9.12	0.812703	0.00355985255408848
1290	RP11-138I1.4	0.363421	5.71722953900467e-15
1291	AC010761.9	0.836426	0.000685384065826893
1292	RPL17	0.487579	0.0370595356927946
1293	SRGAP2	-0.310106	0.00437859813885412
1294	RP11-138I1.3	1.82669	2.19831492299432e-07
1295	MYO15B	0.23431	0.032128067092047
1296	RP11-15A1.7	0.770044	0.0122539342081282
1297	RP11-400F19.6	-0.519739	0.0347270583764721
1298	RP11-78A19.3	0.348282	0.0208518826902415
1299	ZNF285	0.699993	0.040610584106032
1300	MIR24-2	1.39689	1.0388683179734e-36
1301	CTD-2537I9.12	0.727774	0.0229728326845716
1302	CTC-250I14.6	0.968044	1.62520661502221e-13
1303	ZNF224	0.342007	0.0276398584254403
1304	CTC-492K19.4	2.75916	1.46000437076473e-24
1305	MIR4453	0.653971	0.0426156405131885
1306	AC006262.5	0.554741	0.00896077762326083
1307	AC007193.9	0.984361	0.04190642034973
1308	CTD-2126E3.3	0.91122	0.00672210170169802
1309	RPARP-AS1	-0.593659	0.0399036034509842
1310	AC008982.2	1.08726	0.0063879124275229
1311	EGLN2	0.987925	5.33957161428214e-10
1312	RP11-442H21.2	0.490875	1.6973616250667e-13
1313	SPACA6P-AS	1.50792	0.000169556363468884
1314	MIR222HG	0.925216	2.88769993125023e-07
1315	RP11-355B11.2	-0.195811	0.0387494632440968
1316	RP1-261G23.7	1.60149	0.000668562048037543
1317	CD24	-0.271811	0.0011725246595611
1318	ADIRF-AS1	0.544221	0.0194693126467567
1319	LINC01578	0.391086	0.00780342962563109
1320	RP11-332H14.2	0.635214	0.0111933730086692
1321	RP11-448A19.1	0.577947	0.0297574497752158
1322	PAXIP1-AS1	-0.763359	0.0171815649306957
1323	RP11-823E8.3	1.23775	0.000957112445304683
1324	ZNF658	-0.75105	0.0156950156785268
1325	HIST1H3E	1.59081	1.35070033080359e-09
1326	PPP4R3B	-0.185489	0.00482061874824752
1327	RP11-9E17.1	-0.348533	0.0243974404882827
1328	DDX52	-0.14855	0.0460925810884721
1329	GGNBP2	0.611734	2.40109286048615e-28
1330	ACACA	-0.167951	0.022041903637813
1331	MRM1	-0.394191	0.0302510517344582
1332	RP11-574K11.24	-0.652917	0.039215960876197
1333	AC007191.4	1.08308	3.68236286878407e-06
1334	SNHG4	-0.274309	0.00402893821882302
1335	RP11-121C2.3	0.993956	0.00905311679130863

## Sheet: b.
	Gene	log2FoldChange	padj
1	SCYL3	-0.888243	1.10534e-06
2	C1orf112	-0.52663	0.0023742
3	GCLC	-0.443757	0.0190583
4	RAD52	-0.769759	2.41878e-05
5	LAP3	0.387056	0.0068297
6	CD99	0.28254	0.0427818
7	HS3ST1	-4.3292	4.97822e-05
8	HECW1	-1.20639	4.66127e-10
9	LASP1	0.243506	0.0144617
10	SNX11	0.800262	1.39359e-07
11	M6PR	1.0071	1.06338e-26
12	CASP10	-0.591094	0.0447215
13	CFLAR	-0.665859	1.13862e-10
14	NDUFAF7	0.572301	0.00137135
15	RBM5	1.37694	1.13922e-19
16	MTMR7	-0.972909	0.00029791
17	SLC7A2	-0.618338	0.0112648
18	SARM1	-1.3909	1.28773e-26
19	AK2	0.329767	0.00661462
20	CD38	-0.397868	0.0325415
21	FKBP4	2.43115	5.57361e-165
22	RBM6	0.378346	0.0389953
23	CAMKK1	-0.957913	3.18905e-08
24	HSPB6	3.77756	0.012167
25	NDUFAB1	0.33988	0.012335
26	PDK4	-1.65203	8.97158e-06
27	HCCS	0.632161	0.000154077
28	SLC25A5	0.356751	0.00010265
29	HOXA11	-2.50895	0.016762
30	THSD7A	-0.588439	3.22181e-05
31	SPPL2B	-1.24091	0.000839548
32	CREBBP	0.399373	0.0047208
33	GCFC2	-0.428343	0.00231312
34	CROT	-0.96408	5.61304e-10
35	KMT2E	0.551297	0.0220827
36	IBTK	0.343789	0.0289131
37	ZNF195	1.01022	3.79123e-07
38	PDK2	-0.712326	0.00923133
39	ZFX	-1.33222	2.14401e-15
40	LAMP2	0.578846	0.000612406
41	CRLF1	1.54991	2.98407e-09
42	OSBPL7	-2.00416	2.99031e-10
43	MAP3K14	-1.69065	1.12032e-48
44	ZNF263	1.30187	2.43889e-38
45	CX3CL1	-2.40883	0.0369923
46	BAIAP2L1	0.29709	0.0283595
47	KDM7A	3.61107	2.31105e-40
48	AGK	-0.59571	2.92715e-06
49	DBF4	-0.644432	0.000110534
50	IFRD1	1.59039	2.32567e-16
51	COX10	-0.849076	4.09425e-08
52	VPS41	0.368086	0.0240651
53	ELAC2	-0.902983	1.58978e-19
54	ADIPOR2	0.474461	0.0159496
55	PAFAH1B1	0.405072	0.0439478
56	RHBDF1	0.64194	0.000590463
57	CACNA2D2	1.90033	0.00293493
58	CRAMP1	0.586851	0.00258745
59	MYLIP	-1.65973	1.7336e-07
60	E2F2	-2.73898	1.61544e-28
61	PSMB1	0.37908	0.00100364
62	CDK11A	1.94118	1.01338e-06
63	CYTH3	0.314558	0.0234072
64	SPAG9	1.64062	5.97595e-24
65	AASS	2.70346	0.0133655
66	CRY1	0.96483	3.71058e-08
67	ST3GAL1	0.826947	0.000519924
68	MMP25	3.50602	1.37682e-09
69	IL32	1.47541	1.2319e-05
70	MAPK8IP2	1.09766	0.00129758
71	MED24	-0.453138	0.00601227
72	RHOBTB2	-0.476308	0.00743118
73	RPS20	0.39638	0.00149151
74	CSDE1	0.265794	0.0373934
75	UBE3C	0.361299	0.00166289
76	REV3L	-0.385584	0.0488555
77	FAM76A	-0.847989	0.00192482
78	TRAF3IP3	-1.90902	0.00318121
79	SPRTN	0.919871	6.08312e-10
80	METTL13	-1.40421	9.33893e-23
81	DYRK4	-0.519947	0.0117369
82	ZNF207	0.939931	2.10068e-16
83	CD9	0.409333	0.000559535
84	NCAPD2	-0.353642	0.000239376
85	GIPR	2.08697	2.44657e-06
86	ZNF200	0.768767	6.87535e-08
87	CD4	2.84004	0.00311738
88	HFE	-0.58466	1.34896e-05
89	FYN	1.06285	0.0133363
90	HIVEP2	1.00588	0.000348756
91	TCEB3	-0.641982	0.000866992
92	CLCN6	1.69267	1.41344e-36
93	MKS1	-1.15185	4.21206e-06
94	ABHD5	0.736236	4.49721e-06
95	AKAP8L	0.887345	4.33141e-09
96	UTP18	0.47178	0.00606647
97	RNF216	0.512685	0.00558576
98	LARS2	-0.630646	0.000258626
99	QPCTL	-0.836386	0.00187065
100	CEP68	-1.39111	2.36432e-15
101	TMEM159	-0.771784	0.00447106
102	BRCA1	-0.708489	5.75686e-08
103	MBTPS2	-0.266242	0.0245912
104	EXTL3	-0.773146	3.04362e-05
105	ELOVL5	1.26745	3.92403e-07
106	CALCOCO1	0.834127	2.74456e-08
107	UBR7	0.413914	0.00973515
108	EHD3	-0.888867	4.94817e-06
109	PSMC4	1.03905	1.41001e-18
110	PGM3	0.389175	0.00144151
111	RWDD2A	-1.35203	3.51153e-05
112	CLK1	3.33065	3.07279e-200
113	POLR3B	-1.14971	8.53994e-11
114	ANGEL1	-1.16879	3.96207e-17
115	RNF14	0.407228	0.00255875
116	DDX11	-0.455711	0.000359386
117	GPRC5A	0.708088	0.000866992
118	TACC3	-1.22825	1.20191e-18
119	UFL1	-1.08586	3.98966e-16
120	POLA2	-0.890907	0.00181717
121	ZC3H3	-1.22521	8.15387e-09
122	COX15	-1.1784	3.21519e-22
123	CCDC88C	-0.689502	0.000279151
124	YAF2	0.65451	0.000116137
125	BID	0.404168	0.00477868
126	MATR3	2.0397	2.39548e-13
127	NPC1L1	5.77695	0.00502381
128	XYLT2	-1.60982	1.77943e-12
129	NUDCD3	-0.322353	0.0271889
130	CHDH	-1.19982	8.9669e-08
131	GLT8D1	-1.17319	8.23026e-18
132	ATP2C1	0.785638	2.78294e-05
133	WWTR1	-0.70034	2.17605e-10
134	CXorf56	1.04645	8.2021e-15
135	PHLDB1	-0.635215	0.00106688
136	CYP24A1	-2.89373	3.4978e-116
137	PRDM11	-1.16825	3.52107e-09
138	CD74	0.628433	0.00992306
139	NCDN	-1.48314	1.10956e-05
140	ADGRA2	1.29752	2.63171e-06
141	ZFP64	-0.665027	0.00028218
142	SAMD4A	0.585097	0.00905264
143	PLEKHB1	1.49279	0.047717
144	SERPINB1	-0.448868	0.00160638
145	NRXN3	-1.15291	0.000393459
146	OSBPL5	-0.972992	0.0247873
147	FHL1	0.512037	0.00206552
148	RTFDC1	0.69283	6.59594e-12
149	NLRP2	-0.571524	0.000166706
150	SLC45A4	-1.24109	2.49832e-11
151	RNF10	0.498614	0.00194943
152	ZNF839	-0.920907	0.000124427
153	GRAMD1B	-1.57553	1.46512e-28
154	RB1CC1	1.19807	2.51071e-06
155	ERP44	0.388025	0.0119567
156	BIRC3	-1.53549	2.18893e-22
157	AKAP11	-0.446426	0.00652122
158	SNAPC1	1.66756	5.52268e-13
159	STRAP	0.661364	4.45998e-09
160	PLEKHO1	1.16229	0.000425139
161	UBR2	0.493416	0.0296424
162	EHD2	-0.456808	0.000693177
163	DEPDC1	-0.805633	2.82415e-09
164	CCDC28A	0.889018	3.28471e-05
165	RRAGD	1.21517	9.70999e-05
166	HSF2	0.59093	0.00616044
167	PHF20	-0.550194	0.00224992
168	NR1H3	-0.569513	0.0222834
169	SEC63	0.450206	0.0119365
170	FAS	-1.02571	4.58814e-06
171	KCNG1	-0.999965	0.0455886
172	AGPAT4	-0.88642	0.000578453
173	BTN3A1	-0.881901	0.00144586
174	IFNGR1	0.600411	0.00558363
175	VRK2	-0.320853	0.00765956
176	VEZT	0.691965	0.000157961
177	POU2F2	5.54083	7.71149e-26
178	SNX1	-0.427042	0.000140249
179	ANK1	-0.732146	0.000693228
180	TFB1M	-0.897053	0.000257101
181	BAK1	-1.06931	2.02557e-08
182	IKZF2	-2.76578	0.0111886
183	GRN	0.663854	0.00320855
184	SARS	1.15936	9.49649e-19
185	ARID4A	1.50096	7.75978e-14
186	ZCCHC8	0.896293	1.01605e-05
187	CHPF2	-1.07344	9.50142e-09
188	FUT8	-0.649525	0.000127496
189	UBA6	0.358704	0.0327683
190	ATP6V0A1	0.973452	3.69333e-20
191	TMSB10	0.291697	0.030946
192	ASTE1	-0.893542	0.000212056
193	RNF19A	0.468602	0.0303656
194	PEX3	-0.529784	0.0199565
195	GABARAPL2	0.732584	3.73289e-09
196	SH3YL1	0.77358	0.00113594
197	DEPDC1B	-0.413732	0.0345187
198	CUL3	0.521555	0.00741087
199	RPL26L1	0.368406	0.0222689
200	NSUN2	0.554187	1.50168e-06
201	MFAP3	-1.05599	1.01902e-08
202	MRI1	-0.588252	0.00928076
203	METTL1	-0.398499	0.016976
204	HOXC8	-0.961529	0.00498897
205	TRIO	0.583201	2.88509e-06
206	VCAN	-0.47375	0.00288137
207	SPDL1	-0.938707	5.55309e-12
208	RTN4R	-2.89724	0.00456357
209	PHF23	1.09091	3.64784e-24
210	RAB27B	-0.732345	8.4389e-09
211	PSMA4	0.581042	3.18024e-06
212	LSG1	0.433825	0.0122962
213	THAP3	-0.420549	0.0422682
214	TDP1	-1.03253	7.31051e-11
215	SPATA7	-1.14434	5.42137e-06
216	MED17	2.40526	7.10592e-30
217	AP2S1	0.399511	0.00235916
218	JADE2	-1.04343	2.52334e-12
219	ZIC2	-0.85353	0.000137097
220	ADRB1	-3.43212	0.000769247
221	CUL7	-0.677387	0.000181512
222	CTNNA1	0.680036	2.90972e-10
223	HSPA5	1.50225	9.66637e-36
224	CTPS2	-0.404248	0.00790512
225	ATP6V1H	0.960403	5.22222e-09
226	FAM214A	1.45406	9.82935e-15
227	XK	-0.605833	0.0377422
228	SCML1	2.26871	2.67243e-74
229	WWC3	0.357297	0.0164136
230	ARHGAP6	4.14102	0.000458723
231	FAM184B	1.5364	7.57793e-08
232	GOPC	-0.712562	3.99351e-06
233	CC2D2A	-0.472761	0.00311964
234	ZNF800	0.56706	0.00306188
235	SNX29	-0.503137	0.04162
236	VPS13D	-0.472384	0.00206753
237	R3HDM1	-0.297217	0.0133363
238	KITLG	-1.17063	2.04285e-13
239	H6PD	-1.68191	1.281e-13
240	RCN1	-0.309524	0.00842538
241	ARID1B	-0.362318	0.00552709
242	CLPTM1L	0.80773	2.88238e-16
243	NEDD4L	1.2082	3.96627e-09
244	PTCD2	-1.20316	1.43002e-10
245	ARHGEF5	-1.22384	0.00166162
246	NFE2L3	-0.716314	2.53775e-06
247	LIMA1	0.450776	0.00342408
248	LETMD1	-1.06825	1.55193e-06
249	BCAR1	-0.532675	0.00117613
250	FAM160A2	0.632788	5.41127e-06
251	HERPUD1	2.54779	1.8477e-56
252	HOMER3	1.24549	5.41316e-06
253	POLQ	-0.443827	0.0160689
254	MPHOSPH9	-0.569395	1.17366e-05
255	RRP12	0.920764	3.0356e-19
256	ALX4	-2.18123	0.000215259
257	FSTL4	-1.64234	0.000682114
258	FOXN3	1.25079	1.27643e-06
259	MRTO4	0.371954	0.0143373
260	NNAT	1.06536	0.0231011
261	AP5M1	-0.772699	8.94905e-08
262	ANAPC4	-0.588781	0.000110839
263	ARID4B	1.89294	3.10098e-15
264	OPN3	-0.368188	0.0252799
265	KIF1B	0.8885	0.00016704
266	FOXC1	-1.77542	7.20003e-07
267	ATP9A	-0.2612	0.0379235
268	RELT	1.48175	4.9219e-12
269	NOP58	1.2905	1.3314e-28
270	CUL1	-0.786845	1.38256e-07
271	USP36	0.799112	2.7476e-16
272	KMT2C	0.968262	1.79397e-07
273	MCOLN3	0.654004	0.0113725
274	PUM2	-0.444832	0.0264884
275	TRAF3IP2	-0.971403	8.93598e-06
276	DCBLD2	-0.386794	2.70902e-05
277	PKP2	-0.423327	0.0193622
278	PITHD1	0.344546	0.0254759
279	USP13	-0.540357	3.33985e-05
280	ATP11B	0.722827	2.2832e-05
281	SEC61A1	0.244207	0.0155576
282	ZC3H11A	2.95129	2.75893e-08
283	RIOK2	0.485432	0.0332374
284	PARP12	-0.542386	0.00389135
285	TARBP1	-0.444858	0.00048473
286	MXD1	3.39925	6.46771e-111
287	CDK17	1.09871	1.28717e-05
288	DNAJC25	0.522339	0.0374328
289	YBX3	0.549152	5.20678e-08
290	WNK1	-0.391265	0.00832833
291	PIGV	-0.768609	0.00175524
292	PTPRU	-0.663546	0.00155184
293	SNRNP40	-0.450563	0.000437909
294	QSER1	-0.74327	0.000174716
295	MPC1	0.682242	0.0221463
296	NCKAP1	0.283055	0.0453577
297	SFSWAP	0.414459	0.000371152
298	GPBP1	1.12074	5.95736e-11
299	DGAT2	-0.812298	0.0445327
300	CS	0.437162	3.94879e-05
301	MRPS24	3.02435	1.86992e-06
302	WAPL	0.948315	6.73156e-09
303	VMP1	1.01092	1.08298e-29
304	APPBP2	-0.552469	0.00522469
305	EIF4B	0.206629	0.0405407
306	SLC6A16	-1.26337	0.0401206
307	GLTSCR1	1.25274	2.6276e-10
308	RPL18	0.542794	0.00508542
309	U2AF2	0.464488	0.00443969
310	MED29	-0.97292	3.15344e-07
311	ZNF275	1.42997	3.75185e-22
312	RNF4	0.75524	5.48088e-07
313	ASUN	-0.515721	0.00167759
314	TAF2	0.493878	0.00203301
315	TNPO3	0.609155	0.000852635
316	RFXANK	-0.589155	0.0418993
317	LPAR2	-1.59648	0.00118892
318	CTSA	0.597702	7.30407e-09
319	SUGP2	-0.407512	0.00370915
320	CNN2	0.314926	0.025178
321	DDX20	-0.856468	5.51206e-05
322	PMS1	-1.09971	4.47773e-17
323	ANKS1A	-0.567738	0.00511916
324	ZNF76	0.615234	0.000598417
325	NTHL1	-0.764682	0.0422845
326	UHRF1BP1	-0.539559	0.00424702
327	GNAI3	0.332707	0.0418445
328	IPO5	0.274099	0.048291
329	PKN2	-0.360125	0.0169352
330	TRAM2	-0.404904	0.00131257
331	MCM10	-1.41004	1.98702e-16
332	ERBB3	-0.759254	0.00661842
333	ADAT1	-0.705113	1.07585e-06
334	PDIA5	-0.548114	0.000443312
335	MYLK	-0.310184	0.00467948
336	ZC3H15	0.57682	6.12667e-06
337	SLK	-0.566038	0.000113485
338	CYB5R4	0.70534	0.000412084
339	SEC61A2	0.365934	0.018796
340	PRKCQ	-0.958634	0.00143067
341	FAM107B	0.693359	0.000169647
342	ME1	0.957748	1.30779e-07
343	CDK13	-0.870515	3.10981e-05
344	MTHFD2	1.17811	1.94345e-11
345	SLC9A7	-0.261334	0.0429337
346	FOXJ2	-1.62738	3.77608e-16
347	YBX1	0.383893	0.000143361
348	PDE4A	-0.891733	0.0138023
349	KDM4A	0.50917	0.00787773
350	ASPM	-0.620506	0.000376734
351	ZBTB11	2.06585	7.41595e-33
352	GOLGA5	-0.822226	6.16279e-07
353	ISOC1	-0.861593	5.93335e-09
354	TRMT11	0.347849	0.0420846
355	MSANTD3	0.443725	0.000900377
356	ZFAT	0.607672	0.0253174
357	STAG3	-0.710159	0.00397488
358	DDX3Y	1.32059	3.08266e-34
359	IDI1	0.748045	0.00042161
360	KLF6	-0.654256	0.00320905
361	TNFRSF1A	-0.588451	2.22255e-05
362	STOML1	-0.945597	0.0045861
363	PKM	0.316067	0.0018682
364	DNTTIP2	0.821909	2.18493e-13
365	RHOA	0.388528	8.50775e-05
366	ZFY	-2.614	9.6982e-20
367	SYT1	0.569381	0.00136124
368	NAV3	-0.569417	0.00360453
369	ROCK1	0.468325	0.000942757
370	CBFB	0.619314	0.001339
371	HYAL2	-2.56358	4.55736e-16
372	HDAC4	-0.79674	0.000174716
373	RASSF1	-0.886357	0.000196017
374	HEATR6	-0.94965	1.91612e-08
375	COASY	-0.341649	0.00229396
376	PLEKHH3	1.12132	4.26098e-05
377	OTUD5	0.979937	1.3756e-17
378	GRIPAP1	0.337154	0.0142685
379	POLR1A	-0.673919	2.50239e-07
380	LAPTM4A	0.843022	1.03261e-10
381	TTC7A	-0.595074	3.65582e-05
382	IP6K2	0.640536	5.21691e-06
383	SRBD1	-0.34872	0.0451346
384	KIF2A	0.534122	0.0139149
385	PSME4	0.797384	1.64808e-06
386	SIRT2	1.60445	1.0106e-30
387	MAST4	-0.699851	0.0059341
388	NUP133	-0.435919	0.00364659
389	NUCKS1	-0.346268	0.00211798
390	VPS35	0.372642	0.0370814
391	DNAJA2	0.494015	0.0179034
392	BCL3	-1.63017	1.1716e-07
393	TGFBR3	-1.38804	4.45513e-13
394	ATP1B3	0.531174	0.000881428
395	NEDD4	-0.396542	0.00190696
396	MAPK6	0.703925	2.97697e-06
397	RAB27A	-0.589257	0.00501688
398	CECR5	-0.710905	0.000608417
399	UFD1L	1.58283	3.25456e-42
400	PFN2	0.446013	1.91028e-06
401	PTPN3	-0.704263	4.5619e-06
402	SMG6	-0.414471	0.0067245
403	DGCR2	-1.31175	1.18078e-17
404	MNT	0.650207	0.0302011
405	JMJD6	1.78749	1.04648e-47
406	NDST1	-0.86812	2.77203e-10
407	ASNS	3.73972	6.65588e-31
408	AP3M2	-0.492642	0.000224239
409	PABPC1	0.444703	3.27087e-08
410	CFAP20	0.382226	0.0242825
411	TCOF1	0.336834	0.00990249
412	CDC42	0.320393	0.00531008
413	RAD18	0.423941	0.0497255
414	ATP2B1	-0.316112	0.00424909
415	NCK2	-0.507061	0.00821097
416	RPL31	0.38566	0.000390012
417	WDR1	0.447079	4.89474e-06
418	VASH1	-1.05443	3.98137e-05
419	LMCD1	0.707333	8.22887e-09
420	WBSCR22	0.670035	7.7871e-11
421	ATP6AP1	0.488161	5.41127e-06
422	FAM50A	0.542608	0.000112777
423	PDCD2	0.245512	0.0458526
424	RDH11	-0.43819	0.00256267
425	RPS6KA6	0.407128	0.048291
426	EPN2	-1.42612	1.01477e-12
427	ALDH3A2	-0.316489	0.00035807
428	TFRC	-1.43315	7.56297e-13
429	SREBF1	-1.05119	2.55501e-06
430	AFF4	0.762249	0.00143484
431	UBE2D1	0.615266	0.0459346
432	MPP5	-0.75684	3.51199e-05
433	RHOBTB1	-1.85895	4.60421e-26
434	MARK2	-0.351177	0.00734042
435	HMMR	-0.575907	0.000512372
436	P4HA2	0.899972	4.17081e-07
437	NFATC3	-0.503199	0.018611
438	FBXW11	0.449521	0.00897364
439	ACAP1	2.66788	0.000366168
440	CRMP1	-0.639838	0.00541069
441	EVC	-0.500872	0.00749415
442	NDE1	-0.701895	2.9864e-06
443	AP1M1	-0.624449	0.00116639
444	CYP2W1	3.60945	0.0312919
445	MCM2	-0.413367	0.00230747
446	PDE8A	0.480431	0.0173077
447	NLE1	-0.46972	0.00566143
448	FNDC8	-1.08355	0.0206766
449	KDM5A	1.15355	4.92322e-16
450	FERMT2	1.63132	2.23796e-22
451	IGF2BP2	0.889196	7.2325e-07
452	MAP3K13	1.23245	4.14532e-19
453	ST6GAL1	-1.38917	3.40989e-06
454	PICALM	0.555031	0.000532091
455	GLI2	-0.648632	4.42046e-05
456	NOTCH3	-0.835457	0.000708927
457	PPP2R2C	-0.42982	7.97634e-05
458	EED	-0.692884	3.95589e-06
459	CA12	-0.358682	0.000136427
460	NTN4	-0.361985	0.000203104
461	NUAK1	-0.639713	0.000705647
462	SLC24A1	-0.714864	0.000902846
463	ZNF532	-0.475551	0.000227116
464	HACD3	0.310628	0.0362767
465	ENO1	0.338951	0.000377559
466	TUBE1	0.584588	0.00365823
467	ARHGEF10L	-1.39766	4.3421e-06
468	ACTR6	0.735773	1.5959e-06
469	NUP37	-0.62894	8.98111e-06
470	SEMA3A	-1.38721	3.13422e-23
471	GTSE1	-1.59061	1.90319e-33
472	CELSR1	-0.460145	0.0358004
473	SLC25A40	-0.442639	0.0328545
474	ADD2	-0.3456	0.000785049
475	ZNF37A	0.821523	0.000107649
476	MARK3	0.654134	0.00239646
477	SLC25A3	0.446256	3.95775e-05
478	FOSL2	-0.378091	0.0139678
479	CACNG4	-0.622014	0.000797885
480	FRYL	0.482863	0.0149554
481	PLD1	-1.26001	2.42141e-10
482	DLG1	0.525472	0.000197385
483	RAB7A	1.11064	3.43029e-24
484	SEC31B	-0.88118	0.025989
485	SART3	0.839603	1.41162e-11
486	REXO2	0.419429	0.00145076
487	RBM7	1.02473	5.7009e-13
488	BAZ2A	0.824151	1.36017e-10
489	PTPN23	-0.533726	0.00112457
490	UNG	-0.715131	3.99546e-11
491	KLHL20	0.387834	0.0131373
492	SLC46A1	-1.47449	7.69653e-28
493	ACACB	-0.636052	0.000716598
494	GPATCH1	-0.969536	3.10361e-07
495	NT5C2	0.453887	0.0254502
496	STXBP2	0.757434	0.025802
497	NMRK2	5.17649	0.0112648
498	DGKD	-0.417123	1.25986e-05
499	RARB	-1.81647	3.2176e-18
500	TM9SF3	0.306929	0.0499363
501	NFKB2	0.562818	5.62476e-06
502	UBE2T	-0.667326	2.51688e-07
503	PPP1R12B	0.495464	0.0389004
504	GTF3C1	-0.332293	0.00231237
505	IL4R	-0.979567	1.67259e-06
506	USP33	0.51113	0.00163088
507	SNRPA	0.76526	0.000359386
508	DYNC1I2	0.31004	0.017059
509	APBB1IP	-0.765016	0.00415017
510	FAM76B	0.60014	0.000484519
511	SIRT6	1.40048	6.54203e-05
512	POLD3	-1.00114	1.29515e-09
513	CAPZB	0.55322	4.26298e-07
514	NAALAD2	1.2234	0.0171756
515	JADE1	-0.714991	6.8075e-09
516	UBE2A	0.551242	1.84079e-06
517	PIAS2	0.572925	0.0166584
518	ARAF	-0.352334	0.0355219
519	ACER3	0.41816	0.00316974
520	PIK3C3	0.38768	0.016295
521	TIGAR	-1.1364	2.76183e-06
522	TULP3	0.613084	0.000229434
523	EDN1	-0.561347	0.031849
524	NRDC	0.357425	0.00204704
525	TNRC6C	-0.97104	6.41867e-05
526	UBE2D4	-0.71889	0.000578956
527	THOC1	0.47403	0.00865311
528	SP140	3.74837	0.022416
529	TNS1	-1.21716	8.32727e-06
530	SAR1A	0.446179	0.00991158
531	RAPGEF3	1.05706	0.00444578
532	FDFT1	0.472047	0.0109624
533	KIF22	-0.630468	8.39745e-08
534	DNM2	-0.364071	0.00614378
535	EPB41L2	0.397203	0.00209122
536	RABL2B	-0.729367	0.000963221
537	KEAP1	-1.01644	9.31752e-15
538	CRYBG3	-0.896306	3.79956e-10
539	RIF1	-0.452036	0.028791
540	RAB21	0.945842	4.69488e-07
541	SLC4A4	-0.411525	0.0157539
542	SESN1	-1.36484	3.19063e-07
543	SRCAP	-0.903475	0.00498433
544	PUM3	0.746655	1.64155e-06
545	CNOT4	0.664817	0.0295189
546	PSEN1	0.800203	8.97563e-06
547	CPOX	-0.956938	1.2694e-09
548	CLDND1	0.62558	0.000357812
549	MOK	1.10254	5.75521e-21
550	HSP90AA1	2.2745	9.92878e-82
551	RBL1	-0.310264	0.0339543
552	DLGAP4	0.270797	0.0329386
553	IGSF9B	-0.953667	0.0117975
554	CROCCP3	-1.12061	0.0367537
555	COL4A4	-0.63707	0.000150424
556	OSTM1	0.521536	0.00203049
557	STK17B	0.618278	0.027109
558	JMJD4	-1.27866	2.42928e-10
559	ATP8B1	-0.694544	2.68802e-07
560	STRADB	-0.888121	3.66205e-09
561	BZW1	0.697848	1.02317e-09
562	C5orf22	0.365195	0.0394932
563	DLG3	-1.0705	0.00045615
564	GEMIN5	-1.39572	3.72524e-19
565	NFE2L1	-0.382457	0.0105867
566	ITGB5	-0.447938	0.000287903
567	PALB2	-1.55402	5.32701e-23
568	KAT6A	0.467599	0.0245532
569	ZCCHC6	1.65478	1.08242e-32
570	TNPO1	0.348807	0.0491948
571	PLOD1	0.291633	0.0124972
572	TDRD3	-0.589091	0.0050808
573	NUFIP1	0.760211	0.000120502
574	PDS5B	0.44971	0.0437919
575	RRAGB	0.496139	0.0269587
576	CYLD	0.640604	0.000923513
577	ZNF324	2.2143	4.06177e-42
578	ZNF416	2.17274	9.47713e-24
579	ZNF586	0.575367	0.00892822
580	ZNF264	1.07194	8.48018e-13
581	RPS5	0.404534	0.0306366
582	YTHDC1	0.969087	3.82832e-08
583	CHMP2B	0.326636	0.0346267
584	SMAP2	0.656778	0.000238362
585	PPIE	0.312603	0.0183955
586	ZMPSTE24	0.381621	0.00885175
587	STARD7	-0.424194	0.00185796
588	NOA1	-0.588461	0.00062452
589	REST	0.787057	0.000698605
590	HAL	-4.05871	0.0271765
591	APLP2	0.594375	1.00122e-08
592	EIF3I	0.557596	6.51514e-09
593	EFR3B	-0.447155	0.00885004
594	HADHA	0.284966	0.0256101
595	CAD	-0.698555	1.54187e-05
596	BCORL1	0.350829	0.03444
597	MYNN	1.17715	5.41639e-16
598	WDR47	0.823669	2.97392e-06
599	MAP3K4	-0.930608	0.00069675
600	ZNF213	-1.14572	0.000458715
601	AKR1B1	0.299127	0.00498028
602	RRN3	0.487435	0.00904605
603	CTTN	0.57783	1.79853e-09
604	MTIF2	-0.409701	0.000268327
605	DDHD2	-0.302471	0.00541895
606	ORC1	-0.516229	0.017193
607	CHERP	0.463802	0.0180219
608	USP40	-0.414787	0.000157289
609	DNAJA1	2.09828	3.30501e-137
610	CHMP5	0.614408	2.51785e-05
611	NFX1	0.543905	2.59635e-05
612	DIMT1	-0.342343	0.0201782
613	EPDR1	-0.851252	6.75708e-10
614	RBM22	0.979089	3.50708e-15
615	ERO1B	0.460364	0.0290029
616	ZFAND6	0.555164	0.000226225
617	ALG9	-0.877323	0.000272373
618	PPP1R15A	5.18665	3.61094e-131
619	ACHE	2.59569	0.000164768
620	FTL	0.579109	2.91215e-07
621	SRRT	0.633648	6.04985e-07
622	ATXN7L3	0.805744	3.81637e-05
623	PGS1	-0.725722	3.33985e-05
624	PSMC5	0.41708	1.33343e-05
625	UIMC1	0.423552	0.00415802
626	L2HGDH	-0.525872	0.000376519
627	KLHL42	-1.48686	4.42344e-28
628	GNAS	0.550548	1.06856e-10
629	PTHLH	0.547559	0.0123042
630	AURKA	-0.797968	8.69294e-11
631	METTL2A	0.475031	0.00105137
632	DDX18	0.404884	0.00793446
633	DNMT3B	-0.946563	5.40323e-05
634	PDRG1	1.10563	1.77751e-17
635	EPB41L1	-0.532975	2.13785e-07
636	DOCK3	0.763203	0.0284322
637	C3orf18	-0.751342	0.0287232
638	COQ9	-0.849455	1.1751e-07
639	KIF9	0.605735	0.018604
640	SMOX	0.460059	0.00179224
641	FKBP1A	0.375912	4.16882e-05
642	ZNF343	-0.560376	0.0259673
643	MAVS	-1.63318	9.56479e-28
644	DYNLL1	-0.258991	0.0439696
645	SNX5	0.244337	0.0255716
646	RPL6	0.443659	3.17286e-06
647	MAPKAPK5	0.310321	0.0145285
648	KDM2B	-0.585657	0.000262837
649	OAS1	-1.022	2.60487e-14
650	GCN1	-0.509275	1.494e-05
651	RPLP0	0.284748	0.0245006
652	PXN	0.559674	4.34309e-08
653	SIRT4	-2.88745	0.0324594
654	TRMT6	0.896246	1.40401e-16
655	ERP29	0.289766	0.0231339
656	FUS	0.32106	0.0492879
657	IGBP1	0.31421	0.0274261
658	ZNF302	-0.492722	0.00153714
659	GANAB	0.290107	0.00191823
660	BIRC5	-0.42468	0.00330073
661	LAG3	-3.50152	0.0192273
662	MLF2	0.630659	4.83101e-05
663	DDX24	0.564185	8.13336e-05
664	NECAP1	1.24652	3.56684e-29
665	ARHGAP4	1.87381	0.0283416
666	DHX32	-0.810603	8.29079e-11
667	GPATCH2L	0.956325	5.87814e-12
668	SLC9A1	-0.638137	0.0203219
669	SPTLC1	0.376055	0.0417932
670	PAPOLA	0.508768	0.000157318
671	CCNK	0.562947	0.000209678
672	NUDC	0.454535	0.000152913
673	MAEA	0.544363	0.000189753
674	ICAM1	-1.86845	2.58297e-05
675	STRN4	0.70303	0.00231659
676	TFAP4	-1.21363	0.0019699
677	PDCD7	-0.917464	1.18051e-06
678	SPG21	0.50184	7.84527e-07
679	DNAJB11	1.76865	2.5586e-53
680	GNPTG	0.57959	0.00223305
681	ZNF268	0.667379	0.00079879
682	MCOLN1	0.927483	0.000587711
683	PDPR	-0.434475	0.00208803
684	AARS	0.430015	4.13784e-05
685	GLG1	-0.363925	0.000965249
686	TNRC6A	-0.58332	0.000897169
687	PITPNM2	-0.786232	0.00560904
688	EXOC1	-0.597488	3.92491e-05
689	RBM27	0.576471	0.0133092
690	OSBPL8	0.839688	3.06491e-06
691	DTX2	-1.10685	1.3772e-07
692	PUS7	-0.72635	1.75067e-09
693	NRCAM	-0.438149	0.00010306
694	SLC26A3	5.68411	0.000919021
695	TXNL1	0.839391	1.76972e-06
696	CMTM6	0.752844	2.05865e-06
697	CDV3	0.632626	0.000171377
698	ALKBH5	-0.484377	2.93074e-05
699	APOH	0.58049	0.013247
700	ORC6	0.910228	1.5222e-09
701	ZFHX4	-0.611295	0.0337083
702	ESR1	3.56094	1.15574e-18
703	RGS17	-0.481805	0.00594106
704	TMEM101	-0.907418	2.32226e-05
705	CCDC80	-0.848538	5.28695e-08
706	PSME1	0.300631	0.0116803
707	PPP2R3C	0.661908	7.16561e-06
708	RNF31	1.26913	0.0377719
709	G2E3	0.594257	0.00028232
710	HNRNPC	0.709426	2.24731e-12
711	TOX4	1.0469	2.90216e-23
712	GEMIN2	-1.04442	1.16548e-06
713	TRPM7	1.04721	1.23715e-10
714	SNAP23	1.82748	2.44054e-21
715	PHGDH	0.491275	0.000141382
716	MYL6	0.659109	9.03038e-13
717	AGO1	-0.872126	1.60927e-09
718	CLSPN	-0.949109	4.90479e-14
719	MFSD11	0.540171	8.95953e-05
720	TGFB2	-1.31604	1.51626e-32
721	NUP50	0.798163	4.32745e-06
722	LRRFIP2	0.529147	0.000490885
723	SEC22C	-0.704504	5.35125e-08
724	CDC23	-0.597008	1.81806e-05
725	CBX5	-0.409976	4.50194e-05
726	MSH2	-0.358102	0.0028685
727	DHPS	0.782965	0.0120929
728	HOOK2	1.07991	0.00460152
729	ARCN1	0.342305	0.0069311
730	TMEM38B	0.374844	0.0269324
731	PSMD5	-0.97081	9.90775e-22
732	PTGS1	-1.70135	0.000121177
733	TBC1D2	-0.82847	0.000402007
734	BTAF1	0.916884	7.16224e-07
735	IKZF5	0.702465	0.0128518
736	TLL2	-4.91704	0.00762999
737	SORBS1	1.77065	3.39351e-06
738	IL11	3.49705	1.7308e-99
739	HIVEP1	1.4816	2.89188e-15
740	BRPF3	-0.936729	7.36167e-09
741	HSP90AB1	1.09315	1.53807e-44
742	ZNF184	-1.24366	1.54302e-05
743	SIRT1	0.637591	1.25137e-09
744	HNRNPH3	0.535529	6.5902e-07
745	IFT74	-0.327781	0.0290739
746	ABL1	-0.331037	0.00695428
747	ACOT7	0.460299	0.00776454
748	SH3GLB1	-0.393439	0.00209333
749	CDC7	-1.27914	3.29314e-18
750	SYDE2	1.61124	1.84304e-13
751	PCSK5	-0.962132	0.00186338
752	TMED1	-0.84559	0.00119138
753	ABLIM1	0.29602	0.011884
754	RAB18	0.450889	0.0188032
755	NRP1	-1.63367	1.04811e-32
756	HSD17B7P2	1.87533	9.76562e-07
757	PALMD	-2.70326	0.0275082
758	TSPAN15	-0.805202	1.00812e-07
759	H2AFY2	-0.591962	0.000352963
760	FAM21A	1.58874	5.92501e-22
761	CATSPERG	2.53321	0.000334268
762	PSMD8	0.273942	0.0155531
763	FBXL19	-0.547512	0.025706
764	PRKY	-1.04215	0.00236402
765	HNRNPM	0.51851	2.3877e-06
766	TECR	2.04131	0.000119568
767	MISP	-1.31212	4.41879e-09
768	POLRMT	-1.00583	0.000485528
769	RASSF7	-1.56405	7.77338e-05
770	GADD45B	2.92114	2.5603e-32
771	ZDHHC8	-1.21347	0.0028685
772	KLHL22	-1.31056	5.57427e-08
773	CRKL	0.34889	0.0147231
774	DERL3	2.11771	0.00515881
775	SEC14L2	-0.821453	0.000342828
776	SPECC1L	-1.00115	2.48795e-05
777	PPIL2	-0.578362	0.001451
778	PES1	0.396579	0.0104332
779	PPM1F	-0.867067	0.00338785
780	SLC35E4	-1.90854	2.78654e-11
781	TOP3B	-0.918438	2.30684e-06
782	CYTH4	-2.13587	0.0240422
783	DGCR14	0.905425	1.65463e-06
784	CRYBB2P1	1.15921	3.26334e-07
785	CARD10	-0.932651	0.00828883
786	LRP5L	0.75262	0.0258918
787	HPS4	-0.643191	2.90761e-05
788	SRRD	0.603948	2.53222e-07
789	PATZ1	-2.22638	1.55493e-33
790	TFIP11	1.12075	1.21827e-22
791	ANKRD54	-0.853034	0.00128701
792	EIF3L	0.559514	2.55055e-05
793	SNU13	0.415376	0.00166318
794	CCDC134	-0.915157	0.00602656
795	TTC28	-0.647999	0.000141763
796	TCF20	0.73057	0.000801994
797	HSCB	0.627392	0.00188212
798	CBY1	-0.503336	0.0264702
799	TOMM22	0.341994	0.00991307
800	XBP1	2.17642	9.88587e-109
801	JOSD1	-0.62177	2.39391e-07
802	GTPBP1	0.706386	7.66637e-09
803	RAB36	-0.52637	0.0101174
804	PPP6R2	-0.553286	0.0222834
805	TOM1	0.554612	0.0137572
806	CHKB	1.43163	0.0171313
807	HMOX1	5.15116	0
808	MCAT	-1.25846	2.81428e-08
809	THOC5	0.556772	1.61924e-05
810	MCM5	-0.41266	0.0468092
811	RASD2	-1.29524	0.0402828
812	CBX7	-2.15915	1.35105e-07
813	PDGFB	-1.51934	0.000721968
814	RBFOX2	-0.38953	0.000372393
815	TAB1	-2.33023	4.72641e-15
816	MTMR3	0.812023	0.00189035
817	FOXRED2	-0.52569	1.968e-05
818	TNRC6B	-1.02983	1.66341e-09
819	ST13	1.05829	3.73642e-19
820	EP300	0.39012	0.0247236
821	RANGAP1	0.28316	0.0205303
822	PHF5A	0.569621	0.000153623
823	TRMU	-0.610629	1.67455e-05
824	PMM1	0.64387	0.000125958
825	CERK	0.396956	0.00143067
826	BRD1	-0.408334	0.0234088
827	MLC1	4.74946	0.0227831
828	ABHD4	0.791068	3.67892e-08
829	KHNYN	-0.290878	0.0145402
830	RBM23	0.583118	1.84473e-06
831	POLE2	-0.637651	1.05099e-05
832	VCPKMT	1.25598	3.46591e-09
833	NIN	-0.759003	1.35675e-09
834	TRIM9	-0.528715	0.0059341
835	PSMC6	0.743516	2.8896e-06
836	ATP6V1D	1.31491	2.00825e-36
837	PSMA3	0.408566	0.00216786
838	TIMM9	-1.02056	3.3829e-13
839	GSTZ1	0.433425	0.0122731
840	KIAA0586	-0.535998	8.76926e-05
841	TMED8	-0.506098	0.000248502
842	AHSA1	1.53672	2.11583e-63
843	DAAM1	1.41149	9.37161e-11
844	RIN3	-0.755265	0.00174117
845	SNW1	0.583511	5.73568e-05
846	DHRS7	0.309848	0.0144337
847	PPM1A	0.536529	0.0187495
848	SIX4	0.795628	0.014779
849	ERH	0.435153	0.00156612
850	SRSF5	0.390326	0.0103149
851	EIF5	1.17567	2.72744e-36
852	DICER1	-0.67557	0.00369224
853	PSMC1	0.83942	1.52499e-17
854	PAPLN	-0.643393	0.00337839
855	RPS6KA5	0.6949	0.0104904
856	YY1	0.602063	5.28932e-05
857	ACIN1	0.329642	0.0186896
858	CCNB1IP1	1.02348	3.05394e-16
859	TRIP11	-1.12789	1.34827e-14
860	APEX1	0.272099	0.0192435
861	PABPN1	0.661056	0.000118651
862	DCAF11	0.460438	0.0165285
863	PSMA6	2.34927	9.75232e-36
864	PSME2	0.245493	0.0309443
865	GMPR2	0.504579	5.22477e-06
866	PNN	0.951808	1.7131e-21
867	PLTP	0.688465	0.00451429
868	PCIF1	-1.72259	7.6104e-14
869	PYGB	-0.382886	0.0293591
870	GINS1	-1.24001	1.09584e-25
871	NINL	-1.07033	1.0538e-05
872	ZMYND8	-1.40595	3.59777e-16
873	SGK2	-1.06541	2.5289e-06
874	HNF4A	-1.18895	4.44905e-11
875	SLA2	0.480241	0.023828
876	C20orf24	0.586397	0.0084398
877	STK4	1.07812	3.46534e-10
878	ADNP	-0.95871	9.08877e-08
879	PFDN4	0.706304	9.55038e-06
880	RAE1	0.748255	4.42979e-08
881	DNAJC5	-0.515332	0.00408753
882	NELFCD	0.409233	0.000101593
883	PRELID3B	0.665048	1.21368e-06
884	MTG2	-0.711602	4.32028e-05
885	PSMA7	0.567062	2.56715e-07
886	TCFL5	-0.733003	0.00399335
887	DIDO1	0.25635	0.0295321
888	COL20A1	4.74206	1.64421e-08
889	CDC25B	-0.467848	0.0178535
890	RNF24	0.929237	5.724e-06
891	ARFRP1	-1.09433	3.72644e-08
892	NDUFAF5	0.569495	0.000355235
893	TRIB3	3.07304	4.47194e-163
894	CSNK2A1	0.503091	0.00412725
895	SLC52A3	-2.93283	1.5706e-06
896	HM13	0.529205	3.50886e-09
897	SNPH	-1.49606	9.78893e-11
898	FERMT1	-0.631526	3.68141e-07
899	CRNKL1	0.81272	2.34202e-06
900	POFUT1	-0.823069	1.958e-18
901	MANBAL	-0.404961	0.000616538
902	IDH3B	0.786172	4.66493e-12
903	MAPRE1	0.657639	5.87255e-06
904	JAG1	-0.696917	3.01023e-13
905	TTI1	-1.03368	2.24008e-10
906	PXMP4	-1.37139	2.04731e-09
907	CHMP4B	0.462001	0.000145214
908	ACTR5	-0.850719	1.99322e-05
909	FAM83D	-1.06874	1.87916e-07
910	DHX35	-0.468443	0.0131819
911	ZNF516	0.86895	0.000871023
912	ADNP2	1.81629	3.00757e-73
913	LPIN2	-1.04223	1.39716e-12
914	SMCHD1	0.33008	0.0412381
915	MYL12A	0.594335	3.95351e-07
916	CEP76	0.439989	0.0365916
917	CEP192	-0.8679	5.88218e-11
918	RNMT	1.30929	8.9285e-14
919	SMAD7	2.35722	6.52824e-110
920	ANKRD12	1.51384	7.4293e-12
921	POLI	-0.678086	0.000239161
922	RBBP8	-0.458399	7.27716e-05
923	RIOK3	1.97421	1.58369e-80
924	ATG4A	0.99673	2.25346e-06
925	POLA1	0.310932	0.0329963
926	MID1	-0.812434	2.15745e-11
927	NXT2	0.967059	3.89804e-12
928	PRPS2	-0.462569	0.000830615
929	MOSPD1	0.949872	8.97463e-06
930	SUV39H1	-2.6043	1.22017e-49
931	XIAP	0.368094	0.00108454
932	ATP11C	0.381164	0.045322
933	PLP2	0.285708	0.0022276
934	ELF4	0.638385	0.00119916
935	PIM2	-0.552579	0.0158
936	SCML2	-0.460551	0.0192616
937	SLC35A2	-0.659987	4.33963e-05
938	PGK1	0.623125	4.42716e-06
939	MAGT1	0.328815	0.0274498
940	UBL4A	-1.32345	9.27848e-26
941	RP2	0.881206	1.12174e-05
942	CDK16	0.430963	0.000377667
943	GABRE	1.49287	1.77751e-17
944	FGD1	-1.05275	1.58323e-07
945	PIN4	0.38994	0.0147922
946	MAGED2	0.273892	0.0373025
947	RBM3	0.476007	5.34704e-06
948	TAF7L	2.77701	0.0358909
949	PBDC1	-0.627456	4.48266e-05
950	GLA	1.03027	1.72465e-13
951	ARMCX3	0.735256	2.31097e-10
952	BEX4	4.30506	1.84265e-17
953	MLNR	-4.23592	0.0407071
954	KLF5	-0.681305	0.0188098
955	DNAJC3	0.848262	7.65507e-05
956	PARP4	-0.610371	5.21271e-08
957	MRPS31	-0.787238	0.000150466
958	SLC25A15	-0.668254	2.04473e-06
959	INTS6	0.779519	1.82049e-07
960	TSC22D1	-1.40783	5.04975e-08
961	ZNF629	-0.560452	3.05137e-06
962	LYRM1	0.411283	0.00981092
963	NUTF2	0.372753	0.00124338
964	NUP93	-0.282198	0.0119973
965	CENPT	-0.42615	0.00394283
966	NFAT5	0.761458	7.57987e-06
967	N4BP1	-1.69338	1.31232e-10
968	DHODH	-0.789291	3.27906e-05
969	CTCF	0.5403	0.000488563
970	ACD	0.64918	0.00293946
971	POLR2C	0.278671	0.0388042
972	ZNF821	1.69829	4.91836e-05
973	MMP15	-0.87212	0.0212685
974	USB1	0.518526	1.26345e-06
975	NDRG4	-0.551179	0.00732472
976	SLC38A7	0.397492	0.00961289
977	HAS3	-2.35203	1.25163e-46
978	TANGO6	-0.538286	8.5422e-05
979	SLC7A6OS	0.493587	0.0217763
980	SLC7A6	0.580455	0.00868605
981	WDR59	-0.565102	2.00915e-05
982	MON1B	0.357179	0.00358977
983	HCFC1R1	1.22459	0.000505339
984	MLYCD	-1.45043	3.15024e-06
985	HSDL1	-0.556016	0.000524506
986	TAF1C	0.603171	0.00080312
987	USP10	-0.471453	0.0159747
988	CRISPLD2	-1.47035	7.12522e-07
989	ZNF500	-1.7761	6.41688e-12
990	NARFL	-0.842648	0.00211335
991	MTHFSD	-0.789099	6.19251e-05
992	FBXO31	-0.453928	0.00905969
993	NUBP1	0.339265	0.0242093
994	UBE2I	0.554293	6.45247e-09
995	MEFV	4.7541	0.0226479
996	CRYM	1.00714	0.0393988
997	EEF2K	-1.40834	6.40879e-24
998	GSPT1	0.380825	0.00586624
999	ZNF174	-2.1001	2.75726e-12
1000	UBFD1	0.368585	9.84806e-05
1001	USP31	-0.412615	0.0405811
1002	HMOX2	-0.528625	0.000381581
1003	BFAR	0.45389	0.0165385
1004	RPGRIP1L	-0.454277	0.00454546
1005	MAZ	-0.501426	0.0386878
1006	STX4	0.720181	1.37495e-08
1007	TMC5	-1.00384	1.26243e-10
1008	KNOP1	-0.875435	1.97804e-08
1009	LACTB	-0.667323	5.23751e-07
1010	MTFMT	-1.36753	5.01304e-14
1011	GOLGA8UP	3.00643	0.0382218
1012	TTC23	-0.77608	1.78812e-05
1013	ZNF106	0.475231	0.0115047
1014	DTWD1	-0.572785	0.00620331
1015	DNAJC17	0.612443	0.00301923
1016	EIF3J	0.783137	3.79123e-07
1017	RHOV	-3.58786	1.47689e-08
1018	SLC30A4	-0.803863	0.00168994
1019	BLOC1S6	0.839398	7.2721e-09
1020	MYEF2	-0.382362	0.00308639
1021	CSPP1	-0.541353	0.00492497
1022	BRF2	1.61404	2.11533e-10
1023	TRIM35	-1.54245	9.96823e-18
1024	CA2	1.24355	0.0383814
1025	RIPK2	-0.342247	0.0369098
1026	NBN	-0.341849	0.0190313
1027	SFRP1	-0.600295	4.54312e-06
1028	LAPTM4B	0.406511	0.0101174
1029	UBE2W	1.16355	5.53811e-07
1030	PLAT	-0.915141	0.0482348
1031	STK3	0.696313	6.48583e-05
1032	GDAP1	0.402143	0.00172644
1033	RAB2A	0.556932	0.00211463
1034	EIF3E	0.440358	0.00579141
1035	NDRG1	0.576357	3.67232e-08
1036	ARMC1	-0.805353	4.61666e-09
1037	CHRAC1	-0.353207	0.00593055
1038	SNX16	1.46505	3.98062e-08
1039	UBR5	0.52309	0.00429262
1040	GSDMD	-0.894208	0.0262641
1041	TSTA3	0.482667	0.00966736
1042	PYCRL	-1.15674	0.000354193
1043	SH2D4A	-1.26408	1.12711e-19
1044	INTS10	-0.730002	9.39045e-11
1045	SLC39A14	0.836065	9.59446e-05
1046	GSR	0.534084	3.18161e-05
1047	TNFRSF10A	0.677944	1.22678e-06
1048	UBXN8	0.90395	8.11567e-09
1049	PPP2CB	0.973581	1.44936e-08
1050	ARHGEF10	1.56219	1.55703e-05
1051	MCM4	-0.374785	3.52317e-05
1052	KCTD9	0.643506	0.000128022
1053	BNIP3L	0.793955	0.000313405
1054	NUCB1	0.76	4.38826e-09
1055	DHDH	2.97146	0.000905772
1056	HNRNPL	0.881179	3.01278e-20
1057	NFKBIB	0.578127	0.0116862
1058	LHB	4.0067	0.00038759
1059	KCNA7	3.73806	0.0295771
1060	CLPTM1	0.256365	0.0230712
1061	PPP1R37	-0.783183	0.00145906
1062	CKM	4.61436	0.0395693
1063	PPP1R13L	1.1508	0.000108184
1064	SLC17A7	1.68979	0.0277157
1065	OAZ1	0.556519	0.00868605
1066	TRMT1	0.621428	0.00256043
1067	TBC1D17	0.942801	9.89012e-07
1068	MED25	-0.403543	0.0226362
1069	TIMM44	0.576352	0.000161707
1070	IL27RA	-1.20879	0.000886313
1071	ASF1B	-1.04893	7.47776e-12
1072	VRK3	0.353115	0.0201904
1073	FAM32A	1.09818	2.48302e-20
1074	C19orf44	0.388705	0.0308958
1075	MED26	1.79581	1.1335e-17
1076	ZNF419	0.753622	0.00198232
1077	SYDE1	-0.62986	0.0178535
1078	POP4	0.593185	2.20548e-07
1079	CCNE1	1.01587	7.44569e-10
1080	RPS16	0.505077	0.00112462
1081	FBL	0.346124	0.000420522
1082	PIAS4	-0.739068	0.00364172
1083	NUMBL	0.705419	6.55738e-07
1084	CCDC94	0.545662	0.0145335
1085	SLC1A5	0.352414	0.00170807
1086	CCDC9	1.20791	0.000140511
1087	FZR1	-0.714264	8.49934e-05
1088	BBC3	2.20755	3.5319e-06
1089	GLTSCR2	0.757085	0.00645539
1090	CDC37	0.678145	1.30545e-05
1091	NAPA	1.18651	1.68884e-13
1092	PTPRS	-0.741815	0.000118563
1093	MEGF8	-0.84052	0.00194253
1094	KDELR1	0.38608	0.000629873
1095	CYTH2	1.07101	4.30736e-06
1096	GRWD1	0.339307	0.00569937
1097	GRIN2D	-1.161	6.52306e-05
1098	CARD8	-0.592431	0.00023525
1099	ZNF175	1.65681	7.72965e-23
1100	RAB3D	-0.895232	1.03258e-05
1101	DBP	1.14507	0.0100475
1102	MIER2	-0.52161	0.0369427
1103	TFPT	0.884211	0.000753654
1104	SLC5A5	2.30526	0.0247147
1105	ARRDC2	1.10081	5.17272e-17
1106	ELL	1.96169	1.63212e-25
1107	CRTC1	-1.69789	0.000341151
1108	DDX49	0.540706	0.0321971
1109	ARMC6	-0.709963	0.000345182
1110	GAPDHS	-0.95304	0.00192007
1111	SUGP1	-0.794333	7.46307e-05
1112	ZNF14	1.79307	3.09998e-10
1113	SCN1B	1.92219	1.03635e-12
1114	GSK3A	0.425056	0.000136146
1115	ZNF574	-0.381448	0.0284706
1116	SIPA1L3	-1.36268	2.03074e-19
1117	AVL9	-0.571007	0.00586683
1118	DNAJC2	0.927222	2.85451e-10
1119	NAMPT	0.414669	0.0142103
1120	HBP1	2.40376	3.2895e-42
1121	DUS4L	-0.481429	0.0489556
1122	SP4	0.479972	0.0248441
1123	WDR91	0.681063	0.000329456
1124	CBLL1	1.01032	2.85532e-07
1125	MTPN	0.731366	2.08751e-11
1126	ZC3HAV1	1.0787	4.29354e-05
1127	TTC26	-0.36208	0.022597
1128	ADAP1	3.50529	0.0012022
1129	CAV2	-0.479491	0.000117996
1130	CAV1	-0.376794	1.17488e-05
1131	HOXA1	-1.13846	0.00305103
1132	DNAJB6	2.90489	6.30895e-188
1133	HOXA2	-1.303	0.0396864
1134	HOXA3	-1.33859	1.82043e-09
1135	LFNG	-2.94237	6.90088e-11
1136	HOXA5	-1.01388	0.0374585
1137	IQCE	-0.59755	0.00058547
1138	SSBP1	0.335937	0.00298871
1139	HOXA13	-2.61918	1.21594e-11
1140	TAX1BP1	0.911077	5.9676e-09
1141	GRB10	0.665976	0.00336227
1142	ABHD11	0.619628	0.00130016
1143	NOD1	-1.31354	4.31973e-07
1144	GARS	1.24382	1.51964e-11
1145	CHCHD2	0.662636	2.54152e-09
1146	HSPB1	1.40587	3.89243e-07
1147	BUD31	1.1752	1.72261e-32
1148	PTCD1	1.31254	2.65329e-08
1149	ZKSCAN1	-0.601658	0.00142496
1150	EIF3B	0.502245	1.93319e-07
1151	AIMP2	-0.461212	0.000738849
1152	USP42	1.34049	3.46681e-13
1153	AGFG2	-2.34641	4.17145e-19
1154	SERPINE1	0.744031	9.57548e-15
1155	PLOD3	0.647259	0.00250101
1156	ZNHIT1	1.08954	4.67207e-08
1157	TMEM106B	-0.534023	0.0001057
1158	CEP41	-0.334199	0.035737
1159	SFRP4	-1.14873	0.000416497
1160	ANKMY2	1.07414	8.41026e-08
1161	CHCHD3	0.397466	0.000143815
1162	PSMA2	1.73632	1.39267e-24
1163	MRPL32	0.383005	0.0166662
1164	URGCP	-0.856951	9.01041e-09
1165	TMEM248	-0.598224	2.16095e-05
1166	RHEB	1.01481	2.52759e-12
1167	YKT6	0.67066	7.50304e-12
1168	CLIP2	-0.679278	0.00124234
1169	EIF4H	0.449135	1.02322e-05
1170	LIMK1	-0.853567	0.000133965
1171	LHX2	-1.49456	0.00195198
1172	FKTN	-0.34624	0.0368619
1173	CNTNAP3	-0.681185	9.37398e-06
1174	TMEM245	-0.249017	0.0240432
1175	MEGF9	-0.437527	0.0229537
1176	TRIM14	-0.436138	0.013445
1177	SEC61B	0.603773	5.69206e-05
1178	SUSD1	-0.52178	0.00101656
1179	TBC1D13	-1.01135	4.49895e-09
1180	RIC1	0.536896	0.0110948
1181	KDM4C	0.495989	0.000658215
1182	TESK1	1.65888	1.78444e-24
1183	FUBP3	0.401777	0.000153856
1184	BAG1	1.1055	8.95694e-21
1185	PTGDS	5.50376	0.00859223
1186	ABHD17B	0.686004	0.00499304
1187	ZFAND5	1.52592	3.37117e-24
1188	PDLIM1	0.344468	0.000861589
1189	CCNJ	-1.06901	9.48266e-09
1190	DNMBP	-0.986164	3.05227e-15
1191	RAB11FIP2	-0.282832	0.0464482
1192	ERLIN1	-1.02565	4.21456e-26
1193	SEC23IP	-0.56701	3.55062e-05
1194	NSMCE4A	-0.770815	1.3897e-09
1195	PALD1	-0.960455	0.00019589
1196	C10orf54	-0.571104	0.0146172
1197	MICU1	0.495743	0.00446797
1198	CCSER2	-0.415118	0.0377588
1199	MINPP1	-1.84654	8.12986e-33
1200	C10orf2	-0.578884	0.000983119
1201	LZTS2	-0.544633	0.0366897
1202	TNKS2	0.586478	0.00175298
1203	CPEB3	0.912415	0.0421583
1204	SUFU	-1.42928	7.06411e-09
1205	ANKRD26	-0.524037	0.000494969
1206	ACBD5	-0.497644	2.16447e-06
1207	LARP4B	0.877387	2.22257e-07
1208	GTPBP4	0.616934	2.97059e-08
1209	BCCIP	0.657701	4.9795e-07
1210	MTPAP	-0.594629	0.0254735
1211	OBFC1	-0.363101	0.0282847
1212	MAP3K8	-1.6278	5.78287e-08
1213	DKK1	-3.16548	2.09731e-136
1214	GLRX3	0.711446	3.71379e-06
1215	SMC3	0.630535	0.00096991
1216	TFAM	0.579741	9.51748e-05
1217	CCDC6	-0.392816	0.000254106
1218	RPL28	0.617703	0.0122626
1219	ZMIZ1	-0.744228	4.74391e-08
1220	PPIF	-0.515336	0.00541245
1221	TSPAN14	-0.941938	1.00096e-24
1222	GIT1	-0.688174	0.000142652
1223	RPL19	0.387991	0.0164318
1224	UBTF	-0.945483	3.02444e-13
1225	CASC3	-0.531783	1.64774e-06
1226	RAPGEFL1	-1.13701	0.000249388
1227	RNF43	-1.88835	7.59716e-06
1228	TRIM37	-0.508305	0.000391627
1229	DHX40	0.736771	2.29727e-07
1230	KPNB1	-0.256873	0.0229285
1231	GOSR2	1.46295	1.37088e-41
1232	PNPO	-0.54673	0.00133932
1233	TRIM16L	-0.895483	7.60904e-10
1234	CBX1	-0.357631	0.0105759
1235	RECQL5	-0.822655	1.4125e-06
1236	INTS2	-0.994792	3.01157e-11
1237	CAMTA2	-0.524876	0.0307987
1238	MED13	0.663217	7.88707e-05
1239	HOXB6	-1.98154	7.12438e-08
1240	PFN1	0.425238	0.00736088
1241	RNF167	0.457423	0.000198383
1242	RAI1	-1.20521	7.7085e-14
1243	NUP88	0.300971	0.0442011
1244	C1QBP	0.218272	0.0482173
1245	BLMH	-0.684628	1.15462e-06
1246	CPD	0.468035	0.0014959
1247	CCDC47	1.06144	4.51546e-11
1248	MED31	0.365533	0.025989
1249	DRG2	0.278691	0.0367046
1250	SMARCD2	-0.867145	7.46602e-12
1251	B9D1	-1.07388	2.26217e-13
1252	UTP6	0.407853	0.00786495
1253	DDX5	0.831735	6.16021e-26
1254	C17orf75	-0.503707	0.000469894
1255	CYTH1	1.09729	7.17446e-22
1256	CCL2	-2.65142	2.82433e-16
1257	RAB5C	0.778278	7.49976e-14
1258	NAGLU	-0.761406	0.00377582
1259	HSD17B1	-2.7771	3.50428e-17
1260	DLX4	1.1843	0.00218989
1261	PPP1R9B	-0.389395	0.0149908
1262	COL1A1	1.06701	0.00229034
1263	MRPL27	0.632651	2.42421e-08
1264	LRRC59	0.558484	2.27724e-07
1265	HDAC5	1.2813	0.000169414
1266	MPP2	-0.887263	0.00301463
1267	SMURF2	0.98744	6.42455e-09
1268	HLF	-1.60781	0.00569676
1269	YWHAE	0.362022	0.00211445
1270	MMD	-0.387598	0.0306667
1271	MAP2K6	-0.434596	0.00564171
1272	DHRS7B	0.452317	0.0198219
1273	WSB1	0.813647	1.52318e-12
1274	SLC9A3R1	-0.372335	0.0358282
1275	NAT9	1.18336	2.70448e-05
1276	TMEM104	-0.546669	0.0301273
1277	TNFAIP1	0.569016	0.000263636
1278	IFT20	0.4853	0.00192281
1279	ALDOC	1.59514	5.51893e-06
1280	SUPT6H	0.893944	2.17267e-17
1281	PHF12	-0.835733	7.18727e-10
1282	TMEM33	0.450225	0.0141409
1283	CHIC2	2.38162	1.55974e-22
1284	LAMTOR3	1.93851	4.8543e-56
1285	AREG	-1.17878	5.44176e-06
1286	UBE2D3	1.03676	1.19784e-13
1287	ZNF330	0.795298	2.94437e-06
1288	GAB1	-1.55578	2.13056e-06
1289	RPL34	0.701074	2.76181e-11
1290	WFS1	-0.823004	0.00140912
1291	GRPEL1	0.537166	1.40583e-05
1292	GAR1	0.656418	1.4125e-06
1293	FRG1	0.538465	0.0256028
1294	DHX15	0.57165	0.000581939
1295	SEPSECS	-1.36066	5.48434e-09
1296	FBXW7	1.523	1.01897e-21
1297	NEIL3	-1.43399	6.00159e-26
1298	BST1	0.371091	0.0248942
1299	RAPGEF2	0.801182	7.90859e-05
1300	UGDH	-0.287751	0.00759913
1301	CRYAB	4.62764	1.23928e-10
1302	ZPR1	0.964151	7.94736e-22
1303	FNBP4	0.369519	0.0338798
1304	HSPA8	1.01828	1.19208e-19
1305	DTX4	-1.51503	1.96823e-09
1306	EHD1	-0.610711	2.57415e-06
1307	CCND1	-0.555003	0.000189558
1308	CHORDC1	3.41065	1.23008e-233
1309	ANAPC15	1.11199	2.65488e-06
1310	ARHGEF17	-0.599832	0.000155622
1311	CEP164	-0.96953	3.05528e-12
1312	RNF141	-0.536246	0.000422288
1313	CEP126	-0.975699	8.90383e-06
1314	EIF4G2	0.317017	0.0121531
1315	IL10RA	2.58683	0.0363608
1316	BIRC2	1.06441	2.87087e-05
1317	CBL	0.521735	0.0144767
1318	NECTIN1	-1.20348	1.25087e-08
1319	FBXO3	0.728227	5.33679e-08
1320	PDHX	-0.431186	0.000453585
1321	COMMD9	0.53787	0.00151635
1322	ACCS	-1.1548	5.41869e-07
1323	AMBRA1	-1.53914	2.46808e-20
1324	PTPMT1	0.829906	7.30256e-10
1325	CARS	1.70934	1.07783e-37
1326	SLC35F2	-0.661499	3.3794e-07
1327	C11orf58	0.377968	0.002282
1328	RPS13	0.490871	1.98873e-06
1329	AIP	0.579527	0.018611
1330	CHKA	0.726699	1.30276e-05
1331	EXPH5	1.55796	0.000158165
1332	HPS5	0.987927	7.46826e-20
1333	GTF2H1	0.312452	0.0254825
1334	P3H3	-0.395177	0.0475856
1335	COQ5	-0.342008	0.0257455
1336	CORO1C	0.877119	1.51813e-09
1337	CAPRIN2	0.86773	7.15032e-06
1338	KCTD10	0.980557	1.29693e-20
1339	MLEC	-0.665672	4.41458e-09
1340	MVK	-1.06045	1.34904e-06
1341	CAMKK2	-0.75945	3.38049e-08
1342	ATP5B	0.406968	7.49419e-06
1343	PTGES3	1.29572	5.56534e-19
1344	RSRC2	2.21705	1.19739e-88
1345	CYP27B1	1.52799	0.000148229
1346	TNS2	-0.7597	0.0277157
1347	PPM1H	-1.02305	1.27287e-09
1348	METAP2	0.265049	0.0312369
1349	MAGOHB	0.319918	0.0267979
1350	ARPC3	0.412508	0.000112754
1351	VPS29	0.297212	0.0404393
1352	FGF6	4.97189	0.0236362
1353	SH2B3	0.532827	0.0207216
1354	MANSC1	-1.69852	3.13646e-14
1355	ACAD10	-0.889146	2.11655e-05
1356	ALDH2	0.355812	0.00241763
1357	CDKN1B	-1.1725	4.47667e-07
1358	LTBR	-0.600423	0.00628587
1359	OAS3	-0.465312	2.90687e-05
1360	SLC38A1	0.709229	0.000664043
1361	C12orf49	0.938863	1.96835e-09
1362	RFC5	-0.411019	0.0044795
1363	TBC1D30	-1.5951	1.51159e-06
1364	CAND1	-0.416312	0.0126672
1365	CNOT2	-0.724361	0.00728946
1366	TIMELESS	-0.257403	0.00868989
1367	CPSF6	-0.301199	0.00394998
1368	KRR1	0.49523	4.82763e-05
1369	NOP2	1.25907	0.00116372
1370	UHRF1BP1L	0.480583	0.0102416
1371	ING4	1.27487	9.86158e-05
1372	CDCA3	-0.291817	0.0171944
1373	USP5	0.263674	0.0414967
1374	TPI1	0.223379	0.0306366
1375	GNPTAB	-0.464654	9.82072e-05
1376	SPSB2	-0.976901	0.00267209
1377	PTPN6	-0.513492	0.0149561
1378	LPCAT3	0.368874	0.000960956
1379	NT5DC3	0.593663	9.17916e-05
1380	SUDS3	0.566105	0.00966736
1381	GOLT1B	0.578316	0.00654075
1382	LDHB	0.330007	0.0101199
1383	PRKAB1	0.908048	1.12217e-13
1384	HCFC2	0.597524	0.0208762
1385	C2CD5	-0.703555	1.4975e-09
1386	PHC1	0.704088	2.25346e-06
1387	COX6A1	0.819387	8.68411e-14
1388	RIC8B	-1.00363	4.07642e-11
1389	FRK	-0.660019	0.00181884
1390	TMEM14C	0.260394	0.022135
1391	PAK1IP1	0.547643	0.00197023
1392	NEDD9	-0.713101	0.00161528
1393	MCM9	-0.577056	0.00545782
1394	FAM184A	5.10315	0.00718468
1395	SERINC1	0.80858	3.17176e-07
1396	NCOA7	-0.679081	1.14404e-07
1397	ULBP1	2.05151	1.29914e-16
1398	FBXO5	-1.95995	1.70536e-29
1399	PPARD	-0.536715	0.0313643
1400	FANCE	-1.62099	3.1698e-07
1401	SRSF3	0.999571	8.24897e-20
1402	MRPL18	0.816244	1.49093e-13
1403	MCM3	-0.605081	5.61036e-09
1404	MDGA1	-0.686489	0.00669142
1405	RBM24	0.892199	0.000137254
1406	ZNF451	0.940796	2.36487e-06
1407	BAG2	-0.698398	0.000411103
1408	GPR63	-1.44992	0.000786874
1409	FBXL4	-1.35233	5.39882e-18
1410	E2F3	1.15811	5.41425e-14
1411	WASF1	0.625991	0.00367411
1412	ALDH5A1	-0.45511	0.00870967
1413	AIM1	-1.0639	0.0118581
1414	SMAP1	0.62161	0.00170638
1415	RPS12	0.348509	0.000667795
1416	B3GAT2	0.618633	0.00234338
1417	GMNN	-0.629885	0.000595353
1418	EYA4	-0.636458	0.000264873
1419	SNX3	0.969867	2.39105e-15
1420	HBS1L	0.556256	0.00425282
1421	ZBTB24	-0.923826	0.000207049
1422	HECA	1.55774	3.41891e-09
1423	PHACTR2	-0.757368	8.43409e-07
1424	SLC39A7	0.438801	0.00124197
1425	PHF1	1.45239	8.11947e-23
1426	QKI	0.726877	0.000567722
1427	PDE10A	-0.42823	0.000981204
1428	MDFI	2.30029	0.0488996
1429	BYSL	0.721811	3.48978e-09
1430	FAM120B	-0.847873	6.9864e-06
1431	TBP	0.4662	0.00326045
1432	GLTSCR1L	-0.574883	0.00110736
1433	PTK7	-1.01448	0.00326117
1434	SRF	0.701057	0.000296757
1435	CUL9	-0.54039	0.0224703
1436	COX7A2	0.460987	0.000351104
1437	VEGFA	2.28129	2.05e-56
1438	PRPF4B	0.473397	0.00779427
1439	SLC29A1	-0.332051	0.00505627
1440	BTN2A1	1.00031	2.26951e-11
1441	FAM46A	1.04894	0.00013139
1442	TBX18	-2.04846	1.26472e-36
1443	HARS2	-0.596518	3.23358e-07
1444	NUDT12	-1.48153	1.39932e-06
1445	PAPD7	-0.264959	0.0406455
1446	HMGCS1	1.41348	2.85248e-14
1447	KIF20A	-0.603549	1.91421e-06
1448	HSPA9	0.887738	7.22704e-19
1449	HBEGF	1.06442	6.83134e-05
1450	APBB3	0.815728	0.0141065
1451	IK	0.38946	3.82829e-05
1452	HMGCR	0.470964	0.00491888
1453	COL4A3BP	0.669827	0.00199379
1454	FAF2	0.734678	0.000102078
1455	HAVCR1	-0.596923	1.497e-06
1456	TTC1	0.813973	5.82059e-07
1457	DROSHA	-0.523309	7.57839e-06
1458	LMNB1	-1.65193	1.41908e-40
1459	ARRDC3	-1.13216	4.32801e-05
1460	SUB1	0.629533	3.87273e-09
1461	NPR3	-0.395037	0.00285073
1462	TARS	0.818246	2.86227e-12
1463	LNPEP	-1.21549	1.28661e-25
1464	PDE4D	-0.616766	5.63796e-07
1465	SLC12A7	0.736872	1.2784e-07
1466	ST8SIA4	-2.17921	3.76697e-22
1467	GNPDA1	0.761442	7.36111e-13
1468	PCDH12	1.76592	0.0161333
1469	SKP1	0.546803	5.03997e-05
1470	PPP2CA	0.930846	1.57293e-06
1471	NR3C1	-0.361895	0.0210463
1472	C5orf15	-0.26691	0.0476415
1473	TRIM23	0.965625	1.10161e-05
1474	SEC24A	0.773491	0.000106074
1475	TXNDC15	-0.413224	0.000572529
1476	WWC1	-0.371068	0.000983119
1477	SMAD5	-0.736582	0.000229854
1478	CSNK1A1	0.81524	7.64266e-12
1479	HMGXB3	0.328487	0.0185769
1480	ATP6V0E1	0.851189	7.75776e-09
1481	CPEB4	0.795189	1.68894e-05
1482	HRH2	-2.23177	5.59865e-05
1483	ZNF346	-1.1121	2.29067e-09
1484	EHHADH	-1.49854	1.23536e-08
1485	SMC4	0.363033	0.0499363
1486	SELK	1.83617	6.33648e-48
1487	ACTR8	-0.643254	0.000375207
1488	HRG	5.93438	0.000404423
1489	BCL6	1.51086	1.68678e-17
1490	ARL6	-0.758442	0.00119138
1491	NPHP3	0.940525	0.00021551
1492	AMOTL2	1.50486	9.66054e-52
1493	RNF7	0.352213	0.00926298
1494	PFKFB4	0.744747	0.00276217
1495	HES1	1.70408	2.26968e-07
1496	USP4	0.403656	0.00617918
1497	TUSC2	0.533327	0.001683
1498	RPL24	0.564076	1.06682e-07
1499	FXR1	1.23805	1.32885e-10
1500	GNB4	-0.373685	0.00367926
1501	GBE1	0.310218	0.027198
1502	UMPS	-0.753891	5.46298e-05
1503	NCBP2	0.601951	5.16113e-09
1504	C3orf52	0.728439	0.00304781
1505	FRMD4B	-2.12734	3.75989e-06
1506	SLC41A3	0.981453	1.75327e-09
1507	PLXNA1	-0.472932	0.0499363
1508	ATP6V1A	0.562015	0.00231473
1509	ABTB1	0.927052	1.34544e-06
1510	KLHL18	1.52846	4.38235e-21
1511	PLSCR4	-0.918347	0.00123825
1512	HEMK1	-1.09953	2.67236e-05
1513	WDR48	0.506109	0.00741868
1514	COMMD2	-0.477243	0.00263688
1515	GORASP1	-0.563161	0.000339979
1516	AADAC	0.803433	2.67236e-05
1517	EIF1B	0.442651	0.025989
1518	KLHL24	3.71709	2.75756e-63
1519	PLCH1	-0.965136	4.58009e-07
1520	DNAH1	0.963024	0.0162047
1521	ZBTB47	-0.761484	0.0413778
1522	CLCN2	0.996168	8.29187e-06
1523	INO80D	-0.4827	0.00246517
1524	EEF1B2	0.441521	1.54077e-05
1525	MOB1A	-0.376468	0.00207087
1526	KANSL3	-0.428128	0.00917538
1527	LMAN2L	0.569889	2.98929e-05
1528	RTKN	-1.41881	8.49826e-08
1529	ACTR3	0.501567	0.000224904
1530	TFCP2L1	-1.22186	1.75487e-07
1531	SF3B6	0.436823	0.000104162
1532	CENPA	-0.649944	1.41019e-05
1533	TANC1	-1.19792	2.03579e-15
1534	MPV17	0.635238	0.000445961
1535	GTF3C2	-0.515982	6.50383e-05
1536	PSMD14	0.561672	3.91425e-05
1537	ASB3	0.920068	1.29729e-05
1538	GCA	-0.768448	0.000221914
1539	MOGS	-1.10404	0.000119001
1540	TTC31	-0.558004	0.00314248
1541	PCGF1	0.765589	8.41777e-05
1542	CLIP4	-0.362576	0.00138812
1543	AUP1	0.275478	0.00346751
1544	RTN4	0.724949	2.82597e-06
1545	HTRA2	1.16643	6.36431e-21
1546	LOXL3	1.54741	9.13335e-19
1547	DOK1	-1.37066	0.00135444
1548	WDR75	-0.367925	0.00864157
1549	FANCL	-0.378707	0.00206039
1550	FN1	0.362401	0.00189959
1551	PAPOLG	0.521593	0.0293304
1552	UNC50	-0.903653	2.18195e-09
1553	CCT4	0.613538	1.1744e-05
1554	OTX1	-1.87235	0.000243134
1555	COQ10B	1.47908	1.33231e-46
1556	SF3B1	0.846625	9.50524e-17
1557	ST3GAL5	-0.515653	0.00021081
1558	CHST10	-0.89034	1.70273e-05
1559	MOB4	0.478833	0.0176731
1560	HSPE1	1.36018	3.051e-32
1561	KDM3A	1.81737	1.2434e-32
1562	PLCD4	-0.566826	0.0291809
1563	CHMP3	0.403161	6.53338e-05
1564	IL1R1	-1.41608	2.33993e-18
1565	IL1RL1	2.69945	1.68616e-23
1566	FHL2	1.24639	1.69655e-22
1567	MLPH	-0.845341	2.07023e-10
1568	CNPPD1	1.05004	5.14437e-19
1569	ABCB6	1.45251	9.95772e-16
1570	HDLBP	0.272829	0.00683358
1571	ODC1	0.844215	3.6056e-16
1572	NOL10	0.496251	0.00168354
1573	PLEKHB2	1.21703	1.00773e-12
1574	GORASP2	-0.503034	0.000873378
1575	DCAF17	-0.401754	0.00439855
1576	SLC25A12	-0.829422	1.8576e-08
1577	DLX2	2.05968	0.0334549
1578	SRSF7	0.934491	2.25207e-09
1579	SDC1	-1.0626	1.00782e-07
1580	SLC1A4	0.932526	0.000372393
1581	WIPF1	-0.445916	0.00751894
1582	ORC2	-0.794615	1.09454e-05
1583	COX7A2L	0.317409	0.00420244
1584	PNO1	0.27865	0.0256317
1585	RND3	1.76409	1.0632e-11
1586	C2orf42	1.13745	4.05579e-09
1587	EPAS1	0.501304	0.000148374
1588	ARID3A	0.575822	0.0299774
1589	SUMO1	0.579184	1.86065e-05
1590	NFE2L2	0.727922	3.75028e-05
1591	MSH6	-0.629724	0.00176655
1592	BCL9	0.97093	1.41689e-08
1593	DHCR24	-0.363387	0.0202218
1594	DNAJC16	-0.73553	2.92553e-05
1595	MORN1	-0.886488	0.0250922
1596	CACYBP	1.59682	1.29555e-39
1597	TCEANC2	-0.788338	0.00422071
1598	TMEM59	0.532167	0.00156999
1599	WRAP73	-0.575716	0.00272847
1600	ICMT	-0.356349	0.00181886
1601	RPL22	0.30683	0.00995094
1602	PHF13	1.82436	3.7606e-40
1603	ERRFI1	1.49598	2.39483e-23
1604	PARK7	0.319959	0.00170762
1605	AMPD2	0.434021	0.029539
1606	SRSF4	0.29423	0.0342322
1607	HDAC1	0.312777	0.00284064
1608	S100PBP	-0.661586	0.000958556
1609	RNF19B	0.821524	6.92643e-05
1610	SCAMP3	0.368529	0.0421583
1611	ASH1L	0.395451	0.0325815
1612	SFPQ	0.454171	2.39475e-05
1613	GON4L	0.431133	0.0136915
1614	ARHGEF2	0.731145	7.06227e-11
1615	MEF2D	1.07393	4.61393e-21
1616	SWT1	1.37087	2.26949e-06
1617	IVNS1ABP	1.07967	1.2387e-08
1618	KIAA2013	-0.669941	0.00145118
1619	MIIP	-0.950075	0.0439478
1620	NCF2	0.918832	0.0123934
1621	GADD45A	1.78157	4.37714e-11
1622	PRDM2	0.478746	0.029928
1623	BCAS2	0.75607	6.60623e-09
1624	SRSF11	0.392229	0.0301131
1625	ZBTB17	1.76848	1.19324e-12
1626	CD58	-0.902588	1.53018e-05
1627	NR5A2	-1.68321	1.0197e-33
1628	KIF21B	0.908585	5.53338e-05
1629	ADPRHL2	-1.31468	1.94628e-11
1630	MRPS15	0.583526	1.7078e-07
1631	EXOC8	1.06532	7.75027e-15
1632	RRAGC	2.11166	1.39387e-44
1633	MTR	-0.73305	4.21542e-07
1634	BMP8B	-0.665167	0.004206
1635	SIPA1L2	-0.764147	1.15496e-06
1636	RLF	1.99556	1.24766e-40
1637	KMO	-0.397155	0.022995
1638	ZNF684	0.866435	0.0158576
1639	AKT3	0.371164	0.0445641
1640	ETV3	1.61154	8.0248e-40
1641	SDHB	0.410282	0.00204227
1642	KDM5B	1.04094	4.82722e-12
1643	UAP1	0.783486	6.7171e-05
1644	KLHL12	-0.634344	2.04882e-07
1645	SSX2IP	-0.368098	0.00271547
1646	RBBP5	1.02709	1.37105e-07
1647	GPR89A	0.790089	0.00648367
1648	CD160	-2.87454	0.0343084
1649	ID3	1.11118	1.53151e-07
1650	PRPF3	0.64187	2.83312e-09
1651	EBNA1BP2	0.612049	7.38256e-11
1652	CDC20	-0.962882	8.6451e-12
1653	ATP6V0B	0.992906	3.00024e-19
1654	AKR1A1	0.349974	0.0141409
1655	PRDX1	0.520671	5.47869e-05
1656	PIK3R3	-1.02514	0.0436998
1657	BLZF1	0.367871	0.00452352
1658	SLC19A2	0.762428	0.000595691
1659	NSUN4	-1.10356	5.42649e-11
1660	DR1	0.924233	5.24836e-16
1661	PRDX6	0.415148	0.000181345
1662	DARS2	-0.293254	0.0117687
1663	RCAN3	-0.981777	7.72379e-13
1664	SYF2	1.43268	3.89204e-28
1665	RSRP1	1.45888	1.16985e-07
1666	SLC35A3	-0.433364	0.0226479
1667	RCOR3	-0.384051	0.0220144
1668	STMN1	0.285242	0.0142904
1669	MTFR1L	0.633554	5.18657e-06
1670	RPS6KA1	-0.420474	0.039894
1671	DHDDS	0.67201	1.22141e-05
1672	NSL1	-0.738457	2.18124e-05
1673	PROX1	2.6024	0.0405875
1674	CENPF	-0.62078	5.11867e-06
1675	PPP1R8	-1.25973	6.67362e-12
1676	2022-03-02	-0.707985	0.00421058
1677	MESDC2	-0.398178	0.000471417
1678	KMT2A	-0.790983	0.000109872
1679	RPS25	0.307674	0.00305521
1680	KIF14	-0.367572	0.0373085
1681	DDX59	-0.556247	0.000191672
1682	CAMSAP2	0.850154	6.33813e-06
1683	FASTKD2	-2.01812	2.41797e-63
1684	NRP2	-1.29417	1.03194e-17
1685	CREB1	-0.762123	0.000837219
1686	KLF7	0.47384	0.00987966
1687	B4GALT6	-0.50959	0.00190303
1688	SPCS2	0.491248	0.00150408
1689	ANKRD13C	-0.450404	0.00434284
1690	PHF3	-0.816403	0.000645401
1691	FBXO30	1.0474	8.29357e-05
1692	MYB	-1.97502	0.0368608
1693	SGK1	0.773507	0.01222
1694	RNF146	-0.892092	0.0128986
1695	CTGF	1.53705	3.30599e-22
1696	PMFBP1	0.727839	0.03876
1697	FBXL5	-0.832838	3.68263e-06
1698	MED28	1.0941	3.32086e-13
1699	TMEM5	-0.519525	0.000253359
1700	ZNF430	1.41354	1.85337e-10
1701	DCLRE1B	-2.69555	1.96471e-30
1702	MYL12B	0.75461	5.33561e-09
1703	RPN2	0.481545	0.000152913
1704	CCNI	0.347935	0.00109139
1705	MFSD1	0.680981	8.11567e-09
1706	RAB3GAP2	-0.443694	0.000409401
1707	EEF2KMT	-0.514015	0.000557252
1708	PPL	-0.964953	0.00457493
1709	WDR35	-0.249038	0.0251565
1710	ELL2	1.26374	2.47642e-15
1711	CYP20A1	-0.375829	0.0454014
1712	NDUFB3	0.358272	0.00918675
1713	GTF3C3	0.472956	8.56241e-05
1714	UBE2B	1.54187	2.73412e-20
1715	TRPM6	-2.54608	3.19358e-19
1716	KLF9	1.46655	6.98447e-05
1717	CPSF3	-0.383454	0.0111033
1718	SENP5	0.786425	6.73142e-08
1719	TRIM67	-1.60118	0.00121596
1720	RAD23B	0.447216	0.00619848
1721	FKBP15	-0.474492	0.0100496
1722	CTNNAL1	0.305345	0.0159353
1723	SET	0.263635	0.0437463
1724	GLE1	-0.350289	0.00556133
1725	TRIM32	-0.781824	0.010284
1726	FBXW2	-0.786062	1.24657e-12
1727	PHF19	-0.442673	0.00962555
1728	NEK6	-0.833651	1.77037e-12
1729	PPP6C	0.877414	1.78278e-06
1730	HDHD3	-1.1876	3.04105e-07
1731	RBM18	1.43846	4.90876e-23
1732	NR4A3	3.18702	7.25031e-27
1733	GALNT12	-0.789763	0.00405808
1734	DENND1A	-0.370975	0.0127578
1735	VPS4B	1.24125	1.45005e-13
1736	ZBTB45	-2.05879	4.71919e-10
1737	YLPM1	-1.46506	1.15489e-35
1738	DCAF4	0.432579	0.0147682
1739	FCF1	0.546233	1.90273e-07
1740	PGF	4.07291	3.77371e-18
1741	NEK9	-0.387275	0.000300951
1742	IFT43	0.415383	0.0168684
1743	NPC2	0.54949	0.000689116
1744	IRF2BPL	-2.65839	1.1685e-36
1745	MLH3	-0.795506	2.58658e-07
1746	DLST	0.399097	0.0041886
1747	SLIRP	0.389482	0.00136805
1748	RBM25	0.889498	2.92368e-11
1749	EIF2B2	0.507856	0.0018319
1750	NRDE2	0.897329	4.31267e-17
1751	COQ6	0.536702	0.00051035
1752	ZNF410	3.78495	1.5502e-12
1753	RHOQ	0.540082	1.41614e-05
1754	TMEM214	0.311927	0.00547507
1755	YPEL5	1.62268	3.80457e-39
1756	CRIPT	0.775847	3.14853e-07
1757	OGFRL1	-0.507972	8.24245e-05
1758	SLF2	-1.194	3.77607e-25
1759	IFIT3	-1.37448	0.00560741
1760	IFIT2	-1.9046	0.00378171
1761	GPAM	-1.3005	3.24274e-18
1762	CUTC	-0.525934	0.000700987
1763	PPP1R3C	-0.850578	2.90403e-05
1764	CNNM1	-1.07581	7.25219e-19
1765	MXI1	1.28992	9.61063e-15
1766	SMNDC1	1.60751	1.83406e-24
1767	TCTN3	-0.710539	1.05088e-08
1768	AVPI1	0.496006	0.00312921
1769	GOT1	0.346872	0.0226482
1770	GNA13	0.69655	4.30671e-06
1771	HOXB8	-0.70774	0.038116
1772	KANSL1	1.40235	2.18892e-40
1773	HOXB5	-2.11333	8.73237e-05
1774	HOXB3	-0.836987	1.92418e-05
1775	DUSP1	2.89615	2.00978e-61
1776	MSX2	0.897094	0.0136394
1777	RCL1	0.510899	0.0358004
1778	MYCT1	4.24845	0.0326234
1779	CYSTM1	0.495915	0.000149947
1780	CENPL	0.814079	2.72021e-10
1781	GORAB	0.618289	0.00109537
1782	ACAT2	0.528043	0.000166842
1783	TCP1	1.3171	7.4345e-46
1784	PDZD11	0.320233	0.0241499
1785	SLC10A7	0.766078	0.019825
1786	ENY2	0.313345	0.00914265
1787	EPC1	-0.718559	7.07114e-06
1788	CCDC77	1.26327	1.88342e-12
1789	UFM1	1.34315	1.13422e-42
1790	WBP4	-0.921787	9.23085e-06
1791	ELF1	-1.13123	2.7948e-13
1792	HSPH1	3.50146	1.73268e-138
1793	KBTBD7	-2.24914	4.44068e-09
1794	ETF1	1.2442	8.42257e-21
1795	FAM53C	0.70938	0.00112446
1796	PAIP2	0.873621	1.99272e-11
1797	KDM3B	-0.867662	9.66258e-09
1798	EGR1	4.77363	3.88873e-06
1799	SERP1	0.865641	1.17178e-11
1800	ZFP30	-1.19841	4.452e-07
1801	NR2C1	-0.571712	0.000144138
1802	TMPO	-0.820553	7.08086e-09
1803	ARL1	-0.25387	0.0250832
1804	DUSP4	-1.4176	8.44122e-27
1805	CLU	0.768948	2.50089e-23
1806	TNFRSF10B	1.0218	8.91503e-11
1807	PTK2B	-0.609719	0.00944114
1808	PPP3CC	0.452139	0.017273
1809	RNF170	-0.76387	1.72857e-07
1810	UBIAD1	-1.2756	2.50842e-18
1811	TARDBP	0.413336	0.0110897
1812	ZNF706	0.692561	2.8851e-10
1813	CRISPLD1	-2.17954	0.0372942
1814	COPS5	0.535352	7.81863e-06
1815	AKAP1	-0.897104	1.77751e-17
1816	TRIM25	-0.804245	4.92794e-11
1817	SCPEP1	0.58056	1.20517e-05
1818	SLC35B1	0.604228	1.10166e-06
1819	NCAPH	-1.12566	2.66625e-20
1820	KIAA0922	-1.43062	3.78841e-08
1821	MND1	-0.674302	0.000783812
1822	TRIM6	-1.12274	9.39397e-13
1823	PAPD5	0.78257	0.00184484
1824	ADCY7	-0.371996	0.00928816
1825	CEP89	-0.295155	0.0482135
1826	PYROXD1	0.450654	0.00168678
1827	KCNJ8	-2.12805	0.0311695
1828	ZNF549	0.703984	0.0184136
1829	ZNF211	1.94419	4.01045e-27
1830	LHX4	-1.24	1.75743e-07
1831	TRMT1L	-1.34505	1.81209e-24
1832	SEC22A	-0.890102	0.000381534
1833	B4GALT4	-1.42043	3.21136e-43
1834	NAA50	0.634362	0.00214426
1835	KIF18A	-0.970156	5.82059e-07
1836	DESI2	0.432045	0.0252596
1837	MAPK8IP1	1.03002	0.00507541
1838	TBC1D15	1.33893	1.47423e-19
1839	KHDRBS1	0.519694	0.00150904
1840	TMEM39B	-0.884422	0.00439068
1841	PIK3CA	0.66497	0.00409209
1842	ZSCAN20	1.36803	6.62568e-08
1843	GPSM2	-0.394353	0.0154599
1844	RPL21	0.526687	2.23233e-05
1845	MTIF3	-0.542607	0.00561583
1846	UBL3	1.30734	1.12725e-15
1847	FYTTD1	0.342927	0.0224269
1848	MRPS2	-0.868607	2.23392e-07
1849	KIAA1191	0.276325	0.0199478
1850	COPA	1.04798	9.70127e-19
1851	RBBP6	-0.592374	1.12448e-05
1852	RPL5	0.471821	2.33313e-06
1853	ZNF644	-0.861639	0.000313623
1854	RPAP2	-0.992907	5.61997e-09
1855	PMS2	-0.73437	2.58523e-06
1856	2022-09-07	0.355974	0.0155011
1857	EEPD1	-1.02521	2.76845e-05
1858	HERPUD2	-2.6596	7.09206e-39
1859	HNRNPA2B1	0.849595	3.57219e-24
1860	INHBA	1.42297	0.0104404
1861	NT5C3A	0.485722	0.00599629
1862	POLM	-0.782463	0.0174958
1863	TWIST1	-1.87112	0.0158189
1864	SMU1	0.45144	0.00792218
1865	CLTA	0.746881	3.62415e-13
1866	RECK	-0.778241	0.000233879
1867	SPINK4	4.31455	0.0342062
1868	ACO1	0.338519	0.00353953
1869	PHF24	4.9674	0.0162141
1870	DCAF10	-0.962665	3.04952e-12
1871	KIAA1549	-0.822869	5.64884e-08
1872	TRIM24	-0.86116	3.39176e-07
1873	C7orf49	-0.844444	1.74134e-10
1874	PLAU	-2.10853	2.00101e-12
1875	SRGN	0.543223	0.000238712
1876	CHST3	-1.35076	2.86499e-10
1877	BICC1	-0.797484	9.40933e-18
1878	EGR2	5.16014	9.47264e-05
1879	ECD	0.49925	0.00135214
1880	P4HA1	0.499313	0.0240961
1881	SLC25A16	0.477093	0.00270836
1882	VPS26A	1.20762	3.35723e-14
1883	RBM19	0.499063	0.000154163
1884	CIT	-0.615212	3.34962e-09
1885	MED13L	0.485637	0.00147155
1886	CDKN2C	-1.83351	1.17053e-17
1887	RNF11	1.22022	3.07106e-12
1888	RASSF8	-0.417225	0.0411293
1889	CCDC91	0.351092	0.0435985
1890	NECAB1	1.09017	0.0032246
1891	DDX39A	1.01961	7.29702e-09
1892	C19orf43	0.623346	4.82594e-06
1893	ADGRE5	-1.24576	7.36463e-09
1894	WDR83	0.862987	2.34202e-06
1895	ZC3H13	-0.472421	0.0235398
1896	ATF1	0.619802	0.000429908
1897	ARHGAP9	5.60939	5.76116e-05
1898	PFDN5	0.450675	0.000102406
1899	NR4A1	6.49349	9.87432e-20
1900	ATG101	0.951245	4.13837e-11
1901	IKZF4	-0.750852	0.0153921
1902	TUBA1B	-0.230978	0.0313643
1903	METTL21B	-1.8187	4.44178e-13
1904	KBTBD4	1.29949	2.83905e-15
1905	STIL	-1.34636	1.11315e-16
1906	HJURP	-2.01612	7.72337e-42
1907	AMD1	-0.651795	6.81133e-06
1908	NDUFAF4	-0.410879	0.0176167
1909	USP45	-0.536627	0.0239111
1910	MORF4L2	0.65433	4.12132e-08
1911	RAB9A	-0.763001	0.000192971
1912	METTL8	-1.05748	3.09993e-14
1913	G0S2	-3.01774	0.0256891
1914	EXOSC9	0.530919	3.40592e-05
1915	COQ8B	-0.556166	0.0283787
1916	AGO2	0.896985	2.22554e-06
1917	CKS2	0.5646	7.94374e-05
1918	DNPEP	0.71073	1.03434e-05
1919	SLC12A4	0.662054	1.72016e-07
1920	GCNT7	4.12086	1.75065e-06
1921	SNX21	-1.10384	0.000266412
1922	TTPAL	-0.612948	5.73568e-05
1923	SLC12A5	2.49417	0.000875873
1924	PIGT	0.396434	0.00456497
1925	NCOA5	-1.41781	3.86622e-11
1926	PARD6B	0.741254	3.61808e-05
1927	ATP5E	0.390967	0.0116867
1928	ZNFX1	0.379011	0.0421665
1929	RAB22A	0.606096	0.00170807
1930	SNAI1	1.54405	0.00349505
1931	STX16	0.30103	0.0282007
1932	PPP4R1L	1.35308	2.90836e-11
1933	PMEPA1	0.75558	8.43643e-05
1934	RNF114	0.867462	1.21401e-09
1935	DDX27	0.552161	9.03462e-05
1936	ZBP1	4.58844	0.0465114
1937	FASTKD3	-0.599873	0.0466242
1938	IQSEC2	-0.399322	0.04215
1939	VAMP7	0.538155	0.00194943
1940	SNRNP27	0.632363	6.52094e-06
1941	USP22	-0.840878	8.33201e-21
1942	POF1B	-0.371699	0.0256687
1943	ZNF576	-0.810841	0.00182609
1944	USP9X	0.490261	0.00206068
1945	TRERF1	-1.23428	1.11045e-14
1946	MRS2	-0.469657	0.000475614
1947	WRNIP1	-0.490736	0.00237763
1948	RRP36	-0.305384	0.0170374
1949	BTN2A3P	2.18035	4.24921e-17
1950	SNRPC	0.325593	0.016854
1951	NQO2	0.473176	0.000137888
1952	UNC5CL	-1.64739	0.00571516
1953	AARS2	-0.831571	1.48279e-05
1954	RPS10	0.655616	0.000891374
1955	MED20	0.423409	0.00320292
1956	TBCC	-1.24316	6.13205e-08
1957	KLHL31	-2.7922	0.00118804
1958	CDKN1A	1.05233	1.30574e-17
1959	SOX4	-0.609088	0.00312596
1960	RIOK1	0.951714	1.38316e-11
1961	RUNX2	-1.9979	0.0195248
1962	LRRFIP1	0.676879	9.02718e-06
1963	EREG	-1.26444	3.5237e-10
1964	MYRF	-0.533196	0.000162472
1965	EMC3	0.818543	6.09874e-12
1966	SH3TC1	1.19119	2.78093e-05
1967	MT2A	3.15362	4.86771e-71
1968	DOK4	-1.02867	1.62173e-10
1969	TMTC4	-0.716121	1.9327e-05
1970	SOX21	-5.51168	0.000629994
1971	TM9SF2	0.425009	0.0117227
1972	C17orf53	-0.773487	0.000345459
1973	NDUFA1	0.250918	0.0391891
1974	FAM193A	-0.399331	0.0284165
1975	SOX9	-2.0439	2.27739e-17
1976	MRPS7	0.281435	0.0281133
1977	ARMC7	-0.945925	2.7879e-06
1978	SLC25A19	-1.21514	3.40156e-08
1979	TTF1	0.768289	1.94664e-08
1980	GTF3C4	-0.535928	0.0355323
1981	OPRL1	1.35223	0.0475489
1982	POLR1B	-0.456169	0.0122494
1983	CCDC93	0.67716	0.00727907
1984	PSD4	-2.52828	2.26636e-30
1985	TNFSF9	0.771905	0.0247691
1986	RPL23	0.54378	8.53337e-10
1987	ATG4C	-1.00702	1.64539e-05
1988	SH2D3A	-1.0765	0.0014819
1989	TRIP10	0.376019	0.00140459
1990	FOSB	7.82894	3.59395e-25
1991	OPA3	-1.1986	5.83257e-20
1992	SNRPD2	0.463204	0.000317786
1993	RTN2	0.923981	0.0095857
1994	VASP	0.269585	0.0224305
1995	FOXA2	-2.0327	4.62646e-21
1996	GZF1	1.64998	2.0311e-55
1997	CENPB	-1.1298	6.77624e-08
1998	RBCK1	0.571434	0.0147505
1999	STK35	0.734705	9.38905e-08
[truncated: 5,357 more rows]

## Sheet: c.
Gene	Pearson R	PValue	QValue
ACE	0.168006	7.18302e-05	0.0130697
ACSL5	0.196888	3.0822e-06	0.00235541
ACSM3	0.162374	0.000125453	0.0175003
ADCY4	0.140098	0.000955257	0.0469156
AFTPH	0.153449	0.000292551	0.0274311
ALCAM	0.149472	0.000420538	0.0326736
ALG1L2	0.142875	0.000752909	0.0420594
AMPD3	0.161155	0.000141204	0.0188651
ANO9	0.162895	0.00011924	0.0171284
AOC1	0.156876	0.000212486	0.0230655
AREG	0.147357	0.000508208	0.0353066
ARHGEF35	0.145829	0.00058181	0.0375523
ARL14	0.150519	0.000382534	0.0319141
ARSD	0.146852	0.000531529	0.035957
ATAD3C	0.139432	0.00101068	0.0478394
ATP2C2	0.166264	8.55227e-05	0.0143585
AXL	0.138717	0.00107353	0.0484866
B3GALT5	0.165984	8.79324e-05	0.0143585
B3GNT3	0.139453	0.00100888	0.0478394
BATF2	0.139459	0.00100842	0.0478394
BCL2L15	0.1476	0.000497311	0.03503
BMP4	0.1548	0.000258098	0.0256821
BSPRY	0.138997	0.0010485	0.0480069
C11orf1	0.141749	0.000829619	0.0440274
C11orf68	0.140707	0.000906969	0.0461875
C15orf48	0.165886	8.87978e-05	0.014377
C3orf52	0.171075	5.26063e-05	0.0108069
C6orf132	0.146579	0.000544515	0.0361214
CA13	0.165998	8.78164e-05	0.0143585
CAB39	0.143919	0.000687754	0.0406142
CABP4	0.139434	0.0010105	0.0478394
CALM2	0.139483	0.00100639	0.0478394
CATSPER1	0.155915	0.00023256	0.024147
CCNI2	0.189081	7.57691e-06	0.00390881
CCRL2	0.147928	0.000482988	0.0346898
CD47	0.162371	0.000125493	0.0175003
CD74	0.153111	0.000301822	0.0274477
CDH1	0.142355	0.000787534	0.0426926
CHMP4C	0.175287	3.40047e-05	0.00926707
CLDN3	0.171646	4.96135e-05	0.0106474
CLDN9	0.147983	0.000480637	0.0346512
CLK1	0.138524	0.00109111	0.0490484
CMTR2	0.139224	0.0010286	0.0478394
CNKSR1	0.145526	0.000597532	0.0380529
CRACR2B	0.147395	0.000506498	0.0353066
CSF2	0.142707	0.000763941	0.0424276
CST6	0.163723	0.000109951	0.016411
CTAGE8	0.168096	7.1183e-05	0.0130697
CXCR3	0.145067	0.000622133	0.0387723
CYB561	0.141237	0.000866853	0.0452065
DENND2D	0.194541	4.05451e-06	0.00279004
DMTN	0.140156	0.000950558	0.0468052
DOCK5	0.146064	0.000569877	0.0372794
EIF4EBP3	0.175703	3.25521e-05	0.00901315
ELOVL7	0.148943	0.000441045	0.0334139
EPS8L2	0.166301	8.52074e-05	0.0143585
EREG	0.176305	3.05544e-05	0.00867974
ESRP2	0.166686	8.19906e-05	0.0143585
ETV7	0.149983	0.000401578	0.0323927
FAAH2	0.140321	0.000937267	0.0466315
FBP1	0.164578	0.00010108	0.0158849
FBXO25	0.148906	0.000442487	0.0334139
FCRL3	0.148779	0.000447581	0.0336655
FRMD1	0.152346	0.00032382	0.0286415
GALNT6	0.140348	0.000935153	0.0466315
GAS6	0.159113	0.00017183	0.0210437
GBP3	0.153292	0.000296826	0.0274311
GCSAM	0.147315	0.000510128	0.0353116
GHDC	0.147574	0.000498473	0.03503
GLOD5	0.14164	0.000837439	0.0442133
GOLT1A	0.15351	0.000290921	0.0274311
GPR35	0.145953	0.000575466	0.0373955
GPR39	0.191167	5.97947e-06	0.00335993
GRAMD2B	0.154336	0.000269473	0.0261334
GSDMA	0.146778	0.000535026	0.035957
GUCY2C	0.138528	0.00109077	0.0490484
HSH2D	0.173288	4.18836e-05	0.0100023
IFI27	0.168751	6.66308e-05	0.012359
IL1RL2	0.174502	3.69128e-05	0.00943764
IL32	0.148357	0.000464823	0.0343367
INPP5D	0.144604	0.000647867	0.0394946
INSIG2	0.142636	0.000768618	0.0424406
INSL5	0.142537	0.000775242	0.0425603
ITGA3	0.149202	0.000430878	0.03306
KCNK6	0.229075	5.11331e-08	0.000108544
KCTD14	0.156929	0.000211429	0.0230655
KRTAP2-3	0.171914	4.82647e-05	0.0106474
LAD1	0.141773	0.000827959	0.0440274
LAMC2	0.176529	2.98401e-05	0.0086378
LFNG	0.148932	0.000441467	0.0334139
LRIT2	0.148637	0.0004533	0.0339619
LSP1	0.141858	0.000821882	0.0438605
LY75	0.205403	1.10841e-06	0.00124566
MEGF6	0.145195	0.000615174	0.0387723
MICALCL	0.143837	0.000692673	0.0406142
MST1R	0.179512	2.17258e-05	0.00691786
MT1A	0.143762	0.000697215	0.0406142
MT1E	0.326572	3.29157e-15	6.28855e-11
MT1F	0.182375	1.59413e-05	0.00575312
MT1G	0.214733	3.43626e-07	0.000468926
MT1M	0.169816	5.98145e-05	0.011543
MT1X	0.158213	0.000187223	0.0216488
MT2A	0.239756	1.13768e-08	3.10506e-05
MTRNR2L8	0.148163	0.000472952	0.034364
MUC3A	0.144118	0.000675925	0.0406142
MVP	0.147861	0.000485902	0.0347684
MYBL1	0.138245	0.00111698	0.0495124
MYO15B	0.141636	0.00083775	0.0442133
MYO6	0.142711	0.000763671	0.0424276
NLRC5	0.178713	2.36641e-05	0.00717622
NMI	0.156939	0.000211229	0.0230655
NPM2	0.182106	1.64145e-05	0.00575312
NPR2	0.158263	0.000186325	0.0216488
NR1I2	0.143226	0.000730376	0.0415293
NT5E	0.143185	0.000733007	0.0415456
OGT	0.140612	0.000914371	0.0461875
PARP10	0.138387	0.00110373	0.0492396
PBDC1	0.149549	0.000417602	0.0326736
PCBD2	0.140266	0.000941689	0.0467298
PEAR1	0.179917	2.07994e-05	0.00675231
PERM1	0.144509	0.000653247	0.0394946
PKP3	0.139682	0.00098951	0.0478394
PLEK2	0.182191	1.62641e-05	0.00575312
PLEKHA6	0.155127	0.000250347	0.0251731
PLEKHG7	0.141303	0.000861993	0.0451445
PPP1R14D	0.172347	4.61625e-05	0.0106257
PRDM8	0.150203	0.000393643	0.0321391
PRELID2	0.147018	0.000523732	0.0358635
PRSS3	0.163512	0.000112246	0.0166237
PRSS8	0.152582	0.000316869	0.0285555
PSD4	0.1762	3.08936e-05	0.00867974
PSMB8	0.166229	8.58186e-05	0.0143585
PSORS1C1	0.179196	2.24727e-05	0.00703836
PTPRE	0.140786	0.000900917	0.0461875
RAC2	0.149872	0.000405634	0.0324253
RASA1	0.160826	0.000145768	0.0189449
RIPK3	0.153064	0.000303139	0.0274477
RSPRY1	0.139402	0.00101332	0.0478394
RXFP4	0.13937	0.00101601	0.0478394
S100A16	0.150207	0.000393529	0.0321391
SDR42E1	0.15498	0.000253804	0.0253871
SERPINA1	0.151284	0.000356822	0.0308102
SERPINB1	0.191465	5.77914e-06	0.00334577
SFTA2	0.17043	5.61905e-05	0.0110672
SH3YL1	0.148516	0.000458241	0.034198
SKAP1	0.171197	5.19517e-05	0.0107885
SLC15A3	0.14708	0.000520867	0.0357956
SLC17A9	0.138867	0.0010601	0.0482217
SLC2A1	0.143793	0.000695332	0.0406142
SLC43A3	0.139302	0.0010219	0.0478394
SLC44A4	0.140611	0.000914453	0.0461875
SLC6A7	0.140352	0.000934855	0.0466315
SMAGP	0.152451	0.000320713	0.0286319
SMIM22	0.140608	0.000914667	0.0461875
SMIM3	0.146747	0.000536487	0.035957
SOX9	0.143021	0.000743488	0.041655
SP100	0.158787	0.000177259	0.0213366
SP140	0.14892	0.00044195	0.0334139
SPNS2	0.155323	0.000245824	0.0251148
SPTLC2	0.164377	0.0001031	0.0158849
STAP2	0.146323	0.000556977	0.0365884
STK39	0.186718	9.87693e-06	0.00471747
STPG4	0.156238	0.000225621	0.024081
SUSD1	0.148298	0.000467289	0.0343367
SYNE4	0.138115	0.00112925	0.0499405
SYT13	0.154649	0.000261765	0.0257785
TAPBPL	0.149322	0.000426257	0.0329702
TJP2	0.155736	0.000236496	0.0244231
TLDC2	0.141166	0.000872162	0.045279
TMC5	0.144053	0.000679779	0.0406142
TMEM265	0.151189	0.000359941	0.0308102
TMEM62	0.171671	4.94889e-05	0.0106474
TRIM21	0.145704	0.000588245	0.0377128
TRIM47	0.171932	4.81792e-05	0.0106474
TRIM59	0.15711	0.000207837	0.0229521
TRPM5	0.161012	0.000143167	0.0189449
UBA7	0.150444	0.000385146	0.0319922
UBE2B	0.138719	0.00107341	0.0484866
VAMP8	0.149265	0.000428423	0.0330041
WASHC3	0.174735	3.60271e-05	0.00943764
XAF1	0.164052	0.000106455	0.0161415
YPEL3	0.139299	0.00102215	0.0478394
ZNF165	0.138985	0.00104962	0.0480069
ZNF185	0.144683	0.000643389	0.0394666
ZNF69	0.171598	4.98601e-05	0.0106474
ZNF785	0.143789	0.000695583	0.0406142

## Sheet: d.
Gene	Cluster
SCYL3	5
RAD52	4
HECW1	5
SNX11	1
M6PR	1
CFLAR	5		.
RBM5	1
MTMR7	4
SARM1	5
FKBP4	1
CAMKK1	2
SLC25A5	1
CROT	4
ZFX	5
CRLF1	3
MAP3K14	5
ZNF263	1
KDM7A	1
AGK	5
IFRD1	1
COX10	4
ELAC2	5
MYLIP	4
E2F2	5
SPAG9	1
CRY1	1
UBE3C	1
SPRTN	1
METTL13	4
ZNF207	1
NCAPD2	4
ZNF200	1
HFE	4
CLCN6	1
ABHD5	1
AKAP8L	1
CEP68	2
BRCA1	5
CALCOCO1	1
EHD3	5
PSMC4	3
PGM3	1
RWDD2A	4
CLK1	3
POLR3B	5
ANGEL1	5
DDX11	2
TACC3	4
UFL1	5
ZC3H3	4
COX15	4
CCDC88C	5
MATR3	3
XYLT2	4
CHDH	5
GLT8D1	5
WWTR1	5
CXorf56	1
CYP24A1	4
PRDM11	5
CD74	3
ZFP64	2
RTFDC1	1
SLC45A4	5
GRAMD1B	5
BIRC3	5
SNAPC1	1
STRAP	1
DEPDC1	4
CCDC28A	1
VIM	1
AGPAT4	5
VRK2	5
POU2F2	3
SNX1	5
TFB1M	5
BAK1	5
SARS	1
ARID4A	1
ATP6V0A1	1
ASTE1	5
GABARAPL2	3
NSUN2	1
HOXC8	5
TRIO	1
SPDL1	4
PHF23	3
RAB27B	2
PSMA4	1
TDP1	5
SPATA7	4
MED17	3
JADE2	2
ZIC2	2
CUL7	5
CTNNA1	1
HSPA5	1
ATP6V1H	1
FAM214A	1
SCML1	1
FAM184B	3
KITLG	5
H6PD	5
LTBP1	2
ARID1B	5
CLPTM1L	3
NFE2L3	5
HERPUD1	1
MPHOSPH9	4
RRP12	3
ANAPC4	5
ARID4B	1
RELT	3
NOP58	1
USP36	1
TRAF3IP2	5
DCBLD2	4
USP13	4
SEC61A1	1
ZC3H11A	3
PARP12	5
TARBP1	2
MXD1	1
YBX3	1
SNRNP40	4
SFSWAP	1
GPBP1	1
CS	1
MRPS24	1
VMP1	3
GLTSCR1	1
ZNF275	1
RNF4	1
CTSA	1
PMS1	4
ZNF76	1
MCM10	5
ADAT1	5
MTHFD2	1
FOXJ2	5
ZBTB11	1
ISOC1	4
DDX3Y	1
STOML1	2
PKM	3
DNTTIP2	1
RHOA	1
ZFY	5
HYAL2	5
OTUD5	1
LAPTM4A	1
IP6K2	3
SIRT2	3
TGFBR3	4
UFD1L	1
PFN2	1
DGCR2	4
JMJD6	3
NDST1	5
ASNS	1
AP3M2	2
PABPC1	3
EIF2B3	1
RPL31	1
WDR1	3
VASH1	5
LMCD1	6
WBSCR22	3
ATP6AP1	3
PDCD2	1
ACTN1	1
EPN2	5
ALDH3A2	5
RHOBTB1	5
MARK2	4
CRMP1	2
NDE1	5
KDM5A	1
FERMT2	1
IGF2BP2	1
MAP3K13	1
ST6GAL1	4
GLI2	5
PPP2R2C	5
EED	4
NTN4	2
SLC24A1	2
ENO1	1
TUBE1	6
ARHGEF10L	5
ACTR6	1
SEMA3A	5
GTSE1	5
ADD2	5
SLC25A3	1
CACNG4	5
PLD1	5
DLG1	1
RAB7A	1
SART3	1
REXO2	1
RBM7	1
BAZ2A	1
UNG	5
SLC46A1	5
ACACB	2
MCAM	2
RARB	5
NFKB2	3
UBE2T	4
GTF3C1	5
POLD3	4
CAPZB	1
JADE1	2
UBE2A	1
GNB1	1
NRDC	1
TNRC6C	5
UBE2D4	5
KIF22	5
KEAP1	5
CRYBG3	4
SESN1	4
CPOX	4
MOK	3
HSP90AA1	1
COL4A4	5
JMJD4	4
ATP8B1	5
STRADB	4
BZW1	1
GEMIN5	4
PALB2	4
ZCCHC6	1
ZNF324	1
ZNF416	1
ZNF264	3
SMAP2	1
PPIE	1
APLP2	1
EIF3I	3
MYNN	1
WDR47	1
CTTN	3
MTIF2	4
DDHD2	4
USP40	5
DNAJA1	1
EPDR1	4
RBM22	1
PPP1R15A	3
FTL	3
PGS1	5
PSMC5	3
KLHL42	4
GNAS	1
AURKA	4
PDRG1	1
EPB41L1	5
COQ9	5
FKBP1A	1
MAVS	5
RPL6	1
RBBP9	4
OAS1	5
GCN1	5
PXN	3
TRMT6	1
GANAB	1
LAG3	2
NECAP1	1
DHX32	5
GPATCH2L	1
NUDC	3
SPG21	1
DNAJB11	1
AARS	1
PUS7	5
SLC26A3	3
ALKBH5	4
ORC6	1
ESR1	3
PPP2R3C	1
HNRNPC	1
TOX4	1
TRPM7	1
SNAP23	1
MYL6	3
AGO1	4
CLSPN	4
TGFB2	5
SEC22C	5
PSMD5	5
SORBS1	1
IL11	1
HIVEP1	1
BRPF3	5
HSP90AB1	1
ZNF184	2
SIRT1	1
HNRNPH3	1
CDC7	5
SYDE2	1
NRP1	4
HSD17B7P2	1
TSPAN15	5
H2AFY2	5
FAM21A	1
HNRNPM	1
GADD45B	3
KLHL22	5
SEC14L2	5
SLC35E4	4
TOP3B	2
DGCR14	3
CRYBB2P1	3
HPS4	5
SRRD	1
PATZ1	2
TFIP11	3
CCDC134	4
TTC28	5
HSCB	1
CBY1	5
XBP1	1
JOSD1	2
GTPBP1	3
HMOX1	1
MCAT	5
THOC5	1
CBX7	4
RBFOX2	5
TAB1	4
FOXRED2	5
TNRC6B	4
ST13	1
TRMU	5
PMM1	6
ABHD4	1
KHNYN	2
RBM23	3
POLE2	4
VCPKMT	1
NIN	5
ATP6V1D	1
TIMM9	4
AHSA1	1
DAAM1	1
EIF5	1
PSMC1	1
CCNB1IP1	1
TRIP11	4
PSMA6	3
GMPR2	1
PNN	1
PLTP	3
PCIF1	5
GINS1	4
ZMYND8	4
SGK2	5
HNF4A	5
STK4	1
RAE1	1
NELFCD	1
PRELID3B	1
MTG2	4
PSMA7	1
COL20A1	3
TRIB3	3
SLC52A3	5
HM13	1
SNPH	4
FERMT1	5
POFUT1	5
MANBAL	5
IDH3B	3
JAG1	5
TTI1	4
PXMP4	4
CHMP4B	1
ADNP2	1
LPIN2	5
MYL12A	1
CEP192	4
RNMT	1
SMAD7	1
ANKRD12	1
POLI	5
RBBP8	5
RIOK3	1
MID1	5
NXT2	1
ALG13	1
SUV39H1	4
UBL4A	5
CDK16	3
GABRE	1
FGD1	5
RBM3	3
KLF8	2
PBDC1	5
GLA	1
ARMCX3	1
BEX4	3
PARP4	5
SLC25A15	4
INTS6	1
ZNF629	2
LYRM1	1
CENPT	2
USB1	3
HAS3	4
TANGO6	5
WDR59	5
MON1B	3
MLYCD	5
ZNF500	5
MTHFSD	5
UBE2I	3
EEF2K	5
ZNF174	5
UBFD1	1
EARS2	1
STX4	3
TMC5	2
KNOP1	5
LACTB	4
MTFMT	5
TTC23	4
DNAJC17	1
EIF3J	1
RHOV	4
SLC30A4	5
BLOC1S6	1
TRIM35	2
SFRP1	5
GDAP1	1
NDRG1	3
ARMC1	4
SNX16	1
SH2D4A	5
INTS10	4
TNFRSF10A	1
UBXN8	1
MCM4	5
NUCB1	3
HNRNPL	3
ASF1B	5
VRK3	1
FAM32A	3
MED26	3
POP4	3
CCNE1	1
FBL	1
NAPA	3
KDELR1	1
ZNF175	1
RAB3D	5
ARRDC2	1
ELL	3
ZNF14	1
SCN1B	6
GSK3A	3
ZNF574	2
SIPA1L3	5
DNAJC2	1
HBP1	1
MTPN	1
CAV1	4
DNAJB6	1
HOXA3	2
LFNG	4
HOXA13	5
TAX1BP1	1
NOD1	5
GARS	1
CHCHD2	3
BUD31	1
EIF3B	1
USP42	1
AGFG2	4
LSM5	1
SERPINE1	1
CHCHD3	1
PSMA2	3
URGCP	5
RHEB	1
YKT6	3
EIF4H	1
CNTNAP3	5
SUSD1	2
TBC1D13	4
TESK1	3
BAG1	3
EXOSC3	1
ZFAND5	1
PDLIM1	1
CCNJ	4
RASSF4	2
DNMBP	5
ERLIN1	4
NSMCE4A	5
MINPP1	4
ANKRD26	4
ACBD5	4
GTPBP4	1
BCCIP	1
DKK1	4
CCDC6	4
ZMIZ1	5
TSPAN14	5
UBTF	5
CASC3	2
RAPGEFL1	2
RNF43	2
DHX40	1
GOSR2	1
TRIM16L	4
RECQL5	5
INTS2	4
RNF167	3
RAI1	5
BLMH	4
CCDC47	1
SMARCD2	4
B9D1	5
DDX5	1
C17orf75	4
CYTH1	1
RAB5C	1
HSD17B1	4
MRPL27	3
LRRC59	1
SMURF2	1
WSB1	1
SUPT6H	3
PHF12	5
CHIC2	1
LAMTOR3	1
UBE2D3	1
GAB1	4
RPL34	3
GRPEL1	1
GAR1	3
SEPSECS	4
FBXW7	1
NEIL3	5
CRYAB	1
ELP4	4
ZPR1	1
HSPA8	1
DTX4	5
CHORDC1	1
ARHGEF17	2
CEP164	5
CEP126	5
NECTIN1	5
FBXO3	1
PDHX	4
AMBRA1	5
PTPMT1	3
CARS	1
SLC35F2	5
RPS13	1
HPS5	1
CORO1C	1
KCTD10	1
MLEC	4
CAMKK2	5
ATP5B	1
PTGES3	1
RSRC2	3
GLI1	2
PPM1H	4
ARPC3	1
MANSC1	5
ALDH2	1
OAS3	5
C12orf49	1
COPZ1	1
TBC1D30	5
TIMELESS	4
CPSF6	5
CDCA3	5
TPI1	1
GNPTAB	5
LPCAT3	1
PRKAB1	3
CMAS	1
C2CD5	4
PHC1	1
COX6A1	3
RIC8B	5
TMEM14C	1
NCOA7	4
ULBP1	1
FBXO5	5
FANCE	5
SRSF3	1
MRPL18	1
MCM3	5
FBXL4	4
E2F3	1
ALDH5A1	5
RPS12	1
SNX3	1
HECA	1
PHACTR2	5
PHF1	3
PDE10A	5
BYSL	1
TBP	1
GLTSCR1L	5
PTK7	4
COX7A2	1
VEGFA	1
BTN2A1	1
FAM46A	3
TBX18	4
HARS2	4
HMGCS1	1
KIF20A	4
HSPA9	1
IK	1
HAVCR1	5
DROSHA	5
CDH6	2
LMNB1	5
SUB1	1
NPR3	5
TARS	1
LNPEP	4
PDE4D	4
ST8SIA4	5
GNPDA1	1
TXNDC15	4
WWC1	5
CSNK1A1	1
ATP6V0E1	1
HRH2	5
ZNF346	2
EHHADH	4
SELK	1
BCL6	6
AMOTL2	1
PRKAR2A	1
TUSC2	1
RPL24	1
NCBP2	1
FRMD4B	5
SLC41A3	1
KLHL18	1
GORASP1	5
KLHL24	1
FOXP1	1
EEF1B2	3
LMAN2L	1
TFCP2L1	5
SF3B6	1
TANC1	5
GCA	4
CLIP4	2
AUP1	3
HTRA2	3
LOXL3	1
FANCL	4
UNC50	5
GGCX	6
COQ10B	1
SF3B1	1
HSPE1	3
KDM3A	1
CHMP3	1
IL1R1	5
IL1RL1	1
FHL2	1
MLPH	5
CNPPD1	3
UXS1	5
ABCB6	3
HDLBP	3
ODC1	1
PLEKHB2	1
SLC25A12	5
SRSF7	1
WIPF1	5
COX7A2L	1
C2orf42	1
BCL9	1
CACYBP	1
WRAP73	5
PHF13	1
ERRFI1	1
HDAC1	1
SFPQ	1
ARHGEF2	1
MEF2D	3
GADD45A	1
BCAS2	1
ZBTB17	3
NR5A2	2
KIF21B	1
ADPRHL2	5
MRPS15	1
EXOC8	1
RRAGC	1
MTR	5
SIPA1L2	5
RLF	1
ETV3	3
KDM5B	1
KLHL12	4
PRPF3	1
EBNA1BP2	1
CDC20	4
ATP6V0B	3
BLZF1	1
NSUN4	5
DR1	1
RCAN3	4
SYF2	3
MTFR1L	3
DHDDS	1
NENF	1
PPP1R8	4
RPS25	1
DDX59	5
FASTKD2	4
NRP2	5
CTGF	6
MED28	1
ZNF430	1
DCLRE1B	4
MYL12B	1
MFSD1	1
WDR35	4
ELL2	1
GTF3C3	1
UBE2B	1
TRPM6	5
SENP5	1
FBXW2	4
NEK6	5
HDHD3	2
RBM18	1
MAPKAP1	1
NR4A3	1
VPS4B	1
ZBTB45	5
YLPM1	5
PROX2	2
FCF1	3
PGF	3
NEK9	2
IFT43	3
IRF2BPL	4
SLIRP	1
RBM25	1
NRDE2	3
ZNF410	3
YPEL5	1
CRIPT	1
OGFRL1	5
SLF2	5
GPAM	4
CNNM1	5
MXI1	1
SMNDC1	1
TCTN3	4
KANSL1	1
HOXB5	2
HOXB3	2
DUSP1	1
CYSTM1	3
CENPL	3
GORAB	1
TCP1	1
EPC1	2
CCDC77	1
UFM1	1
ELF1	5
HSPH1	1
ETF1	1
PAIP2	1
KDM3B	5
SERP1	1
NR2C1	5
ARL1	4
DUSP4	4
CLU	1
TNFRSF10B	1
RNF170	5
UBIAD1	5
ZNF706	3
COPS5	1
AKAP1	2
TRIM25	2
SLC35B1	1
NCAPH	5
KIAA0922	5
TRIM6	5
ADCY7	2
ZNF211	1
LHX4	5
TRMT1L	4
B4GALT4	4
TBC1D15	1
ZSCAN20	1
RPL21	3
UBL3	1
MRPS2	5
KIAA1191	1
COPA	1
RPL5	1
RPAP2	5
PMS2	4
HERPUD2	5
HNRNPA2B1	1
INHBA	1
GLIPR2	2
CLTA	3
RECK	4
DCAF10	5
KIAA1549	5
C7orf49	4
BICC1	4
VPS26A	1
RBM19	1
CIT	4
CDKN2C	4
RNF11	1
DDX39A	3
WDR83	3
PFDN5	1
NR4A1	3
ATG101	3
METTL21B	5
KBTBD4	3
STIL	4
HJURP	5
MORF4L2	1
METTL8	4
SLC36A1	4
EXOSC9	1
SLC12A4	3
GCNT7	3
PPP4R1L	1
RNF114	1
SNRNP27	1
USP22	5
ZNF576	5
TRERF1	5
RRP36	4
BTN2A3P	1
NQO2	3
AARS2	5
MED20	1
TBCC	2
CDKN1A	3
RIOK1	1
EMC3	1
SSUH2	1
MT2A	6
DOK4	4
TMTC4	4
SOX21	4
C17orf53	4
ARMC7	5
SLC25A19	5
TTF1	1
PSD4	5
RPL23	3
TRIP10	3
FOSB	3
OPA3	5
FOXA2	5
GZF1	1
STK35	1
AP5S1	5
ZNF133	3
FLRT3	4
SNRPB2	1
MGME1	4
FAM110A	5
MRPS26	5
ZNF436	1
MAX	1
ID1	3
ERGIC3	1
CEP250	5
KDM5C	3
PSMB2	1
PCID2	1
LRFN3	4
COX6B1	3
SBDS	1
BECN1	1
DNAJC8	1
ZNF384	1
EMG1	1
UXT	3
CFP	3
ATG14	1
SIX1	4
TRMT5	4
PLEKHG3	2
WDR60	4
NUP214	5
HNRNPH2	1
IPPK	1
COX7C	1
RAB3IP	1
SLC35E1	4
SMARCA4	3
SHFM1	1
STYXL1	3
PEX1	5
MTERF1	1
RBM48	3
CASD1	4
LRFN1	5
DGCR8	2
YWHAH	5
RFPL2	3
ATF4	6
A4GALT	5
EMC4	3
PRKRIP1	1
PODXL	5
DNAJB9	1
CALU	1
OSGEPL1	5
EIF2AK4	5
C15orf57	3
CHAC1	3
E2F8	5
FAM64A	4
FXR2	3
LRRC6	2
ILF3	3
CDKN2D	6
KLK14	3
NGDN	3
RAB2B	1
BCL2L2	3
DTD2	4
EGLN3	5
NEDD8	1
SEC14L1	1
TTI2	1
RPS4Y1	1
MAU2	5
PUDP	5
SAT1	1
SAFB2	1
COLGALT1	5
TULP4	1
C6orf203	5
NDUFA10	1
ZSWIM6	1
PGPEP1	5
ZNF557	3
ZNF337	1
CHMP2A	3
EIF2S3	1
ZC3H4	4
LRRC47	5
SESN2	1
MED18	4
SYNE1	1
RBM39	1
EDA2R	5
ZNF227	1
COX4I1	1
GSE1	2
CAP1	1
RLIM	1
SLC6A6	5
RPL27	1
ANKHD1	1
KRT34	1
TNS4	5
PEX11B	5
PDHA1	1
VIMP	1
SNRPA1	1
THAP1	3
FAAP24	4
DNAJB1	3
ZSWIM4	3
DHX30	5
HSD17B7	1
ENOSF1	4
EMILIN2	4
TIMM10B	1
IMMT	4
MRPL35	4
PER2	2
RAP1GAP2	2
TBC1D14	5
TMEM128	4
SEC61G	3
WBP2	3
UNK	5
TRIM47	5
ZRANB2	1
KDM6B	3
SLC52A1	5
PCNA	5
DAP3	1
NES	5
TESMIN	5
MMACHC	1
NASP	1
OSER1	3
PPP1R3D	4
ZMYM5	3
USPL1	1
MYH10	4
SCO1	4
TPT1	1
BEX2	3
TCEAL4	3
WDR74	3
MED10	3
CCDC59	1
DPF2	1
MED6	3
CCNB1	4
EMC7	1
PRPF38B	1
SYT6	5
VAV3	5
PSRC1	5
PTGFRN	5
TRIM45	5
AP4B1	1
TMEM106C	1
SLC38A2	1
IAH1	1
FST	5
ANKRD16	4
CCNH	1
KCTD1	5
DDB2	5
YARS	1
GNL2	1
PRPF38A	3
DSC2	5
TPGS2	3
DHX34	3
ARGLU1	3
KDELC1	5
TMEM2	5
ADAM19	5
TBX3	1
RNFT2	5
TMEM243	4
TMEM60	4
PNPLA8	1
HILPDA	4
TES	1
KHDC1	4
NT5E	5
EPHA7	4
PRR5L	4
NAT10	4
ATP5G2	3
CD63	1
TROAP	5
TFCP2	5
PAN2	2
ESPL1	5
HNRNPA1	1
OS9	1
MAP7	5
SEMA4F	5
CCT7	1
RAB11FIP5	4
CCDC142	1
BCO1	5
DYNC1LI2	1
KCNK1	2
COG2	4
ABCB10	4
KIAA1614	1
CEP350	4
PIGC	4
SLC19A3	5
SERPINE2	1
EIF4E2	1
TGFBRAP1	5
C2orf49	1
EPC2	2
ISCU	1
CKAP4	5
NEK3	5
CKAP2	4
TBC1D4	5
THSD1	5
BORA	4
LMO7	2
SPRY2	2
TNS3	5
RAC1	1
NUPL2	5
HUS1	1
CIDEB	3
RSAD1	5
SRSF1	1
TACO1	4
BRIP1	5
TRA2B	3
SKIL	1
HLX	4
KCTD3	4
HS6ST1	4
LRRC8A	1
TXN	1
C9orf78	1
KLF4	3
TOR1A	5
RALGPS1	5
ZFP37	1
ZNF189	6
BAAT	5
ATP6V1G1	1
PSMB7	1
TRMO	3
GOLGA1	4
ARPC5L	1
POLR1E	1
APTX	1
DNAJB5	3
ALDH1B1	4
ARHGEF39	5
RPS6	1
KIF13A	4
PIM1	6
CMTR1	5
TFAP2A	5
YIPF3	3
FOXF2	5
RIPK1	5
PGBD1	5
MTCH1	3
TAF8	5
FGFBP1	5
ANKRD42	1
CREBZF	1
BUD13	4
TRPC6	5
THBS1	1
UACA	5
ZNF280D	5
RSL24D1	1
BCAR3	5
RABGGTB	1
IFT172	5
CYP1B1	5
PREPL	1
SLC3A1	1
STAMBPL1	5
ENTPD1	5
PLCE1	4
SMARCAL1	5
SSFA2	1
SLC40A1	5
SLC35A5	4
PARP9	5
SECISBP2L	4
GLCE	5
PARP16	4
PPCDC	5
PCDH10	5
HNRNPD	1
CCNG2	1
SHROOM3	5
RGS3	5
ETV6	5
GABARAPL1	1
C1RL	5
VAMP1	2
PEX5	4
AMIGO2	2
LRIG3	5
GLIPR1	1
PHLDA1	5
SLC15A4	4
RITA1	4
TCHP	5
SUOX	5
GALNT6	2
LMBR1L	1
ESYT1	3
TMBIM6	1
ANKRD52	5
SBNO1	1
VPS37B	3
ZIC5	1
NOVA1	5
FRMD6	1
SLC38A6	3
JDP2	1
C14orf79	2
WARS	1
NIPA2	1
SLC12A6	1
BNIP2	1
SRP14	3
TLE3	1
ETFA	1
DNAJA4	3
ARRDC4	1
ZNF710	2
GLYR1	3
PMM2	1
MAP1LC3B	1
MBTPS1	5
ZCCHC14	5
PDPK1	3
ZNF287	4
MYOCD	5
KSR1	5
RHBDL3	4
BCAS3	1
SLC39A6	1
C18orf21	1
C18orf8	1
SAT2	3
TP53	5
TTYH2	5
CSNK1D	3
RPTOR	5
TRIM65	5
WDR45B	1
CBX4	3
ELAC1	4
MBD1	1
ZCCHC2	1
PMAIP1	1
NT5C3B	1
BRD4	3
NFIC	5
CCDC97	2
SOD1	3
APP	1
URB1	4
EMP3	3
GEMIN7	4
ERVK3-1	1
PSMB6	3
ZNF473	1
RPS11	3
RERE	5
ARHGEF19	5
RPL11	3
IL22RA1	2
C1orf216	5
KIAA0319L	5
BCL10	1
CYR61	1
MOB3C	5
IGSF3	5
CTTNBP2NL	1
STRIP1	4
ALDH9A1	4
POGK	4
TBX19	5
UCK2	5
NECTIN4	1
UFC1	3
PFDN2	3
HDGF	3
ABL2	1
PRUNE1	4
TUFT1	1
SF3B4	3
TARS2	4
SETDB1	2
MCL1	3
CTSK	4
PIP5K1A	1
CERS2	1
ENSA	3
C1orf56	1
TAF1A	1
ATP8B2	1
TPM3	1
SLC27A3	2
HAX1	1
C1orf43	1
RIT1	1
SNAP47	4
SDE2	1
ARF1	3
SOX13	5
PLEKHA6	5
ARL8A	1
RHOB	2
ETAA1	4
TPRKB	1
SFXN5	5
ST6GAL2	4
SLC20A1	1
POLR2D	5
AMMECR1L	1
PKP4	4
SCRN3	5
CDCA7	5
HSPD1	1
METTL21A	4
FAM134A	3
CTDSP1	5
EAF1	1
DYNC1LI1	1
POMGNT2	5
CSRNP1	3
IQSEC1	5
RPL32	3
LIMD1	4
ABHD10	4
IGSF11	5
ATG3	1
RUBCN	1
MANF	3
LYAR	1
DDIT4L	5
TIFA	4
CCNA2	4
USP53	1
RPL37	3
SKP2	4
PIK3R1	4
BTF3	1
TNFAIP8	5
ATG12	1
YIPF5	1
TIMD4	5
PCYOX1L	5
ZNF300	3
FAM50B	4
ZMAT2	1
TRIM7	4
TNFRSF21	2
PM20D2	4
RSPO3	5
C7orf26	5
RBAK	1
LINC00525	5
PURB	3
TRIM4	5
MEPCE	5
ZC3HAV1L	5
KDM6A	1
MSN	1
HDAC8	1
CHST7	4
ZMYM3	5
ACRC	3
ZNF185	1
RPL10	3
CSGALNACT1	2
PLPP5	1
RPL7	1
SYBU	2
POLR2K	1
EIF3H	1
NDUFB9	1
TATDN1	1
NFIB	4
PLIN2	2
C9orf72	1
C9orf3	5
SURF4	1
SURF6	5
REXO4	5
RPL7A	3
GTF3C5	5
SLC25A25	3
NACC2	5
USP6NL	1
PDSS1	5
RSU1	1
ZEB1	1
POLR3A	4
CAMK2G	5
ANKRD1	1
LIN7C	1
APIP	1
EIF3M	1
TNKS1BP1	2
CCDC81	3
ENDOD1	5
SERPINH1	3
RPS3	1
TTC12	2
HYOU1	3
KAT14	5
MTA2	3
INCENP	5
FRG1BP	5
CCDC15	5
TAGLN	3
SOGA1	5
LSM14B	5
FERMT3	3
MRPL49	4
DCUN1D2	1
TMCO3	3
LATS2	1
SAP18	1
LYPD1	5
PRSS23	5
CCT5	1
DIXDC1	4
C11orf57	1
PTS	3
UBC	1
ITPR1	5
NOCT	1
DCP1B	5
OXSM	4
UBE3B	5
FAM177A1	1
TMEM18	5
KCTD14	5
ADAMTS12	5
FRMD4A	4
ZNF827	2
PIGF	1
INPP1	5
MFSD6	5
ADAM17	1
AMN1	1
BAG3	1
SCHIP1	1
RABGAP1L	3
HSPB8	1
GEMIN6	4
POU4F1	5
TGOLN2	5
ATG10	3
POC5	5
ZNF776	1
ZNF256	3
ZFP36L2	5
IGSF10	5
NADK2	4
PELO	1
PANK1	5
HNRNPDL	1
HHEX	4
ADGRA3	4
HNRNPU	1
NR4A2	1
ADGRF4	2
LPCAT1	4
TMEM251	3
CEBPG	1
KCTD15	2
DGKE	1
PPP2R5E	1
CABYR	5
TBRG1	1
UCHL1	1
TRIM11	3
TCEB1	1
C21orf91	1
PDE1C	5
SLFN13	2
XPC	5
FLCN	3
DPH3	1
PLCL2	5
USP43	2
ACSS1	5
ANKRD40	5
ZNF18	5
FBXL18	5
KLF10	6
AZIN1	1
ATP6V1C1	1
PI4K2A	1
MARVELD1	5
TRMT44	3
HSPA13	1
C16orf87	1
HEATR3	4
NIFK	1
ZKSCAN2	2
KDM8	2
KCTD18	5
FMN2	4
PPARGC1B	2
SLC26A2	4
RAB39B	1
DPY19L4	4
WHAMM	1
RWDD2B	4
TSPAN7	1
RPGR	1
SFR1	5
C14orf2	1
SH3RF2	5
MTERF3	5
RPL30	3
SUPV3L1	1
FAM122B	1
EEF1A1	1
FBXO43	4
KAT6B	2
TBC1D31	5
NSMCE2	1
SEC13	3
NTAN1	1
CPT2	4
STEAP2	4
GATAD1	5
ST3GAL2	4
AASDH	4
DSCR3	1
ZNF618	5
SNX22	3
GAREM2	5
SKI	3
LDLRAP1	5
BRE	3
TPRG1L	3
FANCC	4
ABHD3	1
HIST1H4H	1
CNOT11	4
KCNB1	4
SPATA2	3
FAM86C1	5
ZFAND2B	6
PPP1R15B	1
ELK4	4
RNF166	4
DEDD	1
B4GALT3	3
NDUFS2	1
CCAR2	5
SYNJ1	1
SON	1
HOXB13	4
SNF8	1
CHAF1B	4
ARHGAP27	5
ADIPOR1	1
CYB5R1	1
PSMB4	3
THEM4	5
MED8	1
ATP6V0D1	3
RGS12	4
CCDC107	2
ZNF222	1
ZNF221	1
ZNF235	1
GNE	5
BSDC1	3
SSU72	3
FAM86C2P	5
NDUFV3	4
U2AF1	3
MCM3AP	5
C21orf58	4
DIP2A	5
PRMT2	5
ZNF714	2
TOR2A	4
ZER1	5
DEDD2	3
TLCD1	5
SAFB	1
CHTOP	3
CXCR5	5
VPS11	1
CRTC2	1
GBAP1	3
ZNF394	3
CPSF4	5
MUM1	1
LRRC14	5
C5orf45	1
SQSTM1	3
NAPEPLD	5
AP2M1	3
ABCF3	1
U2AF1L4	3
SAP30BP	3
PRPSAP1	5
SRSF2	3
ASB16	5
SPC24	5
TBC1D24	5
PAQR4	5
NEU3	5
CYB561A3	5
UBXN1	3
TTC9C	4
NXF1	1
STX5	1
SYVN1	3
ZYG11B	4
MAGOH	1
PLPP3	5
GMEB1	4
SDC3	5
KIAA1522	5
NFIA	4
DNAJB4	1
LRRIQ3	4
TYW3	4
C1orf52	1
EXTL2	5
ZNF281	1
DDR2	1
PEA15	1
C1orf74	4
ATF3	1
IER5	3
BROX	1
PKDCC	4
MAPKAPK2	1
PEX13	5
CCDC138	4
COQ8A	5
INHBB	4
MSX1	3
LYSMD1	1
SCNM1	3
S100A11	3
DHX57	5
DCAF16	5
CLDN1	5
PYGO2	2
C1orf106	5
YY1AP1	1
KBTBD8	1
EOGT	5
POGLUT1	5
ELF3	4
TMEM169	2
KRTCAP2	5
ARPC2	1
SSR2	1
RNF25	3
TGFBR2	5
NUAK2	5
RYBP	1
PTPN13	5
PSMD6	1
GMPS	4
CCNL1	3
RPL9	1
ABHD6	5
MTMR14	3
CXCL3	4
CXCL5	4
RCHY1	3
GYG1	4
LZTFL1	1
FYCO1	5
DTX3L	5
YEATS2	4
SNIP1	3
RNF168	1
EXO5	4
DNAJB14	4
ATRIP	5
RAD54L2	5
DUSP7	4
POC1A	5
ANXA5	1
HPGD	4
ITGA2	4
CCDC112	2
F2RL1	2
PRIMPOL	5
UTP15	1
FOXQ1	4
2022-09-08	5
SHROOM1	5
CREBRF	3
TRA2A	1
GALNT10	4
RPS14	3
COG5	1
SLU7	1
KCNK5	4
ZNF12	1
STEAP1	2
MIOS	5
HEY1	1
SHH	1
MED30	1
KCNV1	5
TMEM74	2
FZD6	5
DCAF13	1
GEM	3
PDP1	1
FAM219A	1
HGSNAT	5
KIF27	5
C9orf64	5
RP11-213G2.3	1
SVEP1	5
ANKS6	5
TMEM246	4
MID1IP1	2
PIGA	1
NOL6	3
VCP	1
SLITRK5	5
OTUD1	1
FBXO33	1
SKA3	4
DNAAF2	4
RPUSD4	1
ARF6	4
TTC8	5
NSD1	5
GHITM	1
TSC1	1
ZMYND19	5
STOX1	4
DDX21	1
KIAA1462	5
FUNDC2	1
TMEM55B	3
METTL17	2
ARHGEF40	5
CASP7	1
CCDC186	1
SALL2	4
E2F7	5
MOAP1	3
PTER	5
ARL5B	1
AMOTL1	5
RPUSD2	4
ZFYVE19	2
FBN1	5
LARP6	1
ZNF319	5
HPS6	4
FRS2	1
CCT2	1
ZNF202	6
TPP1	1
USP54	4
WDR88	5
PPFIBP2	5
TUB	5
TRIM66	5
ZNF143	1
WEE1	3
ZNF3	1
HSP90B1	1
BLCAP	1
ATF7IP2	3
TVP23A	3
PLEKHA7	2
ZNF592	6
YPEL4	6
PPIB	3
FAM111A	4
TERF2IP	1
PLK1	5
NAB2	3
STX3	1
PIP4K2C	1
MTMR10	5
YWHAB	1
DIS3L	5
SMAD3	5
RCCD1	5
EVA1C	5
MARS	1
SGSM1	4
DUSP18	4
TRUB2	5
COQ7	3
FBXO22	4
DUS2	4
ATP5L	1
ZNF226	1
TPM4	3
TRAPPC2L	1
ANKRD11	1
ZNF641	3
CORO6	2
SERTAD3	3
AXL	4
ZNF526	3
CHAF1A	5
FAM57A	5
C19orf48	2
ANGPTL4	5
MIS12	1
ZNF597	3
BEST1	1
FTH1	1
POLR2G	1
SLC3A2	3
ATG16L2	2
RPSA	1
FADD	4
SF1	3
SCARA3	5
GLYCTK	5
NKIRAS2	3
DNAJC7	1
NT5DC2	3
COA6	1
ARF4	1
ING5	2
STIP1	1
ATXN2L	3
POLR3D	3
FEN1	5
SDPR	4
MTCL1	5
HEXIM2	4
SLC20A2	4
NDUFS5	1
FAM84B	4
TMEM208	3
DNAJC21	1
SEMA4C	5
ABHD15	5
ZBTB5	1
LCMT2	4
ZBTB49	1
ANKRD49	3
RNF181	3
ZNF608	2
CEP120	4
MAP2K1	1
HNRNPH1	1
IRS1	5
CHST14	4
ATF5	5
ZBTB43	1
PCSK9	4
XPO6	5
MN1	5
APEX2	5
NSMCE1	1
NR0B1	2
SLC33A1	4
PTPN9	5
CXCL8	1
METTL15	4
ZEB2	1
DTWD2	4
DFFB	5
CKAP2L	5
LUZP1	1
SPNS1	3
CNBP	1
HNRNPF	4
P2RY1	4
TRIM56	5
SYAP1	1
OTUD3	1
BRD3	4
ZNF764	3
IFFO2	4
NLGN2	3
CHD3	1
YWHAG	1
RP11-423H2.1	1
HNRNPA3	1
SLC16A5	5
ZNF282	6
GABARAP	3
UBB	1
SMAD1	5
LRRN2	4
SLC30A1	6
ADORA2B	5
HARS	1
DENND5B	5
NUDT9	1
SERPINB9	4
STAT2	1
ZNF16	6
ATF7	2
ZNF296	2
POLH	5
KCNS3	5
CDCA4	2
FOXN2	1
USP32	1
KBTBD2	1
MINA	4
TMEM43	5
MSANTD4	1
FAM86JP	5
JAGN1	5
ZNF672	5
TMEM126A	1
C10orf35	1
TMEM37	5
EXOSC1	3
TPPP	3
PDE7B	4
ZNF581	5
DSEL	1
ASXL1	1
ZNF318	5
PPID	1
PTGER4	5
PLRG1	1
CXXC5	4
ZNF274	3
SLC25A33	1
ENC1	2
P2RY6	5
NMRAL1P1	4
ATF7IP	4
HDAC3	3
TMEM51	4
RHNO1	4
TVP23B	1
ZNF57	3
JMJD1C	1
RAB33B	5
MOB3A	5
KRCC1	5
CEBPB	1
C5orf34	4
SERHL	3
ZNF131	1
HINFP	3
SYNPO2	4
MANEA	5
BANP	1
NIPAL4	5
FAM21C	1
LRRC20	4
RPL38	3
PDP2	1
MYEOV	5
MYD88	4
MIR4435-2HG	1
CCDC96	4
HSPA6	3
KDM2A	1
CKS1B	1
VANGL1	4
ZNF483	1
ZNF449	1
ZBTB21	1
PPP1R3B	1
SFT2D3	5
DAG1	5
RNF26	4
ZNF417	1
TNFRSF10D	1
ZNF622	1
SNX33	5
NMNAT1	4
UQCRH	1
HEG1	2
CNP	4
EIF1	3
ZNF791	1
CBX2	5
RBM4B	5
RBM4	3
TCAP	6
SLC25A30	4
C12orf66	4
ADCY6	5
DDX23	5
ZNHIT2	4
ZBTB4	2
ZHX3	4
C11orf45	5
LIG4	1
RPL4	1
MFSD4A	5
AKIRIN1	1
ZNF497	2
ZNF266	1
B4GAT1	4
ATR	5
LRRC75A-AS1	3
ZNF654	1
YPEL2	1
PSMD2	1
CSRP2	1
DDIT3	3
[truncated: 1,008 more rows]

## Sheet: e.
source	term_name	term_id	adjusted_p_value	negative_log10_of_adjusted_p_value	term_size	query_size	intersection_size	effective_domain_size	intersections
REAC	Metabolism of RNA	REAC:R-HSA-8953854	1.3637038951879266e-35	34.86527991900961	662	832	155	10622	RBM5,PSMC4,NSUN2,PSMA4,NOP58,ZC3H11A,PABPC1,RPL31,IGF2BP2,PPIE,RBM22,PSMC5,RPL6,TRMT6,HNRNPC,HNRNPM,TFIP11,THOC5,PSMC1,PSMA6,RAE1,PSMA7,RNMT,RIOK3,HNRNPL,POP4,FBL,BUD31,LSM5,PSMA2,EXOSC3,DDX5,RPL34,GAR1,HSPA8,RPS13,SRSF3,RPS12,BYSL,RPL24,NCBP2,SF3B6,SF3B1,SRSF7,BCAS2,PRPF3,EBNA1BP2,SYF2,RPS25,FCF1,SMNDC1,ETF1,RPL21,RPL5,HNRNPA2B1,DDX39A,EXOSC9,SNRNP27,RIOK1,RPL23,SNRPB2,PSMB2,DNAJC8,EMG1,HNRNPH2,…
REAC	Cellular responses to external stimuli	REAC:R-HSA-8953897	1.5929432485557792e-32	31.797799696438734	596	832	141	10622	FKBP4,PSMC4,PSMA4,HSPA5,ATP6V1H,ASNS,RPL31,CAPZB,HSP90AA1,DNAJA1,PPP1R15A,PSMC5,RPL6,HSP90AB1,SIRT1,ST13,ATP6V1D,PSMC1,PSMA6,RAE1,PSMA7,TRIB3,CCNE1,DNAJC2,DNAJB6,PSMA2,RHEB,BAG1,LAMTOR3,UBE2D3,RPL34,CRYAB,HSPA8,RPS13,PTGES3,PHC1,E2F3,RPS12,VEGFA,HSPA9,ATP6V0E1,RPL24,RRAGC,ATP6V0B,RPS25,HSPH1,RPL21,RPL5,CDKN1A,MT2A,RPL23,ID1,PSMB2,SHFM1,ATF4,CHAC1,CDKN2D,RPS4Y1,EIF2S3,SESN2,RPL27,DNAJB1,KDM6B,DYNC…
REAC	Cellular responses to stress	REAC:R-HSA-2262752	7.293830341718999e-32	31.137044342819905	582	832	138	10622	FKBP4,PSMC4,PSMA4,HSPA5,ATP6V1H,ASNS,RPL31,CAPZB,HSP90AA1,DNAJA1,PPP1R15A,PSMC5,RPL6,HSP90AB1,SIRT1,ST13,ATP6V1D,PSMC1,PSMA6,RAE1,PSMA7,TRIB3,CCNE1,DNAJC2,DNAJB6,PSMA2,RHEB,BAG1,LAMTOR3,UBE2D3,RPL34,CRYAB,HSPA8,RPS13,PTGES3,PHC1,E2F3,RPS12,VEGFA,HSPA9,ATP6V0E1,RPL24,RRAGC,ATP6V0B,RPS25,HSPH1,RPL21,RPL5,CDKN1A,RPL23,ID1,PSMB2,SHFM1,ATF4,CHAC1,CDKN2D,RPS4Y1,EIF2S3,SESN2,RPL27,DNAJB1,KDM6B,DYNC1LI2,…
REAC	Cellular response to starvation	REAC:R-HSA-9711097	3.736246994020758e-25	24.427564421362025	157	832	61	10622	ATP6V1H,ASNS,RPL31,RPL6,ATP6V1D,TRIB3,RHEB,LAMTOR3,RPL34,RPS13,RPS12,ATP6V0E1,RPL24,RRAGC,ATP6V0B,RPS25,RPL21,RPL5,RPL23,ATF4,RPS4Y1,EIF2S3,SESN2,RPL27,ATP6V1G1,RPS6,RPS11,RPL11,RPL32,RPL37,RPL10,RPL7,RPL7A,RPS3,CEBPG,FLCN,ATP6V1C1,RPL30,SEC13,ATP6V0D1,ATF3,RPL9,RPS14,RPSA,CEBPB,RPL38,RPL4,DDIT3,RPS27,RPS17,RPL35A,RPS23,RPL14,RPL37A,RPS4X,RPL23A,RPL10A,RPL39,FNIP1,UBA52,RPS18
REAC	Regulation of expression of SLITs and ROBOs	REAC:R-HSA-9010553	1.2136212181810197e-23	22.915916839226618	171	832	62	10622	PSMC4,PSMA4,PABPC1,RPL31,PSMC5,RPL6,PSMC1,PSMA6,PSMA7,PSMA2,RPL34,RPS13,RPS12,RPL24,NCBP2,RPS25,ETF1,RPL21,RPL5,RPL23,PSMB2,SHFM1,RPS4Y1,RPL27,PSMB7,RPS6,PSMB6,RPS11,RPL11,RPL32,RPL37,RPL10,RPL7,RPL7A,RPS3,UBC,TCEB1,RPL30,PSMB4,MAGOH,PSMD6,RPL9,RPS14,RPSA,UBB,RPL38,RPL4,PSMD2,RPS27,RPS17,RPL35A,PSMD13,RPS23,RPL14,RPL37A,RPS4X,RPL23A,RPL10A,RPL39,UBA52,RPS18,PSMB3
REAC	Eukaryotic Translation Initiation	REAC:R-HSA-72613	6.367713753029781e-23	22.19601646761237	120	832	51	10622	PABPC1,EIF2B3,RPL31,EIF3I,RPL6,EIF5,EIF3J,EIF3B,EIF4H,RPL34,RPS13,RPS12,RPL24,RPS25,RPL21,RPL5,RPL23,RPS4Y1,EIF2S3,RPL27,RPS6,RPS11,RPL11,RPL32,RPL37,RPL10,RPL7,EIF3H,RPL7A,EIF3M,RPS3,RPL30,RPL9,RPS14,RPSA,RPL38,RPL4,EIF3F,RPS27,EIF3K,RPS17,RPL35A,RPS23,RPL14,RPL37A,RPS4X,RPL23A,RPL10A,RPL39,UBA52,RPS18
REAC	Cap-dependent Translation Initiation	REAC:R-HSA-72737	6.367713753029781e-23	22.19601646761237	120	832	51	10622	PABPC1,EIF2B3,RPL31,EIF3I,RPL6,EIF5,EIF3J,EIF3B,EIF4H,RPL34,RPS13,RPS12,RPL24,RPS25,RPL21,RPL5,RPL23,RPS4Y1,EIF2S3,RPL27,RPS6,RPS11,RPL11,RPL32,RPL37,RPL10,RPL7,EIF3H,RPL7A,EIF3M,RPS3,RPL30,RPL9,RPS14,RPSA,RPL38,RPL4,EIF3F,RPS27,EIF3K,RPS17,RPL35A,RPS23,RPL14,RPL37A,RPS4X,RPL23A,RPL10A,RPL39,UBA52,RPS18
REAC	Response of EIF2AK4 (GCN2) to amino acid deficiency	REAC:R-HSA-9633012	6.97376907129754e-23	22.156532437906655	102	832	47	10622	ASNS,RPL31,RPL6,TRIB3,RPL34,RPS13,RPS12,RPL24,RPS25,RPL21,RPL5,RPL23,ATF4,RPS4Y1,EIF2S3,RPL27,RPS6,RPS11,RPL11,RPL32,RPL37,RPL10,RPL7,RPL7A,RPS3,CEBPG,RPL30,ATF3,RPL9,RPS14,RPSA,CEBPB,RPL38,RPL4,DDIT3,RPS27,RPS17,RPL35A,RPS23,RPL14,RPL37A,RPS4X,RPL23A,RPL10A,RPL39,UBA52,RPS18
REAC	L13a-mediated translational silencing of Ceruloplasmin expression	REAC:R-HSA-156827	1.1793726055679006e-22	21.928348964220472	112	832	49	10622	PABPC1,RPL31,EIF3I,RPL6,EIF3J,EIF3B,EIF4H,RPL34,RPS13,RPS12,RPL24,RPS25,RPL21,RPL5,RPL23,RPS4Y1,EIF2S3,RPL27,RPS6,RPS11,RPL11,RPL32,RPL37,RPL10,RPL7,EIF3H,RPL7A,EIF3M,RPS3,RPL30,RPL9,RPS14,RPSA,RPL38,RPL4,EIF3F,RPS27,EIF3K,RPS17,RPL35A,RPS23,RPL14,RPL37A,RPS4X,RPL23A,RPL10A,RPL39,UBA52,RPS18
REAC	GTP hydrolysis and joining of the 60S ribosomal subunit	REAC:R-HSA-72706	1.93065115530791e-22	21.714296190752556	113	832	49	10622	RPL31,EIF3I,RPL6,EIF5,EIF3J,EIF3B,EIF4H,RPL34,RPS13,RPS12,RPL24,RPS25,RPL21,RPL5,RPL23,RPS4Y1,EIF2S3,RPL27,RPS6,RPS11,RPL11,RPL32,RPL37,RPL10,RPL7,EIF3H,RPL7A,EIF3M,RPS3,RPL30,RPL9,RPS14,RPSA,RPL38,RPL4,EIF3F,RPS27,EIF3K,RPS17,RPL35A,RPS23,RPL14,RPL37A,RPS4X,RPL23A,RPL10A,RPL39,UBA52,RPS18
REAC	Formation of a pool of free 40S subunits	REAC:R-HSA-72689	7.279518247678959e-22	21.137897360975096	102	832	46	10622	RPL31,EIF3I,RPL6,EIF3J,EIF3B,RPL34,RPS13,RPS12,RPL24,RPS25,RPL21,RPL5,RPL23,RPS4Y1,RPL27,RPS6,RPS11,RPL11,RPL32,RPL37,RPL10,RPL7,EIF3H,RPL7A,EIF3M,RPS3,RPL30,RPL9,RPS14,RPSA,RPL38,RPL4,EIF3F,RPS27,EIF3K,RPS17,RPL35A,RPS23,RPL14,RPL37A,RPS4X,RPL23A,RPL10A,RPL39,UBA52,RPS18
REAC	Signaling by ROBO receptors	REAC:R-HSA-376176	7.960608037868401e-22	21.099053759221384	217	832	68	10622	PSMC4,PSMA4,RHOA,PFN2,PABPC1,RPL31,PSMC5,RPL6,PSMC1,PSMA6,PSMA7,PSMA2,RPL34,RPS13,RPS12,PRKAR2A,RPL24,NCBP2,RPS25,ETF1,RPL21,RPL5,RPL23,PSMB2,SHFM1,RPS4Y1,CAP1,RPL27,RAC1,PSMB7,RPS6,PSMB6,RPS11,RPL11,ABL2,RPL32,RPL37,RPL10,RPL7,RPL7A,RPS3,UBC,TCEB1,RPL30,PSMB4,MAGOH,PSMD6,RPL9,RPS14,RPSA,UBB,RPL38,RPL4,PSMD2,RPS27,RPS17,RPL35A,PSMD13,RPS23,RPL14,RPL37A,RPS4X,RPL23A,RPL10A,RPL39,UBA52,RPS18,PSMB3
REAC	rRNA processing in the nucleus and cytosol	REAC:R-HSA-8868773	2.1874469353552125e-20	19.660062473602537	193	832	62	10622	NOP58,RPL31,RPL6,RIOK3,FBL,EXOSC3,RPL34,GAR1,RPS13,RPS12,BYSL,RPL24,EBNA1BP2,RPS25,FCF1,RPL21,RPL5,EXOSC9,RIOK1,RPL23,EMG1,RPS4Y1,RPL27,RPS6,CSNK1D,RPS11,RPL11,RPL32,RPL37,RPL10,RPL7,RPL7A,RPS3,RPL30,RPL9,UTP15,RPS14,DCAF13,NOL6,DDX21,RPSA,EXOSC1,RPL38,RPL4,RPS27,NOP10,RPS17,RPL35A,UTP11,RPS23,RPL14,RRP7A,C1D,RPL37A,RPS4X,RPL23A,RPL10A,RPL39,DDX47,UBA52,WDR46,RPS18
REAC	Major pathway of rRNA processing in the nucleolus and cytosol	REAC:R-HSA-6791226	3.428413218353348e-20	19.464906839130578	183	832	60	10622	NOP58,RPL31,RPL6,RIOK3,FBL,EXOSC3,RPL34,RPS13,RPS12,BYSL,RPL24,EBNA1BP2,RPS25,FCF1,RPL21,RPL5,EXOSC9,RIOK1,RPL23,EMG1,RPS4Y1,RPL27,RPS6,CSNK1D,RPS11,RPL11,RPL32,RPL37,RPL10,RPL7,RPL7A,RPS3,RPL30,RPL9,UTP15,RPS14,DCAF13,NOL6,DDX21,RPSA,EXOSC1,RPL38,RPL4,RPS27,RPS17,RPL35A,UTP11,RPS23,RPL14,RRP7A,C1D,RPL37A,RPS4X,RPL23A,RPL10A,RPL39,DDX47,UBA52,WDR46,RPS18
REAC	Nonsense Mediated Decay (NMD) independent of the Exon Junction Complex (EJC)	REAC:R-HSA-975956	3.378567198767491e-19	18.47126743865593	96	832	42	10622	PABPC1,RPL31,RPL6,RPL34,RPS13,RPS12,RPL24,NCBP2,RPS25,ETF1,RPL21,RPL5,RPL23,RPS4Y1,RPL27,RPS6,RPS11,RPL11,RPL32,RPL37,RPL10,RPL7,RPL7A,RPS3,RPL30,RPL9,RPS14,RPSA,RPL38,RPL4,RPS27,RPS17,RPL35A,RPS23,RPL14,RPL37A,RPS4X,RPL23A,RPL10A,RPL39,UBA52,RPS18
REAC	rRNA processing	REAC:R-HSA-72312	4.366500442116065e-19	18.359866491532404	203	832	62	10622	NOP58,RPL31,RPL6,RIOK3,FBL,EXOSC3,RPL34,GAR1,RPS13,RPS12,BYSL,RPL24,EBNA1BP2,RPS25,FCF1,RPL21,RPL5,EXOSC9,RIOK1,RPL23,EMG1,RPS4Y1,RPL27,RPS6,CSNK1D,RPS11,RPL11,RPL32,RPL37,RPL10,RPL7,RPL7A,RPS3,RPL30,RPL9,UTP15,RPS14,DCAF13,NOL6,DDX21,RPSA,EXOSC1,RPL38,RPL4,RPS27,NOP10,RPS17,RPL35A,UTP11,RPS23,RPL14,RRP7A,C1D,RPL37A,RPS4X,RPL23A,RPL10A,RPL39,DDX47,UBA52,WDR46,RPS18
REAC	SRP-dependent cotranslational protein targeting to membrane	REAC:R-HSA-1799339	1.201921321620251e-18	17.92012396054004	113	832	45	10622	SEC61A1,RPL31,RPL6,RPL34,RPS13,RPS12,RPL24,RPS25,RPL21,RPL5,RPL23,RPS4Y1,RPL27,SEC61G,RPS6,SRP14,RPS11,RPL11,RPL32,RPL37,RPL10,RPL7,RPL7A,RPS3,RPL30,SSR2,RPL9,RPS14,RPSA,RPL38,RPL4,RPS27,RPS17,RPL35A,SRPRA,RPS23,RPL14,RPL37A,RPS4X,RPL23A,RPL10A,RPL39,UBA52,RPS18,DDOST
REAC	Eukaryotic Translation Elongation	REAC:R-HSA-156842	1.2098136009494412e-18	17.91728153738191	94	832	41	10622	RPL31,RPL6,RPL34,RPS13,RPS12,RPL24,EEF1B2,RPS25,RPL21,RPL5,RPL23,RPS4Y1,RPL27,RPS6,RPS11,RPL11,RPL32,RPL37,RPL10,RPL7,RPL7A,RPS3,RPL30,EEF1A1,RPL9,RPS14,RPSA,RPL38,RPL4,RPS27,RPS17,RPL35A,RPS23,RPL14,RPL37A,RPS4X,RPL23A,RPL10A,RPL39,UBA52,RPS18
REAC	Peptide chain elongation	REAC:R-HSA-156902	1.595256254466831e-18	17.797169543978658	90	832	40	10622	RPL31,RPL6,RPL34,RPS13,RPS12,RPL24,RPS25,RPL21,RPL5,RPL23,RPS4Y1,RPL27,RPS6,RPS11,RPL11,RPL32,RPL37,RPL10,RPL7,RPL7A,RPS3,RPL30,EEF1A1,RPL9,RPS14,RPSA,RPL38,RPL4,RPS27,RPS17,RPL35A,RPS23,RPL14,RPL37A,RPS4X,RPL23A,RPL10A,RPL39,UBA52,RPS18
REAC	Gene expression (Transcription)	REAC:R-HSA-74160	2.7076387883768016e-18	17.567409273029003	1476	832	213	10622	ZNF263,ZNF200,PSMC4,SNAPC1,POU2F2,PSMA4,MED17,ARID4B,ZC3H11A,BAZ2A,HSP90AA1,ZNF324,ZNF416,ZNF264,PSMC5,ESR1,SIRT1,THOC5,PSMC1,PSMA6,RAE1,NELFCD,PSMA7,RNMT,SMAD7,INTS6,UBE2I,NDRG1,TNFRSF10A,MED26,CCNE1,ZNF175,ELL,ZNF14,SERPINE1,PSMA2,RHEB,SMURF2,SUPT6H,LAMTOR3,UBE2D3,PRKAB1,PHC1,COX6A1,SRSF3,PHF1,TBP,VEGFA,BCL6,NCBP2,SF3B1,SRSF7,COX7A2L,HDAC1,GADD45A,RRAGC,KDM5B,ZNF430,ELL2,GTF3C3,MAPKAP1,NR4A3,TN…
REAC	Eukaryotic Translation Termination	REAC:R-HSA-72764	1.1350833228498614e-17	16.944972257126626	94	832	40	10622	RPL31,RPL6,RPL34,RPS13,RPS12,RPL24,RPS25,ETF1,RPL21,RPL5,RPL23,RPS4Y1,RPL27,RPS6,RPS11,RPL11,RPL32,RPL37,RPL10,RPL7,RPL7A,RPS3,RPL30,RPL9,RPS14,RPSA,RPL38,RPL4,RPS27,RPS17,RPL35A,RPS23,RPL14,RPL37A,RPS4X,RPL23A,RPL10A,RPL39,UBA52,RPS18
REAC	Selenocysteine synthesis	REAC:R-HSA-2408557	1.1350833228498614e-17	16.944972257126626	94	832	40	10622	RPL31,RPL6,RPL34,RPS13,RPS12,RPL24,RPS25,RPL21,RPL5,RPL23,RPS4Y1,RPL27,RPS6,RPS11,RPL11,RPL32,RPL37,RPL10,RPL7,RPL7A,RPS3,RPL30,RPL9,RPS14,RPSA,RPL38,RPL4,RPS27,PSTK,RPS17,RPL35A,RPS23,RPL14,RPL37A,RPS4X,RPL23A,RPL10A,RPL39,UBA52,RPS18
REAC	Viral mRNA Translation	REAC:R-HSA-192823	1.5446476423216746e-17	16.81117057413424	90	832	39	10622	RPL31,RPL6,RPL34,RPS13,RPS12,RPL24,RPS25,RPL21,RPL5,RPL23,RPS4Y1,RPL27,RPS6,RPS11,RPL11,RPL32,RPL37,RPL10,RPL7,RPL7A,RPS3,RPL30,RPL9,RPS14,RPSA,RPL38,RPL4,RPS27,RPS17,RPL35A,RPS23,RPL14,RPL37A,RPS4X,RPL23A,RPL10A,RPL39,UBA52,RPS18
REAC	Nonsense Mediated Decay (NMD) enhanced by the Exon Junction Complex (EJC)	REAC:R-HSA-975957	3.29019187878438e-17	16.48277877394446	116	832	44	10622	PABPC1,RPL31,RPL6,RPL34,RPS13,RPS12,RPL24,NCBP2,RPS25,ETF1,RPL21,RPL5,RPL23,RPS4Y1,RPL27,RPS6,RPS11,RPL11,RPL32,RPL37,RPL10,RPL7,RPL7A,RPS3,RPL30,MAGOH,RPL9,RPS14,RPSA,RPL38,RPL4,RPS27,RPS17,RPL35A,RPS23,RPL14,PNRC2,RPL37A,RPS4X,RPL23A,RPL10A,RPL39,UBA52,RPS18
REAC	Nonsense-Mediated Decay (NMD)	REAC:R-HSA-927802	3.29019187878438e-17	16.48277877394446	116	832	44	10622	PABPC1,RPL31,RPL6,RPL34,RPS13,RPS12,RPL24,NCBP2,RPS25,ETF1,RPL21,RPL5,RPL23,RPS4Y1,RPL27,RPS6,RPS11,RPL11,RPL32,RPL37,RPL10,RPL7,RPL7A,RPS3,RPL30,MAGOH,RPL9,RPS14,RPSA,RPL38,RPL4,RPS27,RPS17,RPL35A,RPS23,RPL14,PNRC2,RPL37A,RPS4X,RPL23A,RPL10A,RPL39,UBA52,RPS18
REAC	RNA Polymerase II Transcription	REAC:R-HSA-73857	1.0339114498309676e-16	15.985516655145915	1342	832	195	10622	ZNF263,ZNF200,PSMC4,SNAPC1,POU2F2,PSMA4,MED17,ZC3H11A,ZNF324,ZNF416,ZNF264,PSMC5,ESR1,SIRT1,THOC5,PSMC1,PSMA6,NELFCD,PSMA7,RNMT,SMAD7,INTS6,UBE2I,NDRG1,TNFRSF10A,MED26,CCNE1,ZNF175,ELL,ZNF14,SERPINE1,PSMA2,RHEB,SMURF2,SUPT6H,LAMTOR3,UBE2D3,PRKAB1,PHC1,COX6A1,SRSF3,TBP,VEGFA,BCL6,NCBP2,SRSF7,COX7A2L,HDAC1,GADD45A,RRAGC,KDM5B,ZNF430,ELL2,MAPKAP1,NR4A3,TNFRSF10B,ZNF706,ZNF211,DDX39A,NR4A1,MED20,CDKN…
REAC	Influenza Viral RNA Transcription and Replication	REAC:R-HSA-168273	3.6222181395858963e-16	15.441025398868529	133	832	46	10622	RPL31,HSP90AA1,RPL6,RAE1,RPL34,RPS13,RPS12,RPL24,RPS25,RPL21,RPL5,RPL23,RPS4Y1,RPL27,RPS6,RPS11,RPL11,RPL32,RPL37,RPL10,RPL7,POLR2K,RPL7A,RPS3,RPL30,SEC13,RPL9,RPS14,POLR2G,RPSA,RPL38,RPL4,RPS27,RPS17,RPL35A,RPS23,RPL14,POM121,RPL37A,RPS4X,RPL23A,RPL10A,RPL39,UBA52,RPS18,POM121C
REAC	Influenza Infection	REAC:R-HSA-168255	7.588559334169734e-16	15.119840665818316	152	832	49	10622	RPL31,HSP90AA1,RPL6,RAE1,RPL34,RPS13,RPS12,RPL24,RPS25,RPL21,RPL5,CLTA,RPL23,RPS4Y1,RPL27,RPS6,RPS11,RPL11,RPL32,RPL37,RPL10,RPL7,POLR2K,RPL7A,RPS3,RPL30,SEC13,RPL9,RPS14,POLR2G,RPSA,RPL38,RPL4,RPS27,CALR,RPS17,RPL35A,RPS23,RPL14,POM121,RPL37A,RPS4X,RPL23A,RPL10A,RPL39,HSPA1A,UBA52,RPS18,POM121C
REAC	Translation	REAC:R-HSA-72766	2.977752618173811e-15	14.52611138483255	292	832	70	10622	SEC61A1,MRPS24,PABPC1,EIF2B3,RPL31,EIF3I,RPL6,EIF5,EARS2,EIF3J,EIF3B,EIF4H,MRPL27,RPL34,CARS,RPS13,MRPL18,RPS12,RPL24,EEF1B2,MRPS15,RPS25,ETF1,RPL21,RPL5,RPL23,RPS4Y1,EIF2S3,RPL27,SEC61G,DAP3,YARS,RPS6,WARS,SRP14,RPS11,RPL11,RPL32,RPL37,RPL10,RPL7,EIF3H,RPL7A,EIF3M,RPS3,RPL30,EEF1A1,SSR2,RPL9,RPS14,RPSA,RPL38,RPL4,EIF3F,RPS27,EIF3K,RPS17,RPL35A,SRPRA,RPS23,RPL14,RPL37A,RPS4X,RPL23A,RPL10A,RPL39,M…
REAC	Selenoamino acid metabolism	REAC:R-HSA-2408522	1.1468157606722697e-13	12.940506347181811	117	832	40	10622	RPL31,RPL6,RPL34,RPS13,RPS12,RPL24,RPS25,RPL21,RPL5,RPL23,RPS4Y1,RPL27,RPS6,RPS11,RPL11,RPL32,RPL37,RPL10,RPL7,RPL7A,RPS3,RPL30,RPL9,RPS14,RPSA,RPL38,RPL4,RPS27,PSTK,RPS17,RPL35A,RPS23,RPL14,RPL37A,RPS4X,RPL23A,RPL10A,RPL39,UBA52,RPS18
REAC	Generic Transcription Pathway	REAC:R-HSA-212436	2.6677005076820816e-13	12.573862928564289	1221	832	173	10622	ZNF263,ZNF200,PSMC4,PSMA4,MED17,ZNF324,ZNF416,ZNF264,PSMC5,ESR1,SIRT1,PSMC1,PSMA6,NELFCD,PSMA7,SMAD7,UBE2I,NDRG1,TNFRSF10A,MED26,CCNE1,ZNF175,ELL,ZNF14,SERPINE1,PSMA2,RHEB,SMURF2,LAMTOR3,UBE2D3,PRKAB1,PHC1,COX6A1,TBP,VEGFA,BCL6,COX7A2L,HDAC1,GADD45A,RRAGC,KDM5B,ZNF430,MAPKAP1,NR4A3,TNFRSF10B,ZNF706,ZNF211,NR4A1,MED20,CDKN1A,ZNF133,ZNF436,MAX,PSMB2,COX6B1,UXT,COX7C,SMARCA4,SHFM1,ZNF557,ZNF337,SESN…
REAC	Metabolism of proteins	REAC:R-HSA-392499	6.465785682376092e-13	12.189378694791584	2016	832	249	10622	PSMC4,PGM3,PSMA4,HSPA5,HERPUD1,NOP58,SEC61A1,MRPS24,CTSA,RHOA,OTUD5,ASNS,PABPC1,EIF2B3,RPL31,LMCD1,RAB7A,NFKB2,CAPZB,UBE2A,GNB1,APLP2,EIF3I,PSMC5,RPL6,GANAB,DNAJB11,ESR1,HNRNPC,PMM1,VCPKMT,EIF5,PSMC1,PSMA6,RAE1,PSMA7,SMAD7,ALG13,UBE2I,EARS2,EIF3J,NUCB1,CCNE1,NAPA,KDELR1,GSK3A,EIF3B,USP42,PSMA2,YKT6,EIF4H,EXOSC3,GOSR2,DDX5,RAB5C,MRPL27,SMURF2,WSB1,UBE2D3,RPL34,FBXW7,HSPA8,CARS,RPS13,COPZ1,CMAS,PHC…
REAC	Processing of Capped Intron-Containing Pre-mRNA	REAC:R-HSA-72203	1.3750270101346178e-11	10.861688770752114	237	832	56	10622	RBM5,ZC3H11A,PPIE,RBM22,HNRNPC,HNRNPM,TFIP11,THOC5,RAE1,HNRNPL,BUD31,LSM5,DDX5,HSPA8,SRSF3,NCBP2,SF3B6,SF3B1,SRSF7,BCAS2,PRPF3,SYF2,SMNDC1,HNRNPA2B1,DDX39A,SNRNP27,SNRPB2,DNAJC8,HNRNPH2,SNRPA1,PRPF38A,HNRNPA1,SRSF1,TRA2B,HNRNPD,SF3B4,POLR2K,HNRNPU,SEC13,U2AF1,CHTOP,U2AF1L4,SRSF2,NXF1,MAGOH,SLU7,POLR2G,SF1,HNRNPH1,HNRNPA3,PLRG1,HNRNPA0,POM121,ISY1,POM121C,CWC25
REAC	mRNA Splicing - Major Pathway	REAC:R-HSA-72163	2.1275619730250064e-11	10.672117780643708	178	832	47	10622	RBM5,PPIE,RBM22,HNRNPC,HNRNPM,TFIP11,HNRNPL,BUD31,LSM5,DDX5,HSPA8,SRSF3,NCBP2,SF3B6,SF3B1,SRSF7,BCAS2,PRPF3,SYF2,SMNDC1,HNRNPA2B1,SNRNP27,SNRPB2,DNAJC8,HNRNPH2,SNRPA1,PRPF38A,HNRNPA1,SRSF1,TRA2B,HNRNPD,SF3B4,POLR2K,HNRNPU,U2AF1,U2AF1L4,SRSF2,MAGOH,SLU7,POLR2G,SF1,HNRNPH1,HNRNPA3,PLRG1,HNRNPA0,ISY1,CWC25
REAC	Cellular response to heat stress	REAC:R-HSA-3371556	7.757547404979224e-11	10.110275561840092	87	832	31	10622	FKBP4,HSPA5,HSP90AA1,HSP90AB1,SIRT1,ST13,RAE1,DNAJC2,DNAJB6,BAG1,CRYAB,HSPA8,PTGES3,HSPA9,HSPH1,DNAJB1,BAG3,HSPB8,HSPA13,EEF1A1,SEC13,MAPKAPK2,VCP,DNAJC7,HSPA6,POM121,HSPA1B,HSPA1A,HSPA1L,HSBP1,POM121C
REAC	mRNA Splicing	REAC:R-HSA-72172	1.2551888811445334e-10	9.901290916520356	186	832	47	10622	RBM5,PPIE,RBM22,HNRNPC,HNRNPM,TFIP11,HNRNPL,BUD31,LSM5,DDX5,HSPA8,SRSF3,NCBP2,SF3B6,SF3B1,SRSF7,BCAS2,PRPF3,SYF2,SMNDC1,HNRNPA2B1,SNRNP27,SNRPB2,DNAJC8,HNRNPH2,SNRPA1,PRPF38A,HNRNPA1,SRSF1,TRA2B,HNRNPD,SF3B4,POLR2K,HNRNPU,U2AF1,U2AF1L4,SRSF2,MAGOH,SLU7,POLR2G,SF1,HNRNPH1,HNRNPA3,PLRG1,HNRNPA0,ISY1,CWC25
REAC	Axon guidance	REAC:R-HSA-422475	1.2491250949602186e-9	8.903394066565436	549	832	91	10622	PSMC4,TRIO,PSMA4,RHOA,PFN2,PABPC1,RPL31,DLG1,HSP90AA1,PSMC5,RPL6,MYL6,HSP90AB1,PSMC1,PSMA6,PSMA7,MYL12A,SCN1B,PSMA2,RPL34,HSPA8,RPS13,ARPC3,RPS12,PRKAR2A,RPL24,NCBP2,RPS25,MYL12B,ETF1,RPL21,RPL5,CLTA,RPL23,PSMB2,SHFM1,RPS4Y1,CAP1,RPL27,RAC1,PSMB7,RPS6,PSMB6,RPS11,RPL11,ABL2,RPL32,RPL37,MSN,RPL10,RPL7,RPL7A,RPS3,UBC,TCEB1,RPL30,PSMB4,AP2M1,MAGOH,ARPC2,PSMD6,RPL9,RPS14,FRS2,RPSA,MAP2K1,UBB,RPL38,RP…
REAC	Translation initiation complex formation	REAC:R-HSA-72649	1.5830238747085195e-9	8.800512535184405	59	832	24	10622	PABPC1,EIF3I,EIF3J,EIF3B,EIF4H,RPS13,RPS12,RPS25,RPS4Y1,EIF2S3,RPS6,RPS11,EIF3H,EIF3M,RPS3,RPS14,RPSA,EIF3F,RPS27,EIF3K,RPS17,RPS23,RPS4X,RPS18
REAC	Ribosomal scanning and start codon recognition	REAC:R-HSA-72702	1.5830238747085195e-9	8.800512535184405	59	832	24	10622	EIF3I,EIF5,EIF3J,EIF3B,EIF4H,RPS13,RPS12,RPS25,RPS4Y1,EIF2S3,RPS6,RPS11,EIF3H,EIF3M,RPS3,RPS14,RPSA,EIF3F,RPS27,EIF3K,RPS17,RPS23,RPS4X,RPS18
REAC	Unfolded Protein Response (UPR)	REAC:R-HSA-381119	1.9512273704920068e-9	8.70969212066364	91	832	30	10622	HSPA5,HERPUD1,ASNS,DNAJB11,GSK3A,EXOSC3,GOSR2,ZBTB17,SERP1,EXOSC9,ATF4,DNAJB9,EIF2S3,HDGF,HYOU1,CEBPG,ATP6V0D1,SYVN1,ATF3,CREBRF,TPP1,HSP90B1,CXCL8,EXOSC1,CEBPB,DDIT3,CTDSP2,CALR,SRPRA,TSPYL2
REAC	Activation of the mRNA upon binding of the cap-binding complex and eIFs, and subsequent binding to 43S	REAC:R-HSA-72662	2.4456074794650947e-9	8.611613246065803	60	832	24	10622	PABPC1,EIF3I,EIF3J,EIF3B,EIF4H,RPS13,RPS12,RPS25,RPS4Y1,EIF2S3,RPS6,RPS11,EIF3H,EIF3M,RPS3,RPS14,RPSA,EIF3F,RPS27,EIF3K,RPS17,RPS23,RPS4X,RPS18
REAC	Hedgehog ligand biogenesis	REAC:R-HSA-5358346	2.483075581168233e-9	8.605010060959037	65	832	25	10622	PSMC4,PSMA4,PSMC5,PSMC1,PSMA6,PSMA7,PSMA2,PSMB2,SHFM1,OS9,PSMB7,PSMB6,UBC,ADAM17,PSMB4,SYVN1,PSMD6,SHH,VCP,UBB,PSMD2,P4HB,PSMD13,UBA52,PSMB3
REAC	Nervous system development	REAC:R-HSA-9675108	2.6791228299113342e-9	8.572007374809168	574	832	93	10622	PSMC4,TRIO,PSMA4,RHOA,PFN2,PABPC1,RPL31,DLG1,HSP90AA1,PSMC5,RPL6,MYL6,HSP90AB1,PSMC1,PSMA6,PSMA7,MYL12A,SCN1B,PSMA2,RPL34,HSPA8,RPS13,ARPC3,RPS12,PRKAR2A,RPL24,NCBP2,RPS25,MYL12B,ETF1,RPL21,RPL5,CLTA,RPL23,PSMB2,SMARCA4,SHFM1,RPS4Y1,CAP1,RPL27,RAC1,PSMB7,RPS6,PSMB6,RPS11,RPL11,ABL2,RPL32,RPL37,MSN,RPL10,RPL7,RPL7A,RPS3,UBC,TCEB1,RPL30,PSMB4,AP2M1,MAGOH,ARPC2,PSMD6,RPL9,RPS14,FRS2,NAB2,RPSA,MAP2K1…
REAC	Infectious disease	REAC:R-HSA-5663205	2.777293147826622e-9	8.556378277338606	909	832	129	10622	FKBP4,SLC25A5,PSMC4,ARID4A,PSMA4,ATP6V1H,ARID4B,RPL31,ENO1,RAB7A,NFKB2,GNB1,HSP90AA1,PSMC5,GNAS,FKBP1A,RPL6,GANAB,HSP90AB1,PSMC1,PSMA6,RAE1,NELFCD,PSMA7,CHMP4B,RNMT,UBE2I,ELL,GSK3A,PSMA2,DDX5,RPL34,RPS13,PTGES3,ARPC3,RPS12,TBP,PRKAR2A,RPL24,NCBP2,CHMP3,HDAC1,SFPQ,RPS25,VPS4B,RPL21,RPL5,CLTA,RPL23,PSMB2,BECN1,SHFM1,RPS4Y1,CHMP2A,RPL27,CCNH,DYNC1LI2,RAC1,TXN,PSMB7,RPS6,VPS37B,MAP1LC3B,BRD4,APP,PSMB…
REAC	Hh mutants are degraded by ERAD	REAC:R-HSA-5362768	3.541612106027679e-9	8.450799006510337	56	832	23	10622	PSMC4,PSMA4,PSMC5,PSMC1,PSMA6,PSMA7,PSMA2,PSMB2,SHFM1,OS9,PSMB7,PSMB6,UBC,PSMB4,SYVN1,PSMD6,SHH,VCP,UBB,PSMD2,PSMD13,UBA52,PSMB3
REAC	Formation of the ternary complex, and subsequently, the 43S complex	REAC:R-HSA-72695	4.980805140951484e-9	8.302700448403106	52	832	22	10622	EIF3I,EIF3J,EIF3B,RPS13,RPS12,RPS25,RPS4Y1,EIF2S3,RPS6,RPS11,EIF3H,EIF3M,RPS3,RPS14,RPSA,EIF3F,RPS27,EIF3K,RPS17,RPS23,RPS4X,RPS18
REAC	AUF1 (hnRNP D0) binds and destabilizes mRNA	REAC:R-HSA-450408	1.235054530441358e-8	7.9083138669007065	54	832	22	10622	PSMC4,PSMA4,PABPC1,PSMC5,PSMC1,PSMA6,PSMA7,PSMA2,HSPA8,PSMB2,SHFM1,PSMB7,PSMB6,UBC,PSMB4,PSMD6,UBB,PSMD2,PSMD13,HSPA1A,UBA52,PSMB3
REAC	Hh mutants abrogate ligand secretion	REAC:R-HSA-5387390	1.2845657517531259e-8	7.891243661041293	59	832	23	10622	PSMC4,PSMA4,PSMC5,PSMC1,PSMA6,PSMA7,PSMA2,PSMB2,SHFM1,OS9,PSMB7,PSMB6,UBC,PSMB4,SYVN1,PSMD6,SHH,VCP,UBB,PSMD2,PSMD13,UBA52,PSMB3
REAC	Autophagy	REAC:R-HSA-9612973	7.856288058174313e-8	7.10478260111443	149	832	37	10622	VIM,GABARAPL2,HSP90AA1,HSP90AB1,CHMP4B,RHEB,LAMTOR3,HSPA8,PRKAB1,CHMP3,RRAGC,ATG101,BECN1,ATG14,CHMP2A,DYNC1LI2,GABARAPL1,VPS37B,MAP1LC3B,WDR45B,DYNC1LI1,ATG3,ATG12,UBC,ATG10,EEF1A1,SQSTM1,MTMR14,VCP,TSC1,GABARAP,UBB,PRKAG1,WDR45,CSNK2B,UBA52,UBE2V1
REAC	Regulation of mRNA stability by proteins that bind AU-rich elements	REAC:R-HSA-450531	8.333584654816455e-8	7.079168148541129	86	832	27	10622	PSMC4,PSMA4,PABPC1,PSMC5,PSMC1,PSMA6,PSMA7,PSMA2,EXOSC3,HSPA8,EXOSC9,PSMB2,SHFM1,PSMB7,PSMB6,UBC,PSMB4,MAPKAPK2,PSMD6,YWHAB,UBB,EXOSC1,PSMD2,PSMD13,HSPA1A,UBA52,PSMB3
REAC	Regulation of RUNX3 expression and activity	REAC:R-HSA-8941858	1.0008418117833304e-7	6.999634559582152	54	832	21	10622	PSMC4,PSMA4,PSMC5,PSMC1,PSMA6,PSMA7,PSMA2,SMURF2,PSMB2,SHFM1,PSMB7,PSMB6,UBC,PSMB4,PSMD6,UBB,PSMD2,PSMD13,SMURF1,UBA52,PSMB3
REAC	SCF(Skp2)-mediated degradation of p27/p21	REAC:R-HSA-187577	1.422191897280637e-7	6.847041800014646	60	832	22	10622	PSMC4,PSMA4,PSMC5,PSMC1,PSMA6,PSMA7,CCNE1,PSMA2,CDKN1A,PSMB2,SHFM1,PSMB7,PSMB6,UBC,PSMB4,PSMD6,UBB,CKS1B,PSMD2,PSMD13,UBA52,PSMB3
REAC	HIV Infection	REAC:R-HSA-162906	1.9166988311050378e-7	6.717446122001741	226	832	47	10622	SLC25A5,PSMC4,PSMA4,ATP6V1H,PSMC5,PSMC1,PSMA6,RAE1,NELFCD,PSMA7,CHMP4B,RNMT,ELL,PSMA2,TBP,NCBP2,CHMP3,VPS4B,PSMB2,SHFM1,CHMP2A,CCNH,RAC1,PSMB7,VPS37B,PSMB6,ARF1,POLR2K,UBC,TCEB1,SEC13,PSMB4,AP2M1,PSMD6,POLR2G,UBB,LIG4,PSMD2,BANF1,TAF7,PSMD13,POM121,TAF13,NELFE,UBA52,POM121C,PSMB3
REAC	Cyclin E associated events during G1/S transition	REAC:R-HSA-69202	1.9230863397498458e-7	6.71600121704328	83	832	26	10622	PSMC4,PSMA4,PSMC5,PSMC1,PSMA6,PSMA7,CCNE1,PSMA2,CDKN1A,MAX,PSMB2,SHFM1,CCNH,PSMB7,PSMB6,UBC,PSMB4,PSMD6,WEE1,UBB,CKS1B,PSMD2,PSMD13,UBA52,LIN37,PSMB3
REAC	Defective CFTR causes cystic fibrosis	REAC:R-HSA-5678895	2.0623511147382975e-7	6.685637394235738	61	832	22	10622	PSMC4,PSMA4,PSMC5,PSMC1,PSMA6,PSMA7,PSMA2,PSMB2,SHFM1,OS9,PSMB7,PSMB6,UBC,PSMB4,PSMD6,VCP,UBB,PSMD2,PSMD13,RNF5,UBA52,PSMB3
REAC	Macroautophagy	REAC:R-HSA-1632852	2.3592624022318944e-7	6.627223753262905	134	832	34	10622	VIM,GABARAPL2,HSP90AA1,CHMP4B,RHEB,LAMTOR3,HSPA8,PRKAB1,CHMP3,RRAGC,ATG101,BECN1,ATG14,CHMP2A,DYNC1LI2,GABARAPL1,MAP1LC3B,WDR45B,DYNC1LI1,ATG3,ATG12,UBC,ATG10,SQSTM1,MTMR14,VCP,TSC1,GABARAP,UBB,PRKAG1,WDR45,CSNK2B,UBA52,UBE2V1
REAC	Cyclin A:Cdk2-associated events at S phase entry	REAC:R-HSA-69656	3.447407482416186e-7	6.462507380094904	85	832	26	10622	PSMC4,PSMA4,PSMC5,PSMC1,PSMA6,PSMA7,CCNE1,PSMA2,CDKN1A,MAX,PSMB2,SHFM1,CCNH,PSMB7,PSMB6,UBC,PSMB4,PSMD6,WEE1,UBB,CKS1B,PSMD2,PSMD13,UBA52,LIN37,PSMB3
REAC	Vif-mediated degradation of APOBEC3G	REAC:R-HSA-180585	5.100540495795919e-7	6.292383799999316	53	832	20	10622	PSMC4,PSMA4,PSMC5,PSMC1,PSMA6,PSMA7,PSMA2,PSMB2,SHFM1,PSMB7,PSMB6,UBC,TCEB1,PSMB4,PSMD6,UBB,PSMD2,PSMD13,UBA52,PSMB3
REAC	ER-Phagosome pathway	REAC:R-HSA-1236974	0.000001052276742639465	5.9778700282473975	83	832	25	10622	PSMC4,PSMA4,SEC61A1,PSMC5,SNAP23,PSMC1,PSMA6,PSMA7,STX4,PSMA2,PSMB2,SHFM1,SEC61G,PSMB7,PSMB6,UBC,PSMB4,PSMD6,UBB,PSMD2,CALR,PSMD13,HLA-C,UBA52,PSMB3
REAC	Degradation of AXIN	REAC:R-HSA-4641257	0.0000010946977509944903	5.960705774152545	55	832	20	10622	PSMC4,PSMA4,PSMC5,PSMC1,PSMA6,PSMA7,PSMA2,SMURF2,PSMB2,SHFM1,PSMB7,PSMB6,UBC,PSMB4,PSMD6,UBB,PSMD2,PSMD13,UBA52,PSMB3
REAC	p53-Dependent G1/S DNA damage checkpoint	REAC:R-HSA-69580	0.0000011626988635706223	5.934532752016373	66	832	22	10622	PSMC4,PSMA4,PSMC5,PSMC1,PSMA6,PSMA7,CCNE1,PSMA2,CDKN1A,PSMB2,SHFM1,PSMB7,PSMB6,UBC,PSMB4,PSMD6,UBB,PSMD2,PSMD13,MDM4,UBA52,PSMB3
REAC	Oxygen-dependent proline hydroxylation of Hypoxia-inducible Factor Alpha	REAC:R-HSA-1234176	0.0000011626988635706223	5.934532752016373	66	832	22	10622	PSMC4,PSMA4,PSMC5,PSMC1,PSMA6,PSMA7,PSMA2,UBE2D3,PSMB2,SHFM1,PSMB7,PSMB6,UBC,TCEB1,PSMB4,PSMD6,UBB,PSMD2,PSMD13,UBA52,EGLN2,PSMB3
REAC	p53-Dependent G1 DNA Damage Response	REAC:R-HSA-69563	0.0000011626988635706223	5.934532752016373	66	832	22	10622	PSMC4,PSMA4,PSMC5,PSMC1,PSMA6,PSMA7,CCNE1,PSMA2,CDKN1A,PSMB2,SHFM1,PSMB7,PSMB6,UBC,PSMB4,PSMD6,UBB,PSMD2,PSMD13,MDM4,UBA52,PSMB3
REAC	Regulation of activated PAK-2p34 by proteasome mediated degradation	REAC:R-HSA-211733	0.0000011671141927380082	5.9328866496532076	50	832	19	10622	PSMC4,PSMA4,PSMC5,PSMC1,PSMA6,PSMA7,PSMA2,PSMB2,SHFM1,PSMB7,PSMB6,UBC,PSMB4,PSMD6,UBB,PSMD2,PSMD13,UBA52,PSMB3
REAC	Metabolism of amino acids and derivatives	REAC:R-HSA-71291	0.0000012288057353369164	5.910516770278577	370	832	63	10622	PSMC4,PSMA4,ASNS,RPL31,PSMC5,RPL6,PSMC1,PSMA6,PSMA7,PSMA2,RPL34,RPS13,RPS12,RPL24,ODC1,RPS25,RPL21,RPL5,RPL23,PSMB2,SHFM1,RPS4Y1,SAT1,RPL27,PDHA1,PSMB7,RPS6,PSMB6,RPS11,RPL11,RPL32,RPL37,RPL10,RPL7,RPL7A,APIP,RPS3,AZIN1,RPL30,PSMB4,PSMD6,RPL9,RPS14,SLC3A2,RPSA,RPL38,RPL4,PSMD2,RPS27,PSTK,RPS17,RPL35A,PSMD13,RPS23,RPL14,RPL37A,RPS4X,RPL23A,RPL10A,RPL39,UBA52,RPS18,PSMB3
REAC	Regulation of HSF1-mediated heat shock response	REAC:R-HSA-3371453	0.000001605056963209595	5.794509549945336	67	832	22	10622	HSPA5,SIRT1,ST13,RAE1,DNAJC2,DNAJB6,BAG1,HSPA8,HSPA9,HSPH1,DNAJB1,BAG3,HSPA13,SEC13,MAPKAPK2,DNAJC7,HSPA6,POM121,HSPA1B,HSPA1A,HSPA1L,POM121C
REAC	G1/S DNA Damage Checkpoints	REAC:R-HSA-69615	0.0000021999166806848865	5.657593767270528	68	832	22	10622	PSMC4,PSMA4,PSMC5,PSMC1,PSMA6,PSMA7,CCNE1,PSMA2,CDKN1A,PSMB2,SHFM1,PSMB7,PSMB6,UBC,PSMB4,PSMD6,UBB,PSMD2,PSMD13,MDM4,UBA52,PSMB3
REAC	Stabilization of p53	REAC:R-HSA-69541	0.0000022560064211697107	5.646659668574066	57	832	20	10622	PSMC4,PSMA4,PSMC5,PSMC1,PSMA6,PSMA7,PSMA2,PSMB2,SHFM1,PSMB7,PSMB6,UBC,PSMB4,PSMD6,UBB,PSMD2,PSMD13,MDM4,UBA52,PSMB3
REAC	PCP/CE pathway	REAC:R-HSA-4086400	0.0000022800183957638993	5.642061648987913	92	832	26	10622	PSMC4,PSMA4,RHOA,PSMC5,DAAM1,PSMC1,PSMA6,PSMA7,PSMA2,SMURF2,CLTA,PSMB2,SHFM1,RAC1,PSMB7,PSMB6,UBC,PSMB4,AP2M1,PSMD6,UBB,PSMD2,PSMD13,SMURF1,UBA52,PSMB3
REAC	Vpu mediated degradation of CD4	REAC:R-HSA-180534	0.0000025212269889065063	5.598388052541809	52	832	19	10622	PSMC4,PSMA4,PSMC5,PSMC1,PSMA6,PSMA7,PSMA2,PSMB2,SHFM1,PSMB7,PSMB6,UBC,PSMB4,PSMD6,UBB,PSMD2,PSMD13,UBA52,PSMB3
REAC	p53-Independent G1/S DNA damage checkpoint	REAC:R-HSA-69613	0.0000025212269889065063	5.598388052541809	52	832	19	10622	PSMC4,PSMA4,PSMC5,PSMC1,PSMA6,PSMA7,PSMA2,PSMB2,SHFM1,PSMB7,PSMB6,UBC,PSMB4,PSMD6,UBB,PSMD2,PSMD13,UBA52,PSMB3
REAC	Ubiquitin Mediated Degradation of Phosphorylated Cdc25A	REAC:R-HSA-69601	0.0000025212269889065063	5.598388052541809	52	832	19	10622	PSMC4,PSMA4,PSMC5,PSMC1,PSMA6,PSMA7,PSMA2,PSMB2,SHFM1,PSMB7,PSMB6,UBC,PSMB4,PSMD6,UBB,PSMD2,PSMD13,UBA52,PSMB3
REAC	p53-Independent DNA Damage Response	REAC:R-HSA-69610	0.0000025212269889065063	5.598388052541809	52	832	19	10622	PSMC4,PSMA4,PSMC5,PSMC1,PSMA6,PSMA7,PSMA2,PSMB2,SHFM1,PSMB7,PSMB6,UBC,PSMB4,PSMD6,UBB,PSMD2,PSMD13,UBA52,PSMB3
REAC	Autodegradation of the E3 ubiquitin ligase COP1	REAC:R-HSA-349425	0.0000025212269889065063	5.598388052541809	52	832	19	10622	PSMC4,PSMA4,PSMC5,PSMC1,PSMA6,PSMA7,PSMA2,PSMB2,SHFM1,PSMB7,PSMB6,UBC,PSMB4,PSMD6,UBB,PSMD2,PSMD13,UBA52,PSMB3
REAC	Ubiquitin-dependent degradation of Cyclin D	REAC:R-HSA-75815	0.0000025212269889065063	5.598388052541809	52	832	19	10622	PSMC4,PSMA4,PSMC5,PSMC1,PSMA6,PSMA7,PSMA2,PSMB2,SHFM1,PSMB7,PSMB6,UBC,PSMB4,PSMD6,UBB,PSMD2,PSMD13,UBA52,PSMB3
REAC	Regulation of PTEN stability and activity	REAC:R-HSA-8948751	0.000002994511630913295	5.523673995743354	69	832	22	10622	PSMC4,PSMA4,PSMC5,PSMC1,PSMA6,PSMA7,PSMA2,PSMB2,SHFM1,PSMB7,PSMB6,UBC,PSMB4,PSMD6,OTUD3,UBB,PSMD2,PSMD13,WWP2,CSNK2B,UBA52,PSMB3
REAC	Attenuation phase	REAC:R-HSA-3371568	0.0000030909740365783443	5.509904642888204	14	832	10	10622	FKBP4,HSP90AA1,HSP90AB1,HSPA8,PTGES3,DNAJB1,HSPA1B,HSPA1A,HSPA1L,HSBP1
REAC	Cellular response to hypoxia	REAC:R-HSA-1234174	0.000003155122106860572	5.500983828397796	75	832	23	10622	PSMC4,PSMA4,PSMC5,PSMC1,PSMA6,PSMA7,PSMA2,UBE2D3,VEGFA,PSMB2,SHFM1,PSMB7,PSMB6,UBC,TCEB1,PSMB4,PSMD6,UBB,PSMD2,PSMD13,UBA52,EGLN2,PSMB3
REAC	Negative regulation of NOTCH4 signaling	REAC:R-HSA-9604323	0.000003645117749118617	5.438288437999916	53	832	19	10622	PSMC4,PSMA4,PSMC5,PSMC1,PSMA6,PSMA7,PSMA2,PSMB2,SHFM1,PSMB7,PSMB6,UBC,PSMB4,PSMD6,UBB,PSMD2,PSMD13,UBA52,PSMB3
REAC	Regulation of Apoptosis	REAC:R-HSA-169911	0.000003645117749118617	5.438288437999916	53	832	19	10622	PSMC4,PSMA4,PSMC5,PSMC1,PSMA6,PSMA7,PSMA2,PSMB2,SHFM1,PSMB7,PSMB6,UBC,PSMB4,PSMD6,UBB,PSMD2,PSMD13,UBA52,PSMB3
REAC	Asymmetric localization of PCP proteins	REAC:R-HSA-4608870	0.0000037145790821723836	5.430090391229545	64	832	21	10622	PSMC4,PSMA4,PSMC5,PSMC1,PSMA6,PSMA7,PSMA2,SMURF2,PSMB2,SHFM1,PSMB7,PSMB6,UBC,PSMB4,PSMD6,UBB,PSMD2,PSMD13,SMURF1,UBA52,PSMB3
REAC	CDT1 association with the CDC6:ORC:origin complex	REAC:R-HSA-68827	0.000004480009727960152	5.348721042967297	59	832	20	10622	PSMC4,PSMA4,PSMC5,ORC6,PSMC1,PSMA6,PSMA7,PSMA2,PSMB2,SHFM1,PSMB7,PSMB6,UBC,PSMB4,PSMD6,UBB,PSMD2,PSMD13,UBA52,PSMB3
REAC	NIK-->noncanonical NF-kB signaling	REAC:R-HSA-5676590	0.000004480009727960152	5.348721042967297	59	832	20	10622	PSMC4,PSMA4,NFKB2,PSMC5,PSMC1,PSMA6,PSMA7,PSMA2,PSMB2,SHFM1,PSMB7,PSMB6,UBC,PSMB4,PSMD6,UBB,PSMD2,PSMD13,UBA52,PSMB3
REAC	ABC transporter disorders	REAC:R-HSA-5619084	0.000005545398913440862	5.256067207012626	77	832	23	10622	PSMC4,PSMA4,PSMC5,PSMC1,PSMA6,PSMA7,PSMA2,ABCB6,PSMB2,SHFM1,OS9,PSMB7,PSMB6,UBC,PSMB4,PSMD6,VCP,UBB,PSMD2,PSMD13,RNF5,UBA52,PSMB3
REAC	GLI3 is processed to GLI3R by the proteasome	REAC:R-HSA-5610785	0.000006232051627483831	5.205368957543697	60	832	20	10622	PSMC4,PSMA4,PSMC5,PSMC1,PSMA6,PSMA7,PSMA2,CSNK1A1,PSMB2,SHFM1,PSMB7,PSMB6,UBC,PSMB4,PSMD6,UBB,PSMD2,PSMD13,UBA52,PSMB3
REAC	Degradation of GLI2 by the proteasome	REAC:R-HSA-5610783	0.000006232051627483831	5.205368957543697	60	832	20	10622	PSMC4,PSMA4,PSMC5,PSMC1,PSMA6,PSMA7,PSMA2,CSNK1A1,PSMB2,SHFM1,PSMB7,PSMB6,UBC,PSMB4,PSMD6,UBB,PSMD2,PSMD13,UBA52,PSMB3
REAC	Dectin-1 mediated noncanonical NF-kB signaling	REAC:R-HSA-5607761	0.000006232051627483831	5.205368957543697	60	832	20	10622	PSMC4,PSMA4,NFKB2,PSMC5,PSMC1,PSMA6,PSMA7,PSMA2,PSMB2,SHFM1,PSMB7,PSMB6,UBC,PSMB4,PSMD6,UBB,PSMD2,PSMD13,UBA52,PSMB3
REAC	SCF-beta-TrCP mediated degradation of Emi1	REAC:R-HSA-174113	0.000007391276459497321	5.131280553290574	55	832	19	10622	PSMC4,PSMA4,PSMC5,PSMC1,PSMA6,PSMA7,PSMA2,PSMB2,SHFM1,PSMB7,PSMB6,UBC,PSMB4,PSMD6,UBB,PSMD2,PSMD13,UBA52,PSMB3
REAC	FBXL7 down-regulates AURKA during mitotic entry and in early mitosis	REAC:R-HSA-8854050	0.000007391276459497321	5.131280553290574	55	832	19	10622	PSMC4,PSMA4,PSMC5,PSMC1,PSMA6,PSMA7,PSMA2,PSMB2,SHFM1,PSMB7,PSMB6,UBC,PSMB4,PSMD6,UBB,PSMD2,PSMD13,UBA52,PSMB3
REAC	PTEN Regulation	REAC:R-HSA-6807070	0.000008315154403588679	5.08012968198217	138	832	32	10622	PSMC4,PSMA4,PSMC5,PSMC1,PSMA6,PSMA7,PSMA2,RHEB,LAMTOR3,PHC1,HDAC1,RRAGC,PSMB2,SHFM1,PSMB7,CBX4,PSMB6,MTA2,UBC,PSMB4,PSMD6,OTUD3,CHD3,UBB,HDAC3,PSMD2,JUN,PSMD13,WWP2,CSNK2B,UBA52,PSMB3
REAC	Response of EIF2AK1 (HRI) to heme deficiency	REAC:R-HSA-9648895	0.000008621396175399074	5.064422397496431	15	832	10	10622	ASNS,PPP1R15A,TRIB3,ATF4,CHAC1,EIF2S3,CEBPG,ATF3,CEBPB,DDIT3
REAC	Regulation of RAS by GAPs	REAC:R-HSA-5658442	0.000009347035160437498	5.029326123635811	67	832	21	10622	PSMC4,PSMA4,PSMC5,PSMC1,PSMA6,PSMA7,PSMA2,PSMB2,SHFM1,PSMB7,PSMB6,UBC,PSMB4,PSMD6,UBB,PSMD2,PSMD13,SPRED3,NRAS,UBA52,PSMB3
REAC	Host Interactions of HIV factors	REAC:R-HSA-162909	0.000010064592672807545	4.997203796883786	125	832	30	10622	SLC25A5,PSMC4,PSMA4,ATP6V1H,PSMC5,PSMC1,PSMA6,RAE1,PSMA7,PSMA2,PSMB2,SHFM1,RAC1,PSMB7,PSMB6,ARF1,UBC,TCEB1,SEC13,PSMB4,AP2M1,PSMD6,UBB,PSMD2,BANF1,PSMD13,POM121,UBA52,POM121C,PSMB3
REAC	Regulation of ornithine decarboxylase (ODC)	REAC:R-HSA-350562	0.000012063465256838562	4.9185279222328715	51	832	18	10622	PSMC4,PSMA4,PSMC5,PSMC1,PSMA6,PSMA7,PSMA2,ODC1,PSMB2,SHFM1,PSMB7,PSMB6,AZIN1,PSMB4,PSMD6,PSMD2,PSMD13,PSMB3
REAC	Assembly of the pre-replicative complex	REAC:R-HSA-68867	0.00001254042852373117	4.901687622810563	68	832	21	10622	PSMC4,PSMA4,PSMC5,ORC6,PSMC1,PSMA6,PSMA7,PSMA2,E2F3,PSMB2,SHFM1,PSMB7,PSMB6,UBC,PSMB4,PSMD6,UBB,PSMD2,PSMD13,UBA52,PSMB3
REAC	Degradation of DVL	REAC:R-HSA-4641258	0.00001443582614312644	4.840558356976586	57	832	19	10622	PSMC4,PSMA4,PSMC5,PSMC1,PSMA6,PSMA7,PSMA2,PSMB2,SHFM1,PSMB7,PSMB6,UBC,PSMB4,PSMD6,UBB,PSMD2,PSMD13,UBA52,PSMB3
REAC	Interleukin-1 signaling	REAC:R-HSA-9020702	0.00001915862865235998	4.717635580331969	101	832	26	10622	PSMC4,PSMA4,NFKB2,PSMC5,PSMC1,PSMA6,PSMA7,PSMA2,PSMB2,SHFM1,PSMB7,APP,PSMB6,UBC,PSMB4,SQSTM1,PSMD6,NKIRAS2,MAP2K1,UBB,PSMD2,PSMD13,PELI1,UBA52,UBE2V1,PSMB3
REAC	Metabolism of polyamines	REAC:R-HSA-351202	0.00001991296870781626	4.700863988726402	58	832	19	10622	PSMC4,PSMA4,PSMC5,PSMC1,PSMA6,PSMA7,PSMA2,ODC1,PSMB2,SHFM1,SAT1,PSMB7,PSMB6,AZIN1,PSMB4,PSMD6,PSMD2,PSMD13,PSMB3
REAC	Autodegradation of Cdh1 by Cdh1:APC/C	REAC:R-HSA-174084	0.000021578087964782637	4.665987040799229	64	832	20	10622	PSMC4,PSMA4,PSMC5,PSMC1,PSMA6,PSMA7,PSMA2,PSMB2,SHFM1,PSMB7,PSMB6,UBC,PSMB4,PSMD6,UBB,PSMD2,CDC26,PSMD13,UBA52,PSMB3
REAC	PIP3 activates AKT signaling	REAC:R-HSA-1257604	0.000022054139827797293	4.656509876236338	252	832	46	10622	PSMC4,PSMA4,PSMC5,ESR1,PSMC1,PSMA6,PSMA7,TRIB3,GSK3A,PSMA2,RHEB,LAMTOR3,PHC1,IL1RL1,HDAC1,RRAGC,MAPKAP1,NR4A1,CDKN1A,PSMB2,SHFM1,RAC1,PSMB7,PDPK1,CBX4,PSMB6,PIP5K1A,MTA2,UBC,PPP2R5E,PSMB4,PSMD6,FRS2,PIP4K2C,OTUD3,CHD3,UBB,HDAC3,PSMD2,JUN,FOXO4,PSMD13,WWP2,CSNK2B,UBA52,PSMB3
REAC	Degradation of beta-catenin by the destruction complex	REAC:R-HSA-195253	0.00002655812454865289	4.575802596733579	83	832	23	10622	PSMC4,PSMA4,PSMC5,PSMC1,PSMA6,PSMA7,PSMA2,CSNK1A1,HDAC1,PSMB2,SHFM1,PSMB7,TLE3,PSMB6,UBC,PPP2R5E,PSMB4,PSMD6,UBB,PSMD2,PSMD13,UBA52,PSMB3
REAC	HSF1-dependent transactivation	REAC:R-HSA-3371571	0.000027619858050106263	4.558778557770927	24	832	12	10622	FKBP4,HSP90AA1,HSP90AB1,CRYAB,HSPA8,PTGES3,DNAJB1,HSPB8,HSPA1B,HSPA1A,HSPA1L,HSBP1
REAC	Regulation of RUNX2 expression and activity	REAC:R-HSA-8939902	0.000029162234744417094	4.53517919846171	71	832	21	10622	PSMC4,PSMA4,PSMC5,ESR1,PSMC1,PSMA6,PSMA7,PSMA2,PSMB2,SHFM1,PSMB7,PSMB6,UBC,PSMB4,PSMD6,UBB,PSMD2,PSMD13,SMURF1,UBA52,PSMB3
REAC	Degradation of GLI1 by the proteasome	REAC:R-HSA-5610780	0.00003698069445055296	4.432024937600554	60	832	19	10622	PSMC4,PSMA4,PSMC5,PSMC1,PSMA6,PSMA7,PSMA2,PSMB2,SHFM1,PSMB7,PSMB6,UBC,PSMB4,PSMD6,UBB,PSMD2,PSMD13,UBA52,PSMB3
REAC	Hedgehog 'on' state	REAC:R-HSA-5632684	0.0000431037724048135	4.36548471909915	85	832	23	10622	PSMC4,PSMA4,PSMC5,PSMC1,PSMA6,PSMA7,PSMA2,SMURF2,CSNK1A1,PSMB2,SHFM1,PSMB7,PSMB6,UBC,PSMB4,PSMD6,SHH,UBB,PSMD2,PSMD13,SMURF1,UBA52,PSMB3
REAC	The role of GTSE1 in G2/M progression after G2 checkpoint	REAC:R-HSA-8852276	0.00004693406134837134	4.328511863327029	79	832	22	10622	PSMC4,PSMA4,HSP90AA1,PSMC5,HSP90AB1,PSMC1,PSMA6,PSMA7,PSMA2,CDKN1A,PSMB2,SHFM1,PSMB7,PSMB6,UBC,PSMB4,PSMD6,UBB,PSMD2,PSMD13,UBA52,PSMB3
REAC	CDK-mediated phosphorylation and removal of Cdc6	REAC:R-HSA-69017	0.00004970499057311488	4.303600004233366	73	832	21	10622	PSMC4,PSMA4,PSMC5,PSMC1,PSMA6,PSMA7,CCNE1,PSMA2,PSMB2,SHFM1,PSMB7,PSMB6,UBC,PSMB4,PSMD6,UBB,PSMD2,CDC26,PSMD13,UBA52,PSMB3
REAC	Activation of NF-kappaB in B cells	REAC:R-HSA-1169091	0.00005085721613280821	4.293647416304417	67	832	20	10622	PSMC4,PSMA4,PSMC5,PSMC1,PSMA6,PSMA7,PSMA2,PSMB2,SHFM1,PSMB7,PSMB6,BCL10,UBC,PSMB4,PSMD6,UBB,PSMD2,PSMD13,UBA52,PSMB3
REAC	Antigen processing-Cross presentation	REAC:R-HSA-1236975	0.00005261914841394134	4.2788561847968545	99	832	25	10622	PSMC4,PSMA4,SEC61A1,PSMC5,SNAP23,PSMC1,PSMA6,PSMA7,STX4,PSMA2,PSMB2,SHFM1,SEC61G,PSMB7,PSMB6,UBC,PSMB4,PSMD6,UBB,PSMD2,CALR,PSMD13,HLA-C,UBA52,PSMB3
REAC	Downstream signaling events of B Cell Receptor (BCR)	REAC:R-HSA-1168372	0.00006002942905178382	4.221635787259467	80	832	22	10622	PSMC4,PSMA4,PSMC5,FKBP1A,PSMC1,PSMA6,PSMA7,PSMA2,PSMB2,SHFM1,PSMB7,PSMB6,BCL10,UBC,PSMB4,PSMD6,UBB,PSMD2,PSMD13,NRAS,UBA52,PSMB3
REAC	APC/C:Cdc20 mediated degradation of Securin	REAC:R-HSA-174154	0.00006682254430325789	4.175076992393957	68	832	20	10622	PSMC4,PSMA4,PSMC5,PSMC1,PSMA6,PSMA7,PSMA2,PSMB2,SHFM1,PSMB7,PSMB6,UBC,PSMB4,PSMD6,UBB,PSMD2,CDC26,PSMD13,UBA52,PSMB3
REAC	G1/S Transition	REAC:R-HSA-69206	0.0001134507608208689	3.945192587313667	131	832	29	10622	PSMC4,PSMA4,PSMC5,ORC6,PSMC1,PSMA6,PSMA7,CCNE1,PSMA2,HDAC1,CDKN1A,MAX,PSMB2,SHFM1,CCNH,PSMB7,PSMB6,UBC,PSMB4,PSMD6,WEE1,UBB,CKS1B,PSMD2,PSMD13,RPA4,UBA52,LIN37,PSMB3
REAC	ABC-family proteins mediated transport	REAC:R-HSA-382556	0.00012048652816368164	3.9190615096970265	103	832	25	10622	PSMC4,PSMA4,PSMC5,PSMC1,PSMA6,PSMA7,PSMA2,ABCB6,PSMB2,SHFM1,EIF2S3,OS9,PSMB7,PSMB6,UBC,PSMB4,PSMD6,VCP,UBB,PSMD2,PSMD13,RNF5,ABCF1,UBA52,PSMB3
REAC	Orc1 removal from chromatin	REAC:R-HSA-68949	0.00014633017651689855	3.8346661035168093	71	832	20	10622	PSMC4,PSMA4,PSMC5,ORC6,PSMC1,PSMA6,PSMA7,PSMA2,PSMB2,SHFM1,PSMB7,PSMB6,UBC,PSMB4,PSMD6,UBB,PSMD2,PSMD13,UBA52,PSMB3
REAC	PERK regulates gene expression	REAC:R-HSA-381042	0.00016258109740385058	3.788929949334892	32	832	13	10622	HSPA5,HERPUD1,ASNS,EXOSC3,EXOSC9,ATF4,EIF2S3,CEBPG,ATF3,CXCL8,EXOSC1,CEBPB,DDIT3
REAC	Mitotic G1 phase and G1/S transition	REAC:R-HSA-453279	0.00016295240819748624	3.7879392169162265	148	832	31	10622	PSMC4,PSMA4,PSMC5,ORC6,PSMC1,PSMA6,PSMA7,CCNE1,PSMA2,E2F3,HDAC1,CDKN1A,MAX,PSMB2,SHFM1,CDKN2D,CCNH,PSMB7,PSMB6,UBC,PSMB4,PSMD6,WEE1,UBB,CKS1B,PSMD2,PSMD13,RPA4,UBA52,LIN37,PSMB3
REAC	DNA Replication Pre-Initiation	REAC:R-HSA-69002	0.00019209338352787112	3.716487593737068	85	832	22	10622	PSMC4,PSMA4,PSMC5,ORC6,PSMC1,PSMA6,PSMA7,PSMA2,E2F3,PSMB2,SHFM1,PSMB7,PSMB6,UBC,PSMB4,PSMD6,UBB,PSMD2,PSMD13,RPA4,UBA52,PSMB3
REAC	Cdc20:Phospho-APC/C mediated degradation of Cyclin A	REAC:R-HSA-174184	0.00024008572491328255	3.6196336615826854	73	832	20	10622	PSMC4,PSMA4,PSMC5,PSMC1,PSMA6,PSMA7,PSMA2,PSMB2,SHFM1,PSMB7,PSMB6,UBC,PSMB4,PSMD6,UBB,PSMD2,CDC26,PSMD13,UBA52,PSMB3
REAC	APC:Cdc20 mediated degradation of cell cycle proteins prior to satisfation of the cell cycle checkpoint	REAC:R-HSA-179419	0.00030516955628470384	3.515458793774268	74	832	20	10622	PSMC4,PSMA4,PSMC5,PSMC1,PSMA6,PSMA7,PSMA2,PSMB2,SHFM1,PSMB7,PSMB6,UBC,PSMB4,PSMD6,UBB,PSMD2,CDC26,PSMD13,UBA52,PSMB3
REAC	APC/C:Cdh1 mediated degradation of Cdc20 and other APC/C:Cdh1 targeted proteins in late mitosis/early G1	REAC:R-HSA-174178	0.00030516955628470384	3.515458793774268	74	832	20	10622	PSMC4,PSMA4,PSMC5,PSMC1,PSMA6,PSMA7,PSMA2,PSMB2,SHFM1,PSMB7,PSMB6,UBC,PSMB4,PSMD6,UBB,PSMD2,CDC26,PSMD13,UBA52,PSMB3
REAC	Cross-presentation of soluble exogenous antigens (endosomes)	REAC:R-HSA-1236978	0.0003387213114667176	3.4701574778129247	50	832	16	10622	PSMC4,PSMA4,PSMC5,PSMC1,PSMA6,PSMA7,PSMA2,PSMB2,SHFM1,PSMB7,PSMB6,PSMB4,PSMD6,PSMD2,PSMD13,PSMB3
REAC	Signaling by NOTCH4	REAC:R-HSA-9013694	0.00034194637055960127	3.46604200153558	81	832	21	10622	PSMC4,PSMA4,PSMC5,PSMC1,PSMA6,PSMA7,PSMA2,PSMB2,SHFM1,PSMB7,PSMB6,UBC,PSMB4,PSMD6,HEY1,UBB,PSMD2,PSMD13,PSENEN,UBA52,PSMB3
REAC	MAPK6/MAPK4 signaling	REAC:R-HSA-5687128	0.0004525705611552538	3.3443136994834597	89	832	22	10622	PSMC4,PSMA4,PSMC5,PSMC1,PSMA6,PSMA7,PSMA2,PSMB2,SHFM1,DNAJB1,RAC1,PSMB7,PSMB6,UBC,PSMB4,PSMD6,UBB,PSMD2,JUN,PSMD13,UBA52,PSMB3
REAC	APC/C:Cdc20 mediated degradation of mitotic proteins	REAC:R-HSA-176409	0.00048591132737330246	3.3134429767172375	76	832	20	10622	PSMC4,PSMA4,PSMC5,PSMC1,PSMA6,PSMA7,PSMA2,PSMB2,SHFM1,PSMB7,PSMB6,UBC,PSMB4,PSMD6,UBB,PSMD2,CDC26,PSMD13,UBA52,PSMB3
REAC	CLEC7A (Dectin-1) signaling	REAC:R-HSA-5607764	0.0005657093923867952	3.247406610674661	97	832	23	10622	PSMC4,PSMA4,NFKB2,PSMC5,PSMC1,PSMA6,PSMA7,PSMA2,PSMB2,SHFM1,PSMB7,PDPK1,PSMB6,BCL10,UBC,PSMB4,PSMD6,UBB,PSMD2,PSMD13,UBA52,UBE2V1,PSMB3
REAC	Transcriptional Regulation by TP53	REAC:R-HSA-3700989	0.0005686610853845792	3.245146490370997	361	832	55	10622	NELFCD,NDRG1,TNFRSF10A,CCNE1,ELL,RHEB,LAMTOR3,PRKAB1,COX6A1,TBP,BCL6,COX7A2L,HDAC1,GADD45A,RRAGC,MAPKAP1,TNFRSF10B,CDKN1A,COX6B1,COX7C,SESN2,COX4I1,CCNH,HUS1,TXN,RABGGTB,PDPK1,PMAIP1,POLR2K,MTA2,UBC,TCEB1,TSC1,PIP4K2C,YWHAB,POLR2G,CHD3,YWHAG,UBB,BANP,TNFRSF10D,CDK5R1,JUN,TAF7,PRKAG1,KMT5A,NDUFA4,TAF13,MDM4,MT-CO2,MT-CO1,COX20,NELFE,CSNK2B,UBA52
REAC	Activation of APC/C and APC/C:Cdc20 mediated degradation of mitotic proteins	REAC:R-HSA-176814	0.0006088745235580601	3.2154721972537788	77	832	20	10622	PSMC4,PSMA4,PSMC5,PSMC1,PSMA6,PSMA7,PSMA2,PSMB2,SHFM1,PSMB7,PSMB6,UBC,PSMB4,PSMD6,UBB,PSMD2,CDC26,PSMD13,UBA52,PSMB3
REAC	Signaling by Hedgehog	REAC:R-HSA-5358351	0.0006099012513438629	3.2147404755926563	149	832	30	10622	PSMC4,PSMA4,PSMC5,GNAS,PSMC1,PSMA6,PSMA7,PSMA2,SMURF2,CSNK1A1,PRKAR2A,PSMB2,SHFM1,OS9,PSMB7,PSMB6,UBC,ADAM17,PSMB4,SYVN1,PSMD6,SHH,VCP,UBB,PSMD2,P4HB,PSMD13,SMURF1,UBA52,PSMB3
REAC	Switching of origins to a post-replicative state	REAC:R-HSA-69052	0.0006794219257360921	3.167860442051584	91	832	22	10622	PSMC4,PSMA4,PSMC5,ORC6,PSMC1,PSMA6,PSMA7,CCNE1,PSMA2,PSMB2,SHFM1,PSMB7,PSMB6,UBC,PSMB4,PSMD6,UBB,PSMD2,CDC26,PSMD13,UBA52,PSMB3
REAC	Intracellular signaling by second messengers	REAC:R-HSA-9006925	0.0007344727545459693	3.134024309839423	292	832	47	10622	PSMC4,PSMA4,PSMC5,ESR1,PSMC1,PSMA6,PSMA7,TRIB3,GSK3A,PSMA2,RHEB,LAMTOR3,PHC1,PRKAR2A,IL1RL1,HDAC1,RRAGC,MAPKAP1,NR4A1,CDKN1A,PSMB2,SHFM1,RAC1,PSMB7,PDPK1,CBX4,PSMB6,PIP5K1A,MTA2,UBC,PPP2R5E,PSMB4,PSMD6,FRS2,PIP4K2C,OTUD3,CHD3,UBB,HDAC3,PSMD2,JUN,FOXO4,PSMD13,WWP2,CSNK2B,UBA52,PSMB3
REAC	UCH proteinases	REAC:R-HSA-5689603	0.001197443813419668	2.9217448554451497	101	832	23	10622	PSMC4,PSMA4,PSMC5,PSMC1,PSMA6,PSMA7,SMAD7,PSMA2,PSMB2,SHFM1,NEDD8,PSMB7,PSMB6,UBC,UCHL1,PSMB4,PSMD6,UBB,ASXL1,PSMD2,PSMD13,UBA52,PSMB3
REAC	Transcriptional regulation by RUNX3	REAC:R-HSA-8878159	0.0012180879406809644	2.9143213563880446	94	832	22	10622	PSMC4,PSMA4,PSMC5,PSMC1,PSMA6,PSMA7,PSMA2,SMURF2,CDKN1A,PSMB2,SHFM1,PSMB7,PSMB6,UBC,PSMB4,PSMD6,UBB,PSMD2,PSMD13,SMURF1,UBA52,PSMB3
REAC	ATF4 activates genes in response to endoplasmic reticulum stress	REAC:R-HSA-380994	0.0012923592620521893	2.888616740336214	27	832	11	10622	HERPUD1,ASNS,EXOSC3,EXOSC9,ATF4,CEBPG,ATF3,CXCL8,EXOSC1,CEBPB,DDIT3
REAC	IRE1alpha activates chaperones	REAC:R-HSA-381070	0.001420025195997669	2.847703949711539	49	832	15	10622	HSPA5,DNAJB11,GSK3A,GOSR2,ZBTB17,SERP1,DNAJB9,HDGF,HYOU1,ATP6V0D1,SYVN1,TPP1,CTDSP2,SRPRA,TSPYL2
REAC	Regulation of APC/C activators between G1/S and early anaphase	REAC:R-HSA-176408	0.0014372926029409831	2.8424548095228532	81	832	20	10622	PSMC4,PSMA4,PSMC5,PSMC1,PSMA6,PSMA7,PSMA2,PSMB2,SHFM1,PSMB7,PSMB6,UBC,PSMB4,PSMD6,UBB,PSMD2,CDC26,PSMD13,UBA52,PSMB3
REAC	Iron uptake and transport	REAC:R-HSA-917937	0.002364457531568304	2.626268482016995	57	832	16	10622	ATP6V0A1,ATP6V1H,ATP6AP1,FTL,HMOX1,ATP6V1D,ATP6V0E1,ATP6V0B,NEDD8,ATP6V1G1,UBC,ATP6V1C1,ATP6V0D1,FTH1,UBB,UBA52
REAC	HSP90 chaperone cycle for steroid hormone receptors (SHR)	REAC:R-HSA-3371497	0.002364457531568304	2.626268482016995	57	832	16	10622	FKBP4,CAPZB,HSP90AA1,DNAJA1,HSP90AB1,HSPA8,PTGES3,DNAJB1,DYNC1LI2,DNAJA4,DYNC1LI1,STIP1,DCTN2,HSPA1B,HSPA1A,HSPA1L
REAC	Downstream TCR signaling	REAC:R-HSA-202424	0.002537591579016447	2.595578275563924	98	832	22	10622	PSMC4,PSMA4,PSMC5,PSMC1,PSMA6,PSMA7,PSMA2,PSMB2,SHFM1,PSMB7,PDPK1,PSMB6,BCL10,UBC,PSMB4,PSMD6,UBB,PSMD2,PSMD13,UBA52,UBE2V1,PSMB3
REAC	Class I MHC mediated antigen processing & presentation	REAC:R-HSA-983169	0.0026787370029423695	2.572069923113569	370	832	54	10622	UBE3C,PSMC4,PSMA4,HSPA5,SEC61A1,RNF4,UBE2A,PSMC5,SNAP23,PSMC1,PSMA6,PSMA7,STX4,PSMA2,SMURF2,WSB1,UBE2D3,FBXW7,UBE2B,RNF114,PSMB2,SHFM1,RLIM,SEC61G,PSMB7,PSMB6,UBC,TRIM11,TCEB1,SEC13,PSMB4,KBTBD8,RNF25,PSMD6,RCHY1,UBB,PSMD2,CDC26,MEX3C,ARIH2,CALR,SIAH2,RNF41,SOCS3,UBOX5,PSMD13,BCAP31,SIAH1,SMURF1,HLA-C,UBA52,UBE2V1,GAN,PSMB3
REAC	SARS-CoV Infections	REAC:R-HSA-9679506	0.0027966373802960636	2.5533638417964726	144	832	28	10622	FKBP4,ARID4A,ARID4B,HSP90AA1,FKBP1A,GANAB,HSP90AB1,CHMP4B,UBE2I,GSK3A,DDX5,PTGES3,CHMP3,HDAC1,BECN1,CHMP2A,MAP1LC3B,BRD4,MTA2,SAP18,UBC,AP2M1,VCP,CHD3,UBB,STAT2,UBA52,DDOST
REAC	Transport of Mature mRNA derived from an Intron-Containing Transcript	REAC:R-HSA-159236	0.003001330229943773	2.522686217453483	71	832	18	10622	ZC3H11A,THOC5,RAE1,SRSF3,NCBP2,SRSF7,DDX39A,SRSF1,SEC13,U2AF1,CHTOP,U2AF1L4,SRSF2,NXF1,MAGOH,SLU7,POM121,POM121C
REAC	Interleukin-1 family signaling	REAC:R-HSA-446652	0.003631083424867699	2.4399637729699264	138	832	27	10622	PSMC4,PSMA4,NFKB2,PSMC5,PSMC1,PSMA6,PSMA7,PSMA2,IL1RL1,PSMB2,SHFM1,PSMB7,APP,PSMB6,UBC,PSMB4,SQSTM1,PSMD6,NKIRAS2,MAP2K1,UBB,PSMD2,PSMD13,PELI1,UBA52,UBE2V1,PSMB3
REAC	N-glycan trimming in the ER and Calnexin/Calreticulin cycle	REAC:R-HSA-532668	0.003798126448312875	2.420430580702113	35	832	12	10622	GANAB,PSMC1,OS9,UBC,UBXN1,SYVN1,VCP,UBB,CALR,RNF5,UBA52,RNF103
REAC	XBP1(S) activates chaperone genes	REAC:R-HSA-381038	0.004345973794139516	2.3619128967672003	47	832	14	10622	DNAJB11,GSK3A,GOSR2,ZBTB17,SERP1,DNAJB9,HDGF,HYOU1,ATP6V0D1,SYVN1,TPP1,CTDSP2,SRPRA,TSPYL2
REAC	Disorders of transmembrane transporters	REAC:R-HSA-5619115	0.005199691630397956	2.2840224115935968	173	832	31	10622	PSMC4,PSMA4,PSMC5,SLC26A3,PSMC1,PSMA6,RAE1,PSMA7,PSMA2,ABCB6,PSMB2,SHFM1,OS9,PSMB7,SLC3A1,SLC12A6,PSMB6,UBC,SEC13,PSMB4,PSMD6,VCP,SLC3A2,UBB,PSMD2,PSMD13,POM121,RNF5,UBA52,POM121C,PSMB3
REAC	APC/C-mediated degradation of cell cycle proteins	REAC:R-HSA-174143	0.005565782369748311	2.2544737792210254	88	832	20	10622	PSMC4,PSMA4,PSMC5,PSMC1,PSMA6,PSMA7,PSMA2,PSMB2,SHFM1,PSMB7,PSMB6,UBC,PSMB4,PSMD6,UBB,PSMD2,CDC26,PSMD13,UBA52,PSMB3
REAC	Regulation of mitotic cell cycle	REAC:R-HSA-453276	0.005565782369748311	2.2544737792210254	88	832	20	10622	PSMC4,PSMA4,PSMC5,PSMC1,PSMA6,PSMA7,PSMA2,PSMB2,SHFM1,PSMB7,PSMB6,UBC,PSMB4,PSMD6,UBB,PSMD2,CDC26,PSMD13,UBA52,PSMB3
REAC	Transcriptional regulation by RUNX2	REAC:R-HSA-8878166	0.005850286356793606	2.2328228757756596	118	832	24	10622	PSMC4,PSMA4,PSMC5,ESR1,PSMC1,PSMA6,PSMA7,PSMA2,CDKN1A,PSMB2,SHFM1,PSMB7,PSMB6,UBC,PSMB4,PSMD6,HEY1,UBB,HDAC3,PSMD2,PSMD13,SMURF1,UBA52,PSMB3
REAC	Beta-catenin independent WNT signaling	REAC:R-HSA-3858494	0.007202034659771708	2.142544792918722	143	832	27	10622	PSMC4,PSMA4,RHOA,GNB1,PSMC5,DAAM1,PSMC1,PSMA6,PSMA7,PSMA2,SMURF2,CLTA,PSMB2,SHFM1,RAC1,PSMB7,PSMB6,UBC,PSMB4,AP2M1,PSMD6,UBB,PSMD2,PSMD13,SMURF1,UBA52,PSMB3
REAC	Disease	REAC:R-HSA-1643685	0.007756203845815115	2.1103507854688726	1616	832	170	10622	FKBP4,SLC25A5,KDM7A,CLCN6,PSMC4,ARID4A,PSMA4,ATP6V1H,ARID4B,CTSA,RPL31,ENO1,RAB7A,NFKB2,GNB1,HSP90AA1,PSMC5,GNAS,FKBP1A,RPL6,GANAB,SLC26A3,ESR1,HSP90AB1,PSMC1,PSMA6,RAE1,NELFCD,PSMA7,CHMP4B,RNMT,ALG13,UBE2I,CCNE1,ELL,GSK3A,PSMA2,DDX5,RPL34,RPS13,PTGES3,ARPC3,E2F3,RPS12,TBP,CSNK1A1,PRKAR2A,RPL24,NCBP2,GGCX,CHMP3,ABCB6,HDAC1,SFPQ,DHDDS,RPS25,MAPKAP1,VPS4B,RPL21,RPL5,CLTA,NR4A1,CDKN1A,RPL23,PSMB2,BE…
REAC	Mitotic Anaphase	REAC:R-HSA-68882	0.007954188944650517	2.0994040969501775	228	832	37	10622	PSMC4,PSMA4,SIRT2,PSMC5,NUDC,PSMC1,PSMA6,PSMA7,CHMP4B,UBE2I,PSMA2,CHMP3,CENPL,PSMB2,SHFM1,CHMP2A,DYNC1LI2,PSMB7,PSMB6,DYNC1LI1,UBC,PPP2R5E,SEC13,PSMB4,PSMD6,MIS12,UBB,PSMD2,BANF1,CDC26,ANKLE2,RPS27,IST1,PSMD13,POM121,UBA52,PSMB3
REAC	Mitotic Metaphase and Anaphase	REAC:R-HSA-2555396	0.008792761223801864	2.0558747203814534	229	832	37	10622	PSMC4,PSMA4,SIRT2,PSMC5,NUDC,PSMC1,PSMA6,PSMA7,CHMP4B,UBE2I,PSMA2,CHMP3,CENPL,PSMB2,SHFM1,CHMP2A,DYNC1LI2,PSMB7,PSMB6,DYNC1LI1,UBC,PPP2R5E,SEC13,PSMB4,PSMD6,MIS12,UBB,PSMD2,BANF1,CDC26,ANKLE2,RPS27,IST1,PSMD13,POM121,UBA52,PSMB3
REAC	TP53 Regulates Metabolic Genes	REAC:R-HSA-5628897	0.009873808356858844	2.005515306361617	84	832	19	10622	RHEB,LAMTOR3,PRKAB1,COX6A1,COX7A2L,RRAGC,COX6B1,COX7C,SESN2,COX4I1,TXN,TSC1,YWHAB,YWHAG,PRKAG1,NDUFA4,MT-CO2,MT-CO1,COX20
REAC	Antigen processing: Ubiquitination & Proteasome degradation	REAC:R-HSA-983168	0.015857171309647138	1.79977428197281	308	832	45	10622	UBE3C,PSMC4,PSMA4,RNF4,UBE2A,PSMC5,PSMC1,PSMA6,PSMA7,PSMA2,SMURF2,WSB1,UBE2D3,FBXW7,UBE2B,RNF114,PSMB2,SHFM1,RLIM,PSMB7,PSMB6,UBC,TRIM11,TCEB1,PSMB4,KBTBD8,RNF25,PSMD6,RCHY1,UBB,PSMD2,CDC26,MEX3C,ARIH2,SIAH2,RNF41,SOCS3,UBOX5,PSMD13,SIAH1,SMURF1,UBA52,UBE2V1,GAN,PSMB3
REAC	Transport of Mature Transcript to Cytoplasm	REAC:R-HSA-72202	0.01751879469172435	1.7564957769772933	80	832	18	10622	ZC3H11A,THOC5,RAE1,SRSF3,NCBP2,SRSF7,DDX39A,SRSF1,SEC13,U2AF1,CHTOP,U2AF1L4,SRSF2,NXF1,MAGOH,SLU7,POM121,POM121C
REAC	rRNA modification in the nucleus and cytosol	REAC:R-HSA-6790901	0.021214591227668125	1.6733653319991055	60	832	15	10622	NOP58,FBL,GAR1,FCF1,EMG1,RPS6,UTP15,RPS14,DCAF13,NOL6,NOP10,UTP11,RRP7A,DDX47,WDR46
REAC	TCR signaling	REAC:R-HSA-202403	0.023920340644477945	1.621232639944343	120	832	23	10622	PSMC4,PSMA4,PSMC5,PSMC1,PSMA6,PSMA7,PSMA2,PSMB2,SHFM1,PSMB7,PDPK1,PSMB6,BCL10,UBC,PSMB4,PSMD6,UBB,PSMD2,PSMD13,LAT,UBA52,UBE2V1,PSMB3
REAC	DNA Replication	REAC:R-HSA-69306	0.023935905338866647	1.6209501413494376	128	832	24	10622	PSMC4,PSMA4,PSMC5,ORC6,PSMC1,PSMA6,PSMA7,CCNE1,PSMA2,E2F3,PSMB2,SHFM1,PSMB7,PSMB6,UBC,PSMB4,PSMD6,UBB,PSMD2,CDC26,PSMD13,RPA4,UBA52,PSMB3
REAC	Diseases of signal transduction by growth factor receptors and second messengers	REAC:R-HSA-5663202	0.02422669738057371	1.6157057854973191	380	832	52	10622	KDM7A,CLCN6,PSMC4,PSMA4,HSP90AA1,PSMC5,FKBP1A,ESR1,PSMC1,PSMA6,PSMA7,GSK3A,PSMA2,CSNK1A1,NCBP2,HDAC1,MAPKAP1,NR4A1,CDKN1A,PSMB2,SHFM1,OS9,RAC1,PSMB7,PIM1,PDPK1,PSMB6,HDAC8,POLR2K,UBC,ADAM17,PPP2R5E,PSMB4,SYVN1,PSMD6,HEY1,SHH,VCP,FRS2,YWHAB,POLR2G,MAP2K1,UBB,HDAC3,PSMD2,FOXO4,PSMD13,SPRED3,PSENEN,NRAS,UBA52,PSMB3
REAC	S Phase	REAC:R-HSA-69242	0.027034024584087445	1.5680892956053003	162	832	28	10622	PSMC4,PSMA4,PSMC5,ORC6,PSMC1,PSMA6,PSMA7,CCNE1,PSMA2,CDKN1A,MAX,PSMB2,SHFM1,CCNH,PSMB7,PSMB6,UBC,PSMB4,PSMD6,WEE1,UBB,CKS1B,PSMD2,CDC26,PSMD13,UBA52,LIN37,PSMB3
REAC	Hedgehog 'off' state	REAC:R-HSA-5610787	0.02711970708128672	1.566715005574437	113	832	22	10622	PSMC4,PSMA4,PSMC5,GNAS,PSMC1,PSMA6,PSMA7,PSMA2,CSNK1A1,PRKAR2A,PSMB2,SHFM1,PSMB7,PSMB6,UBC,PSMB4,PSMD6,UBB,PSMD2,PSMD13,UBA52,PSMB3
REAC	TGF-beta receptor signaling activates SMADs	REAC:R-HSA-2173789	0.029081128520696418	1.5363887442778743	30	832	10	10622	STRAP,PPP1R15A,FKBP1A,SMAD7,SMURF2,NEDD8,UBC,UBB,SMURF1,UBA52
REAC	Amino acids regulate mTORC1	REAC:R-HSA-9639288	0.030690679247562073	1.5129934996358338	55	832	14	10622	ATP6V1H,ATP6V1D,RHEB,LAMTOR3,ATP6V0E1,RRAGC,ATP6V0B,SESN2,ATP6V1G1,FLCN,ATP6V1C1,SEC13,ATP6V0D1,FNIP1
REAC	HIV Life Cycle	REAC:R-HSA-162587	0.033190348690536345	1.4789881849646904	147	832	26	10622	RAE1,NELFCD,CHMP4B,RNMT,ELL,TBP,NCBP2,CHMP3,VPS4B,CHMP2A,CCNH,VPS37B,POLR2K,UBC,TCEB1,SEC13,POLR2G,UBB,LIG4,BANF1,TAF7,POM121,TAF13,NELFE,UBA52,POM121C
REAC	TNFR2 non-canonical NF-kB pathway	REAC:R-HSA-5668541	0.03950410731078231	1.4033577476729442	100	832	20	10622	PSMC4,PSMA4,NFKB2,PSMC5,PSMC1,PSMA6,PSMA7,PSMA2,PSMB2,SHFM1,PSMB7,PSMB6,UBC,PSMB4,PSMD6,UBB,PSMD2,PSMD13,UBA52,PSMB3
REAC	SARS-CoV-1 Infection	REAC:R-HSA-9678108	0.04414801186214413	1.3550888494305025	50	832	13	10622	GANAB,CHMP4B,UBE2I,GSK3A,DDX5,CHMP3,BECN1,CHMP2A,MAP1LC3B,UBC,VCP,UBB,UBA52
REAC	Signaling by TGF-beta Receptor Complex	REAC:R-HSA-170834	0.0462233492658157	1.3351385894721592	71	832	16	10622	STRAP,RHOA,PPP1R15A,FKBP1A,SMAD7,SERPINE1,SMURF2,UBE2D3,HDAC1,NEDD8,SKIL,UBC,SKI,UBB,SMURF1,UBA52
REAC	Signaling by Interleukins	REAC:R-HSA-449147	0.047227463141369934	1.3258053822508329	459	832	59	10622	CRLF1,PSMC4,VIM,PSMA4,NFKB2,HSP90AA1,PSMC5,IL11,HMOX1,PSMC1,PSMA6,PSMA7,STX4,VRK3,PSMA2,HSPA8,VEGFA,HSPA9,BCL6,IL1RL1,TCP1,HNRNPA2B1,CDKN1A,PSMB2,SMARCA4,SHFM1,SNRPA1,PSMB7,PIM1,SOD1,APP,PSMB6,MCL1,ARF1,MSN,ZEB1,UBC,HNRNPDL,PSMB4,SQSTM1,MAPKAPK2,PSMD6,HSP90B1,STX3,NKIRAS2,MAP2K1,CXCL8,UBB,STAT2,PSMD2,JUN,ANXA2,SOCS3,P4HB,PSMD13,PELI1,UBA52,UBE2V1,PSMB3
REAC	Insulin receptor recycling	REAC:R-HSA-77387	0.04905382842937586	1.3093270922418545	26	832	9	10622	ATP6V0A1,ATP6V1H,ATP6AP1,ATP6V1D,ATP6V0E1,ATP6V0B,ATP6V1G1,ATP6V1C1,ATP6V0D1
REAC	Calnexin/calreticulin cycle	REAC:R-HSA-901042	0.04905382842937586	1.3093270922418545	26	832	9	10622	GANAB,OS9,UBC,SYVN1,UBB,CALR,RNF5,UBA52,RNF103

## Sheet: f.
source	term_name	term_id	adjusted_p_value	negative_log10_of_adjusted_p_value	term_size	query_size	intersection_size	effective_domain_size	intersections
REAC	Fanconi Anemia Pathway	REAC:R-HSA-6783310	0.00035120102543205033	3.4544442247168723	39	587	12	10622	UBE2T,FANCE,FANCL,DCLRE1B,FAAP24,FANCC,ATRIP,ATR,ERCC4,FANCF,FANCM,DCLRE1A
REAC	DNA Repair	REAC:R-HSA-73894	0.013936684765672707	1.85584052316829	329	587	37	10622	RAD52,BRCA1,TDP1,UBE2T,POLD3,PALB2,ALKBH5,CLSPN,POLE2,POLI,RBBP8,NEIL3,TIMELESS,FANCE,FANCL,DCLRE1B,PMS2,FAAP24,PCNA,DDB2,BRIP1,TP53,POLR2D,CCNA2,XPC,FANCC,ATRIP,FEN1,POLH,RHNO1,ATR,ERCC4,RMI2,FANCF,FANCM,DCLRE1A,ERCC6
REAC	Cell Cycle	REAC:R-HSA-1640170	0.04829440156615398	1.3161032110672668	679	587	61	10622	E2F2,NCAPD2,BRCA1,SPDL1,ANAPC4,MCM10,NDE1,GTSE1,POLD3,AURKA,CLSPN,PSMD5,CDC7,POLE2,GINS1,LPIN2,CEP192,RBBP8,MCM4,CEP164,FBXO5,MCM3,KIF20A,LMNB1,GORASP1,CDC20,NEK6,NCAPH,CDKN2C,HJURP,CEP250,NUP214,YWHAH,MAU2,PCNA,CCNB1,ESPL1,BORA,BRIP1,PHLDA1,TP53,POLR2D,CCNA2,SKP2,INCENP,FBXL18,SPC24,ATRIP,PLK1,FEN1,RHNO1,ATR,RMI2,TUBB6,TYMS,TUBAL3,GINS3,TFDP1,FKBPL,NUP62,TUBGCP5

## Sheet: g.
Gene	log2FoldChange	padj
Il15ra	-1.42070697578351	1.9906751262265e-50
Lsp1	-1.75406223796474	4.89647503050943e-131
Tgfbr3	-2.09491884193133	2.6888376619689e-105
Calm1	-0.596937659758333	1.29963749599643e-11
Tfpi	-0.603945243022755	8.98738259077751e-10
Cgref1	-2.51554116274664	2.73269467028612e-41
Mcm7	0.80508122547555	1.36441755437164e-42
Bcl2	-0.416021596627266	3.07239665925892e-06
Myl6	-1.56344672963515	4.47132608865082e-120
Ubb	1.45725101891327	1.20873623808698e-55
Twist1	-0.808047491937197	5.42653291829469e-15
Glmn	1.00786691045208	1.31208295759378e-15
Usp33	0.393259888822232	0.000273158698239837
Eif2b4	0.562931877246766	1.05019783068513e-07
Gm13212	-0.506538094699691	0.0412558659465128
Sirt3	0.24693174117568	0.0391869989904819
Dkc1	0.526207160809262	1.86383368858706e-08
Adam23	-3.58266817718279	0.0150641241500049
Ckap5	0.33324064056423	0.00432844380070603
Pan2	0.519799620131748	2.47194734324256e-10
Reep3	-0.561010804122591	4.85648702472464e-10
Olfm1	0.562634545287348	0.00434767145080401
Nat8f7	3.92249403885958	3.15012334389061e-23
Ston1	-1.10426535501229	2.44406069836755e-35
Slc4a4	-1.33665379868369	4.03475271317027e-36
Etv1	-2.95680032800269	0.000585308788516219
Smarcad1	0.421760679900893	9.78206055090478e-05
Mslnl	-1.51857573120887	0.0152910601454077
Apol10b	-3.32431848429993	8.90995222969535e-09
Erc2	0.655670362081948	1.48986143184872e-07
Fam179b	0.538256359941562	0.000195927920105588
Mettl24	-0.698934653121865	0.0286770399339439
Gtf3c4	-0.244438321115071	0.0229317035262498
Adra2a	-1.96365999734113	7.12235000055615e-06
Usp40	0.224006584070988	0.0255022029065036
Abi2	-0.534437295415391	1.32853966857908e-06
Ubap2l	0.535488673416964	1.01755774776935e-23
Ypel2	0.526723483029873	3.76462239689201e-05
Glrx2	0.598974893732397	1.1270294950898e-08
Stk16	-0.433543626613835	1.560806280652e-08
Als2_Mpp4	-0.255699198853968	0.0158989599268774
Taz	-0.79327126978151	6.77112110102014e-23
Acin1	-0.20141863464077	0.00728214616357692
Kctd17	-0.589892081253082	4.14140450794065e-06
Rpap2	1.10970437453542	1.4398393344807e-21
Kpna1	0.441473260776891	8.17382936356177e-05
Ly6c1	-5.1619758527401	7.75041896903489e-33
Ggnbp1	1.05266263741343	0.0188728290508479
A630023A22Rik	1.83495502491488	0.0384611805007718
Dner	2.26110804545616	0.0115328590435362
Kdm5b	1.29138696927698	3.13110336402673e-31
Sepp1	-2.77040711632094	3.3561271202989e-87
Txnrd1	-0.329047728406243	1.27422265499202e-10
Pgf	-2.47179751508503	1.46617838111188e-05
Kcnj15	-2.65448280063936	5.91793884358168e-29
Tars2	0.519866947643419	5.30241441712391e-10
Fmnl3	-0.843866523858708	7.98043702283339e-27
Rbp4	-0.466507726919531	0.0412769710131726
Rbp1	-2.28803583445332	0.00230411452374154
Akap2_Pakap_Palm2	-1.45873606289803	3.28483351413717e-83
Cenpm	-1.14033278570635	0.000121983920936236
Tmpo	-0.293774761252544	0.00879899467148683
Parp1	1.22478896592672	3.96842788394957e-54
Postn	0.395852109602984	0.00480340622785168
Isg15	2.36159700854052	7.88037536376025e-90
Snrpa	0.673662603717398	0.000343398363750588
Nap1l1	0.499263739607979	9.64356233905973e-06
Cadm1	-0.748399248573568	7.04080017795662e-06
Stx8	0.576435782726376	1.41912363278753e-08
Nup210	2.56983462303023	9.30137564999245e-05
Rpp25	2.49348293456744	0.000216302264135495
Ino80d	-0.737206331002458	1.23922801813824e-15
Cbx1	0.369940759820306	8.31363009865691e-05
Lrrfip2	0.880134229325926	6.09660365260382e-24
Idh3g	0.326313526289429	2.00241139573424e-07
Id3	-1.82337217503487	1.57260357885139e-06
Icam5	-2.01570737899717	0.0158989599268774
Ntrk3	-2.17851476084712	4.16290077191552e-161
Ntn1	-2.46413243873311	2.0256273362325e-198
Nthl1	1.17634216255647	9.13243685491801e-08
Zfp868	-1.3361571332994	3.38691684155109e-42
Adgrg5	-2.28744358963968	0.00532689593479136
Gm37013_Gm38666_Gm38667_Pcdha1_Pcdha10_Pcdha11_Pcdha12_Pcdha2_Pcdha3_Pcdha4_Pcdha5_Pcdha6_Pcdha7_Pcdha8_Pcdha9_Pcdhac1_Pcdhac2_Pcdhga1_Pcdhga10_Pcdhga11_Pcdhga12_Pcdhga2_Pcdhga3_Pcdhga4_Pcdhga5_Pcdhga6_Pcdhga7_Pcdhga8_Pcdhga9_Pcdhgb1_Pcdhgb2_Pcdhgb4_Pcdhgb5_Pcdhgb6_Pcdhgb7_Pcdhgb8_Pcdhgc3_Pcdhgc4_Pcdhgc5	-1.65491113331357	2.39842127847172e-88
Sfmbt1	1.68501416187096	8.1872453705596e-31
Dnmt3l	4.12024024408689	3.68560208628488e-96
Samd4	0.296836000870432	7.55788489466467e-05
Ramp2	-0.415769559585901	0.021812043124899
Ppt2	-0.606656423137351	6.42104960995923e-20
Irgm2	2.45214214443037	7.00903931426075e-100
Gabbr1	-0.986931081693159	3.56722023318947e-37
Ncapg	-0.820821323514164	3.13071454943564e-09
Vsir	-3.80643384705474	3.67141593299727e-17
H13	0.65956037276848	2.0456321573451e-20
Ephb6	-1.11890157858447	3.16306443001464e-07
Chpt1	-1.17028432677706	2.69483590265954e-25
Smn1	0.907937707355944	1.29637186705841e-38
Inhbe	4.10037500842084	0.00864215101756753
Lrrc47	0.357338349837109	0.0013616152645491
Gcdh	0.552258975496107	9.05593851388081e-17
Dnah7b	-1.47493901840392	3.1274921232043e-11
Hagh	1.53191812317009	1.94787163401251e-78
1500015O10Rik	-1.2639852507018	1.26736830535766e-05
Desi2	-0.528513021339418	1.80907520129036e-06
Borcs7	-0.406591288491991	0.0081397336108089
Txnl4a	0.195962970895609	0.0111071878615232
Oxld1	1.03085899828915	4.31675006431311e-07
Pcp4l1	-2.75250487198273	0.00824318208413976
Coprs	0.515569517391336	1.25781951575797e-12
Tab2	0.959828398560664	3.4618972610826e-23
Dnajc28	2.21325022095194	1.00012493264006e-40
Ano1	-1.94494749835338	2.50086264575114e-21
Prpf8	0.401054550025764	4.93849941486057e-07
Socs7	0.287466381307355	2.68407932797179e-05
Zcchc11	0.694607300756237	3.50062088680557e-14
Amigo2	-3.45384471185235	1.34743455192264e-235
Trp53inp2	-1.50928568144509	2.77800224254439e-92
Gpatch11	0.37631376937824	0.000524952232560168
Ppp1r9a	-0.872305343944977	1.32041113314638e-06
Edc4	0.388064478175625	0.000658752738408705
Cdk19	-0.277373047766366	0.0107257444505923
R3hdm2	0.226496132483545	0.0177930524018467
Sugp2	-0.265856740526672	0.0235808203925114
Arhgap39	1.09519344283576	4.57671003102089e-08
Ddx51	0.381462301361562	3.85678082582674e-08
Tmbim1	-0.428869322621434	3.05215918461319e-11
Rufy3	0.76800284311508	1.52153254356455e-14
N6amt1	-0.444644351048682	0.000175416568622267
Nup107	0.276590548355792	0.00245312499842269
Reck	-0.7044759851805	5.87822719785177e-06
Rpl13	0.633250757268556	2.15071134058515e-06
Stip1	0.424954202520988	4.33848710476785e-08
Gas2l3	-2.21158393274122	4.36644713074913e-63
Man2b2	-1.25097698629572	1.33296986228665e-08
Man2a1	-1.08161688646614	9.02443266248598e-28
Man1a	-0.557663847589869	1.14225439703073e-06
Smad6	-1.24051744461427	0.000138903579719027
Smad5	0.377852191531258	0.000566800397643491
Smad4	0.183440325894178	0.00602876023475612
Smad1	1.30550338833229	1.49999061568107e-71
Prim2	-0.237284257629098	0.0117239533192762
Anp32a	-0.715203584839498	1.83070765139912e-13
Mea1	0.705088214607831	2.19735666821706e-13
Cacybp	0.327432069307576	0.00248758719716887
Mdm2	0.210392353333017	0.020098815406687
Prl2c3_Prl2c4	-2.97757356142984	1.97875542855704e-24
Otx1	0.797776115675134	3.85337529184151e-05
Mdm1	-0.418440070920028	0.000947084069491455
Dnajc10	-0.253918395891647	0.00273552600618417
0610009O20Rik	-0.65717529265275	3.32014750165525e-09
Ormdl2	-0.396773881416813	2.40377333675194e-05
Alg14	-0.551838895281555	1.97373931470416e-09
Rps23	0.483044341354845	2.85519360151852e-25
Cuedc1_Mrps23	0.276311941214061	0.0168920414364322
Atp6v1g1	1.21987011871594	1.21223913123833e-82
Ing3	0.41919209694594	5.56100951580438e-05
Sec61b	1.08460368550852	2.8397297860885e-10
Fkbp11	1.23291392372656	1.68915959942551e-43
Armt1	0.393740385377833	4.14478783104458e-05
Ern1	0.949374375146335	7.29759352035365e-34
Scyl1	0.617223128895505	3.92457735003968e-05
Slco3a1	-0.785648350693176	2.02423898382628e-08
Rbm17	0.560711004774693	1.08460448053847e-14
Las1l	0.958294534080012	9.84014988348448e-51
Ttc27	1.39126644358836	2.6581999778382e-47
Dnm1l	0.430613732481478	0.000214562555810328
Lins1	1.04363667758981	1.53422319179684e-45
Zfp566	0.996391449790863	5.66152671830644e-19
Plcd3	0.514576443949861	0.0142134232822434
Synpo	-3.53651941660858	4.54965415459373e-290
Fxyd5	-0.780851913074868	7.09956244555475e-23
Fyttd1	0.461694859028961	9.56391402455183e-05
Gmppb	0.937646710853298	3.92605350514528e-27
Ctcf	-0.354467642293464	6.35602585444185e-06
Tmc6	-0.498456465564857	0.0209389335952549
Rasgef1b	1.49402443307903	4.47430948810912e-11
Bbs9	-1.04233979098084	1.67911249451968e-07
Car5b	-0.664080710808974	1.47623713398581e-06
Bre	0.669438618520918	1.08594948214482e-21
Tsc22d1	-2.06960924144189	1.62739912732636e-230
Hdac4	0.768951030400057	4.82077032257221e-14
Pkig	-0.844813900822125	0.000710603964282016
Atp1a3	-2.17384603757648	1.00861879565456e-23
Ccnl1	-0.625128374277124	2.67951073916183e-11
Cox16_Synj2bp_Synj2bp-cox16	0.29801142490195	0.000112591982293491
Stk40	-0.839005664268768	4.83155704183983e-08
Nus1	-0.279626895636816	0.0112473069947578
Tmem180	-2.41117373951956	2.90752872512458e-10
Prorsd1	0.721708332963194	1.42068826483142e-14
Trpc4ap	0.396920728722585	1.19450723299989e-08
Gsn	-1.45929104420476	5.3812147483373e-22
Eml1	-0.609422840697452	5.46876977139091e-11
Eng	-0.850496503239803	0.0196060603060182
Rcn2	-0.824694979275382	7.92086784785596e-16
Gfpt1	1.27017323436074	3.19819644709907e-36
Alpl	0.779608132820866	0.00330420705951729
Frg1	0.606798866045912	3.1037498083407e-11
Flt3l	-0.814584581173538	7.43763476073992e-09
Stom	-2.33208079451574	3.46417581915136e-166
Ngrn	1.3327007915337	2.9171832933265e-52
Tle6	-1.53189291262002	4.7378681060563e-19
Mov10l1	-5.12783238328003	0.000132805659382104
Chrdl1	-1.91886589345513	1.11230900464832e-59
Plekha2	-0.971814041358683	1.66653359512492e-37
Plekha3	0.353466010625412	3.87914615607734e-05
Trem2	-4.82399941662014	0.000597820563617077
Il23a	4.72511836012083	2.75504863677097e-08
Ctns	1.09287190011877	2.7789446097858e-31
Lamtor2	0.521084863591532	2.01834604212658e-05
Prl2c2	-3.11006810384442	1.95943167424215e-42
Tsta3	0.876089286240871	8.47889499454764e-12
Ndst3	-1.17317872334535	0.0337985321617588
Akap12	-1.79496451099357	9.36663738329035e-108
Glis2	-1.65624834911	6.96807352557645e-42
Tfap4	1.26071994766844	4.32403511620043e-13
Sf3b1	-0.240562354146021	0.0320673876946506
Tlr9	-4.17228827793464	0.0101308736017778
Ift122	0.579323101602606	3.71361321087658e-13
Tnxb	-2.6014882805886	9.02402141111294e-08
Krt8	-2.6435623376432	0.0405434436281127
1110032A03Rik	-0.271266405872592	0.0466007854524963
Hspa8	-0.292419233720312	6.10758849167662e-05
Mff	0.403623295187621	0.000151643786473444
Nudt16	0.511791987952241	0.000681460584547933
Ank1	2.84253590765281	1.00102803740208e-73
Ide	1.4412500693251	1.56102660014631e-48
Lbh	-0.39121250701183	4.72641652318581e-09
6030458C11Rik	0.490484999792907	1.84623508062576e-09
Fam198a	-1.12186246805832	2.81932879123953e-07
Pfdn4	0.533618249863393	2.24639445732202e-06
Kcnma1	3.77301021237829	1.57043459767841e-18
Metap1d	-0.600541572032892	5.35011628209247e-12
Cox6b1	-1.02250091500004	5.560486678326e-54
Fam107b	-0.255426320169571	0.0210887774844215
Anapc10	0.367999397033429	0.00160848597074903
Dcaf12	0.220555663227978	0.0149660297971812
Mcts1	0.467382765004366	0.000153092744033809
Polr2d	-0.217404984730824	0.00463541708387223
Cdan1	0.502769388646035	4.66953814834497e-07
Ngdn	0.906335369658933	1.49583116032777e-52
Sncaip	-1.96249368539992	0.00773105966332927
Macf1	-1.14033241376137	1.47585659911002e-37
Zmynd11	0.364338027454759	1.03615840140723e-10
Ncoa6	0.739242410496181	2.80952238681869e-18
Rhobtb1	0.307863733944712	0.000582849228743437
Mfsd4b3_Mfsd4b5	0.803585209084768	0.00325337098227183
Exosc1	0.966705560372741	4.87155127452445e-38
Akt2	-0.362450655794255	0.00449834877030919
Angpt2	-2.28547586599886	3.59818995544305e-25
Speg	-1.51878337088604	5.80946487730409e-15
Maff	-2.86127756050609	7.61249565479832e-219
Trpm3	-2.5764098016576	8.45383463481661e-16
Nav3	-1.98241612371623	1.65121981559934e-43
Ercc6	-0.156301505228441	0.0312397202112773
Gcfc2	0.359696184468174	0.000120308460378394
Fam188b	-0.833196047463884	6.00763461015295e-16
Zfp786	2.20728922068401	2.04699307677044e-16
Car12	0.980733392596851	0.000256233716377168
Sdk1	4.64603096607398	0.00192257174930982
Flad1	1.01246045835721	8.41111843253082e-12
Tigar	0.487805586377268	2.81094637459532e-11
9130023H24Rik	0.536858150242005	2.40269631975481e-05
Arhgap18	-3.23175124596153	3.27928640791944e-83
Adamts3	-0.756217700226322	0.0373774879321401
Fam185a	0.764443319671287	2.0903789604455e-13
Rad54l	-0.954990349769443	1.18591485682265e-14
Pla2g5	-1.33986395589892	8.11342051339502e-13
Nfia	-1.40385855621638	1.31976049848775e-08
Casz1	-1.62379621045955	6.56382854581125e-05
Wee1	-0.759394330138246	9.55836385019096e-08
Cyr61	-4.66174297981806	0
Tmem64	-0.750587924463005	6.96628733963605e-14
Mustn1	-1.29413384319726	2.66400964613157e-06
Npm2	-1.5190964165959	2.75332688044332e-06
C1rl	-3.0470758533594	1.90246169319332e-101
Slc25a29	0.570430002280388	0.0205774588169943
Eme1	-1.54780787791168	3.57707485741356e-34
Sema3b	-0.828153337836467	0.00227654999716851
Mpv17	-0.634793785323364	1.70024532197134e-08
Preb	0.471093694019712	1.93397900235204e-15
Ccdc130	1.79619216957734	3.07519972188318e-83
Gpatch4	-0.141525780682	0.0451986792247996
9930012K11Rik	-0.868992615571574	4.01280548678661e-09
Zfp607b	0.346640962092864	0.0448253811793858
Aldh3a1	-3.98810075314888	5.21095159519482e-07
Cul5	0.685959845534902	4.51122934833292e-11
Trmt10a	-0.884631733346488	5.1797260069634e-19
Ets1	-1.03014489753524	1.0274619330692e-34
Psrc1	-3.10474619514754	7.44955384211699e-50
Snx7	-0.758524855375112	2.19770365178549e-17
Cdv3	0.43645627891286	5.11231105602575e-05
Insl3_Jak3	-3.29808139760783	1.17917814304999e-30
Sap130	0.535762798033128	8.02791394686312e-17
Phka2	-0.909540820185076	1.83506865178505e-25
Dis3l2	0.452079490363475	0.000170038662292146
Dnase1l1	-2.2747566410689	9.41918059560218e-79
Fam160a1	-1.18362719162714	1.91722251159034e-30
D930015E06Rik	-0.95177733686404	2.96249953099452e-38
4932438A13Rik	-0.262391943156107	0.03685769439779
Acad9	0.466353629370889	1.05567150237585e-07
Otub2	1.00177426093917	5.142565866727e-35
Smox	4.13524185636392	3.98683268437761e-32
Cacna1g	-4.64676140915423	6.13511612080925e-91
P3h1	0.418251954937974	5.394517587812e-06
Ptgr2	0.692413517552275	1.76538070674722e-08
H2afz	-0.439046175804505	2.03932203874779e-12
Lgalsl	1.68504555093588	2.98047620897856e-52
Ugt1a1_Ugt1a10_Ugt1a2_Ugt1a5_Ugt1a6a_Ugt1a6b_Ugt1a7c_Ugt1a9	3.00222570269053	4.4577480700311e-256
Evi5	0.517441307165558	6.87624521540342e-07
A730008H23Rik_Hjurp	-1.05888282188559	1.29609410869393e-48
Gne	0.860927733674511	4.9046655902996e-15
Copb2	0.904695525327656	6.24270328943874e-18
Sgsh	0.307885060707885	0.0289164795158383
Socs6	0.283567744559001	4.67281505827856e-05
Ppm1l	-0.347532186616759	0.000668658741395062
Lrrc4c	-4.20846973092239	1.38083456887268e-49
Harbi1	1.25147559171452	8.59660886123622e-29
Zfp385b	3.17918328298327	1.63601745437005e-08
Zfp438	0.679931756416127	1.679462287198e-08
Zpld1	4.68357421943361	0.00165572101286585
Tnpo1	0.985473074482872	5.67925863260373e-18
Adipor1	-0.733045033799132	5.94368887698243e-38
Inpp5f	0.767360561387823	4.78541203558351e-14
Plscr4	-1.76062747630276	2.07829195277458e-12
Rnf214	0.5166053197349	1.14444930838824e-09
Pcid2	0.504829571160739	1.71286329690778e-11
Prrg4	-1.9111953942592	6.1843187119021e-20
Dpy19l3	-0.398575634735268	5.47344415449454e-06
Zer1	0.4011511503831	0.00930783968514621
Coq4	-0.553222322033671	1.48763580349402e-06
Yod1	-1.0236697293785	1.45918075841217e-11
Lrrc8d	-0.314979563198607	6.89053078522001e-05
Grsf1	0.778408206097331	1.02723195284908e-13
Rab3gap1	0.455653177312716	3.58476688114903e-09
Ablim1	-2.41133965017965	3.94228170746555e-125
Cep120	0.662465345787483	2.32852917454082e-11
Atp2b2	-0.83192737441135	2.11615069826627e-12
Mapk14	-0.307854999898202	8.62069745715239e-05
Gem	-0.832743602711821	6.51647706875161e-21
Srprb	0.997717540423456	1.31066771248889e-36
Gdnf	-1.3036914111823	2.68333008213952e-58
Gpd2	-0.503032441521011	1.63076805640443e-06
Terf2	0.284824094960318	4.57675721559161e-05
Gusb	-1.5210619468094	1.9159994888493e-95
Tgfb2	-0.95786202866977	1.14293499499136e-22
Serpinb9	-0.921837433140236	4.35406285845423e-19
Lct	-3.00300717177581	2.97408836887877e-07
Nfyc	-0.213874866613923	0.0117020917015587
Atp6v1b2	1.22948933658479	2.36529919647482e-62
Atp6v1e1	0.786244928902842	2.36486623918024e-41
Atp6v1a	0.539509831141356	2.78457366463689e-10
Trim24	-0.388039433630337	2.76552886933714e-05
Hip1r	0.522085788300833	0.00755849720111179
Gpr85	1.1664603988858	4.52647072294546e-27
Fcamr	3.57279021563419	0.0146981274140586
Eif4a1	0.352873251195618	2.32400602436444e-05
Arfgap1	0.367394477225284	1.20357107949317e-05
Zfp811	-4.11620771880383	4.94857757577488e-07
Camkk2	-0.294999354203742	7.77004682249855e-05
Ddx19b	0.227401057091179	0.000308393497136858
Dcun1d4	1.4280095944025	3.3380823906117e-40
Stmn4	-1.73536471395947	0.00826610167112078
Raet1a_Raet1b_Raet1c_Raet1d_Raet1e	-1.78089550613292	3.84991778095071e-05
Lpar2	-0.181784717803664	0.0315274708176226
B3galnt1	-1.37600562503711	2.42879158345638e-50
Rfc2	-0.564087349645904	3.45270422322673e-08
Fgf21	1.87076013552305	1.43175874108448e-24
Rnf14	0.47672217012641	1.47895744589165e-06
Sphk2	1.24263234926866	5.02924096846135e-07
Cyp51	-1.28998588851601	1.63181776277911e-44
Mtor	-0.158325130096684	0.0179202253354171
Sap30	1.07769443215224	1.43479530478163e-20
Donson	-1.22491023614851	3.20154922959199e-41
Scaf11	0.605842676742384	8.7489086156845e-11
Zfp661	0.405963892072283	0.000975239822580027
Mfsd8	0.254161947388908	0.031821242060108
Thumpd2	0.44201083904556	6.30796023208021e-05
Msantd3	0.349486915315945	5.76225948342627e-05
Dhx36	0.917843685259756	8.764371659696e-14
Egln3	-0.580657306604604	0.00869701034862108
Pgm2	0.614028835882621	2.70920199399534e-14
Cenpn	-0.751222291268235	6.50705682046495e-09
2610020H08Rik	0.798711575087379	1.90977023693983e-07
Zfp157	0.562134253979175	2.53384361067246e-07
Tpd52l2	0.597969661313901	7.69650791752123e-15
Abr	0.222940992970872	0.00415447371418269
Aurka	-1.12398594972088	3.82965740341313e-44
Pcsk6	0.862473632310614	1.12230146694826e-10
Rad51c	0.297399811820944	0.00177351831044603
Nfatc2	-2.50506739945802	1.68370238367398e-31
Foxd1	-0.433180121535993	0.000107345051340045
Depdc5	-0.447421659207484	3.49231145667858e-10
Slc25a19	0.57290561185765	0.000269156626550521
Brwd3	0.550697236855887	6.95133455273675e-06
Fbxo9	0.483157389558156	5.40319573945679e-13
Slc25a25	-0.590764435684864	3.00878056750478e-06
Ska1	-1.72570209128213	1.36613660198417e-29
Zfyve27	0.247608590080885	0.0131125303806462
Pqlc3	-1.72425788444264	1.43579154468545e-64
Asph	-0.279554174576818	0.00723687053219875
Trip10	0.318867866435887	0.00179780181476476
Nmt2	-0.651317461236389	1.90805610943115e-08
Azi2	-0.246047067235817	0.0398315683748113
Rps11	0.188413419834788	0.0140565523034509
Podxl	1.35460696041804	4.03495264243999e-07
Prim1	-0.97775398573234	7.62217705154622e-13
Dapk2	-2.40307707191381	1.57845393894051e-12
Col1a1	-1.92715613139787	2.6927767223218e-09
Ppt1	-0.517270627283515	3.43093026417597e-08
Pigm	-0.616220218376466	5.01271020823247e-10
Ociad1	-0.427703179325101	2.10383198425523e-07
Ankrd26	0.255848545715612	0.00204708446123397
Chuk	0.59704137142052	3.01704281829905e-08
Eps8	0.760304526737381	4.71188887260002e-31
Lama2	-1.99189024383205	5.66684193688797e-12
Bdnf	-0.918160524998376	5.21165608732115e-49
Zfp322a	0.935844547220559	5.98057718754989e-14
Shq1	1.03348705985507	3.48248189619187e-21
Shprh	0.578308846999885	6.50822411924263e-07
Tm6sf1	-1.38696748902903	0.000122604328867081
Cth	2.75464778827068	3.78016156182529e-204
Tbc1d12	0.867586843414866	2.96817460649001e-17
Enox2	0.255139127129616	0.0264172460004017
3830406C13Rik	-0.755334904966101	6.25206464934373e-11
Osgin2	0.849949684285585	2.0506409399125e-13
Clptm1l	0.309068709240134	1.25100190013716e-05
Lmbrd1	0.487440262113739	1.1709661640991e-06
Capns2	-2.18239304420482	0.00288451423723872
Vipas39	0.453839456398791	1.06343527822345e-05
Dach2	2.92398261255989	6.95622751531584e-14
Dtx2	1.35685109877086	8.44688440983738e-10
Sipa1	-1.52660202330594	1.37084584424865e-16
Iglon5	-3.10534632511361	2.0903673208669e-15
Rap2b	-0.575074445094692	2.91640711336015e-10
Nudc	0.398307436853912	0.000225631234438679
Enpp2	1.87723833529604	2.89533812608337e-10
Mapkapk2	-0.845059400197475	8.82782684938518e-33
Atf4	0.888643611250356	1.88588298337669e-72
Lig1	-1.13029038815385	1.28713007319487e-23
Atf2	0.649352387453108	9.98656060275812e-09
Asgr1	-3.59125380159515	0.00146425164556789
Arsa	-1.08351022973526	3.2383883389472e-12
Arsb	-0.724688058690301	4.30192709894956e-19
Artn	-0.763682100532214	0.0296850175268245
Ldha	0.22764923672822	0.000101683931190111
Lhx2	0.560350077805962	0.0446264407857344
Eif2d	0.480920600015712	9.49817033387663e-08
Hdac6	-0.402081915752257	2.70151662935126e-07
Tpd52l1	-0.367777307566944	0.000304463285877433
Hdac5	-0.587404477460693	0.0114888499001083
Cbfa2t2	0.578887488334667	1.97616303691307e-08
Mpg	-0.582818516498041	1.12568922164105e-07
Runx1t1	1.0235290206024	8.30371031195914e-23
Runx1	-2.40261088920076	1.30523975041332e-202
Slc9a5	-1.86290066938441	3.13501941579695e-28
Rnf44	0.526031548078954	0.000121376538867717
Zfp444	0.441061991245263	0.00120188162221413
Fam98c	1.14146962706932	0.00143402290182062
Arhgef40	-0.75539768622566	5.03761970785525e-06
Cdk5r1	-1.72045022093959	3.23679047924416e-39
Zfp82	1.09194195326717	5.73984170946515e-11
Cpeb1	1.07070783954676	5.22483160021367e-17
Picalm	0.323666201885654	0.00574758132477017
Foxj3	1.01638437155627	2.26993643861238e-35
Slc25a14	-0.80737906142115	7.0484840887398e-10
Akt1s1	0.982871157869927	1.10137866669865e-05
Nsmce1	-0.467407314813583	4.42449585995444e-05
Rbm22	0.73220014743472	2.17765899141925e-26
Prkrip1	0.766798155012053	1.05116164858587e-15
Rmdn3	-0.438140000706832	1.10134521994161e-07
Rnf149	-0.310085999356287	0.000855281853083726
Ciart	3.05339158045787	1.46684949212699e-195
Espnl	-1.15811119718471	6.26290828942512e-05
Rab11fip1	1.31725961315029	3.93013075932702e-27
Pld4	-4.33298155371704	0.000377628761278844
Wdr92	1.89686027075306	2.28489352716336e-116
Hepacam2	-4.0758009295602	0.00437897673083913
Dcaf4	0.647220371251991	3.95804155320863e-10
Arfip1	0.374639844988285	0.00041960518517976
Tmem161a	0.369982890283178	0.00695283388540068
Tpm3	-0.787957368487543	3.32965277278925e-52
Ints10	0.54741837269377	1.42848871011249e-09
Ddx60	1.13774313524308	9.30879552949163e-11
Chtop	-0.27541001833601	1.58611812161914e-05
Cyb561a3	-2.07123746559959	1.56927315383756e-63
Eif4ebp3	0.529779225040508	1.31745314958848e-05
Mprip	-0.784153442973869	1.46075953940438e-27
Copg1	0.482476352625095	2.94489359960198e-11
Lims1	0.228484985438317	0.0463254146861948
Ang_Rnase4	-2.47099673037389	1.29921593847939e-157
Utp15	0.379317760218274	8.78198644145752e-05
Jund	1.06002848182795	0.0120455220738714
Tbr1	-2.63406548796578	4.9444739590851e-06
Gnmt	-1.72967445758004	0.0260745175502689
Arpc3	-0.339962123297701	1.24281238913842e-06
Tgm1	-2.19213723230773	0.00460339586756915
Rabgef1	-0.750202996904059	1.81591845459952e-24
Litaf	-0.647362056022854	1.52897647632118e-20
Dclk1	-3.21053139478592	6.96119257364398e-226
Son	-0.449342957752869	3.07521794416299e-07
Sort1	-1.91046385105124	3.70016938603705e-42
Pdgfc	-0.573786261833988	6.71793635899391e-11
Tspan3	-1.72175919750822	4.40412093958434e-163
Mlycd	1.17938371869571	1.224123837497e-10
Dnajb12	-0.253086630637248	0.0384594296552638
Stat2	1.24099042636498	7.11162775545476e-40
Pex3	0.239511480316067	0.0317116500847141
C1qtnf1	-3.76059227556169	0
Rgs17	-0.762739322520663	4.39947538774687e-11
Igfbp7	-1.08108944596696	5.35722254790318e-28
Fstl1	-2.66283380509098	7.79107587566288e-217
Angel1	0.374112332969131	0.00735305493796491
Zfp622	0.384272067223428	0.00021580784763468
Snap47	0.436793819538217	2.02885335175744e-10
Zfp639	0.686842677031665	3.74212350055959e-15
Eps15	0.654633383953361	3.18183334779137e-09
Gata3	2.82619468037342	3.15849701789833e-23
Cdkal1	0.638090808123737	1.75571337401689e-05
Etfa	0.200918106944662	0.0476199832251689
Dlat	0.706283035060476	1.96127824745121e-27
C1qtnf5_Mfrp	-3.72056640480771	6.70593559108206e-08
Ubtf	0.559012967781305	2.23109387097747e-08
Amotl1	0.911767603210357	8.41208205068203e-43
Kng1	-2.21259991219205	0.0454962883032293
Eid2b	0.757590881948372	0.000696327366691122
Zfp703	-1.28264902753247	1.75139986196296e-29
Shc1	-0.582974654706403	2.60559428978295e-26
Zdhhc24	0.454283212943546	1.03439962842863e-05
Cbfb	0.352572948322383	0.00321488304135017
Il11ra1	-1.88530245045683	2.61563205426634e-36
Mbp	-2.1836222454655	1.13498029357955e-06
Herc3	-1.12126008851903	4.73659859801095e-16
Lgals9	-1.16184319736028	7.09952260441599e-23
Rnd2	-0.626073837615908	0.00023678724344453
Man1a2	-0.811172585754581	3.39559643559575e-14
Nr2f2	-0.799804583274585	1.05897604158157e-22
Cdkl3	0.417552595475294	0.000774569008639959
Atp7a	-0.407221036943909	0.000292125014264539
Hsph1	0.448875659267672	2.18667359034917e-05
Hspb1	-1.0015837401624	1.60533593739541e-05
Hmmr	-1.76552730921022	9.7152063880287e-57
Hmbs	-0.656229740540317	4.29444756923171e-20
Cirbp	-0.826726526055773	9.66883346954716e-09
Cidea	1.61067037525235	0.000444431853878032
Tbc1d31	1.07538665559366	3.9899814423427e-29
Pacsin2	1.17500870906975	1.8809094886728e-58
Arhgap17	1.12727547514971	1.88096380547221e-39
Ss18	0.454723133100738	1.63351548933604e-10
Usp19	0.556595227475085	0.000349273539588071
Smim1	-1.31760967406526	4.99281239348172e-12
Tmem192	0.156819952149576	0.0354006147452686
Pgm3	0.976980378349011	5.28787580776887e-24
Srsf7	-0.199189051030217	0.0122809789192625
Rida	-0.260759601646669	0.0175253167786351
Mfsd14a	-1.27924646542036	1.10349107988238e-36
Xkr5	-3.1389983334223	6.39232151352384e-101
Arhgap24	-0.589341490128635	1.33810327307635e-06
Hadhb	-0.305628466582949	0.00575463980288654
Spink2	-1.69618576238609	5.80751089342188e-05
Apbb1	0.562492640201146	0.00319218763284282
Cryab	-2.19760384492573	1.59598772001886e-46
Cd1d1	-1.49959901449889	1.53915267698709e-22
Abce1	0.580436919259827	7.11715539664516e-07
Tcn2	-0.967750000340766	2.48252470344689e-08
Neu2	-3.35376013664398	0.0138518793125458
Slc20a1	-0.217979068816259	0.0200448818735603
Atf7ip	-0.393357266840742	5.01985927730628e-08
Gnpnat1	2.04859869777735	1.51171787509638e-100
Paox	0.832306591879197	1.45672142397832e-08
Fam20a	-0.451175624111677	0.000388774244378205
Pygb	0.392019099349339	9.03525928187949e-09
Atoh8	-2.71186806254565	4.98955753639048e-37
Lrrc56	-0.900515137310559	0.00174599790308891
Slc9a9	1.79133126889629	1.62176047930488e-55
Zfp866	-0.511089320480949	3.16306443001464e-07
Sybu	1.17666621450654	6.60781080270367e-08
B4galnt4	-0.513172289973973	0.00550495012838503
Ikbkg	0.567015118135371	3.97957783304460e-09
Tmem205	0.684469216075716	1.4139274812814e-05
Cpsf4	0.463708701080979	0.00100278305392549
Gen1	-1.15344936839183	9.49501077729575e-18
Egfl7	-2.36336270048244	2.28097832011711e-19
Slc25a10	-1.2888786619289	1.89810136472564e-06
Prmt5	0.384024448002727	1.20604386052699e-09
Csnk1e	0.211972376734817	0.0271399267768883
Mtg2	0.432376180894886	0.000222915092267386
Phrf1	-0.400304832714418	0.000147423885806141
Chd2	1.14897718652504	5.37851003410043e-55
Fsbp_Rad54b	-0.780502760480179	1.78060714186302e-08
Wnt7b	-2.41580332866162	0.000566300629282346
Tceanc	0.563082774459947	1.71584190635879e-07
Myom1	-1.1085220318814	8.72777944058647e-06
Ctnnd1	-0.841893599548684	1.61919476963044e-19
Mon2	0.636498426487011	5.51760553291888e-21
Zfp790	1.39686939589981	3.23719826793063e-40
Adtrp	3.31557319523052	3.15555816793925e-05
Ccdc125	0.328293566008797	0.046084374111273
Ffar2	3.71726340526479	0.0441934887962009
Tmem11	0.733801379985252	6.42047240926202e-09
App	-0.700143513431307	3.94746151454696e-18
Pla2g4c	-1.90285659221181	4.47736671623806e-07
Zfp57	0.75242493852352	1.64454314350363e-17
Thnsl1	0.56088791159445	0.000314275696089743
Gm21949_Iqcj_Schip1	-1.09542760829312	2.62902271253254e-19
Aph1b	-1.17497949219323	6.10711437549895e-29
Mlxip	-0.279398571319586	5.16583344650922e-05
Vps37d	1.47683526762643	4.76869765815355e-06
9930104L06Rik	0.363593732434175	1.19112251841198e-05
Aak1	-0.429896832431824	2.14912072594116e-06
Zscan20	0.964677933904876	1.90521429127165e-25
Awat2	0.950225334903202	1.09921758953298e-13
Rgma	-1.00099776304189	1.1794367996124e-05
Apoe	-1.15093852686182	1.89855435509156e-13
Slc35d1	-0.802154946543419	1.01436338274734e-18
Impad1	-0.988885831407383	2.97822010622107e-17
Cops7b	0.366080165218367	7.23434618517203e-05
Inpp4a	-0.237763181803181	0.00841709368791364
Syt7	1.07832904744603	6.49876827932897e-10
Bsg	-1.34308940464587	2.64947050053412e-51
Zfp874b	0.507505309193074	0.000705591324204156
Xpot	0.543133211321772	2.03400047980213e-19
Mfhas1	-0.177434723895452	0.0289911654012731
Tbc1d4	-0.775032260343916	4.06971246395304e-14
Ccnd1	-1.98946423031864	2.00722630052477e-127
Uspl1	-0.48762009747089	8.50188236381319e-09
Scd4	-1.28831750901071	0.0322149800453313
Dnah7c	-1.49676974468514	0.000896123479405645
Marveld1	-0.856235386240285	1.42464818085416e-47
Plch1	3.71334829909423	0.00512119106526089
Gprin3	-1.57310049477503	2.72942121538093e-13
Tspan18	-1.97054300860946	0.000875697752155354
Fsd1	0.963031357962062	2.49461953860099e-05
Mpv17l2	-0.610648099779444	3.68644439019863e-06
Pyroxd1	0.362122715770987	0.000907045387634812
Helz2	0.623010836031407	1.93278287034913e-11
Zfp251	0.42482617058864	5.89664901613708e-09
Spn	-3.80404481613196	8.31531436451763e-24
Phactr2	0.780200791036094	0.0437795886409841
Gm14295	-0.614135759769508	0.000130749864691828
Jdp2	0.53871656355353	0.00254319316467905
Mafb	-1.90308302774443	1.69157405992948e-16
C87436	0.680612433712857	4.83216521631584e-13
Itch	1.00803991273554	4.01065033606135e-22
Spata7	0.543750428078547	4.01311979443568e-05
Sh3rf2	-2.52121650436333	4.61987865581286e-18
Wac	0.3843164681987	0.000400324382062893
Glg1	-0.507010194540377	1.01260322004429e-16
Nr2f6	-1.29055355994546	8.55346297294156e-15
Epor	0.813834230658919	0.0189697069191344
Epn2	-0.38259157333606	2.58889451398306e-08
Ubr1	-0.340274948813821	0.00105978024516736
Hoxb4	0.659063715263105	3.17451406669146e-05
Uba1	0.545618506169562	2.66329948409742e-22
Hoxa9	0.950816028281071	0.000991662651782957
Grb2	0.182150731118821	0.00434767145080401
Hoxa5	-0.643425814635971	8.92526734321523e-07
Zrsr2	-0.288848885064788	0.000527205814402221
Hoxa3	-0.706302975886327	7.85358998219004e-10
Hoxa2	-3.49474568842146	6.61246025736123e-82
Hoxa1	1.49030312919754	3.0480291864493e-41
Tubb2a	-2.46271267147992	3.15774691201211e-60
Hnrnpab	0.410100269277469	6.51783638985391e-09
Tuba1c	-0.890905030185606	7.85442000985119e-28
Hnrnpa1	-0.351749834444897	0.000657424848268569
Zbp1	0.86434525456573	5.79329249324226e-08
Ube2o	0.57439294940548	0.000214121010967243
Lin54	0.439320092650859	0.000985389129923171
Zfp729b	-0.326446378033798	0.00643239425103521
Cops4	0.545953943438634	1.44560438198812e-13
Sgcb	-0.708995270488561	5.75321727866676e-18
Mpdu1	-0.904522273036969	8.24657883957287e-22
Pex14	0.727637315086353	0.000862377991435466
Vps29	0.316671384630928	0.000848936769307319
Ikbke	-0.526027580602589	1.76475326556747e-05
Abhd12	-0.607680111407759	1.65596981364534e-25
Pigx	-0.473681243958627	7.74919062422285e-05
Svbp	-0.511443640476124	5.48984790468791e-05
Ppp3r1	0.535220863740594	1.78693990666789e-06
Luzp1	-0.256144146565575	0.00639090136703538
Scd3	-0.780573075723726	0.000383026334609516
Cyp4f16	-0.665575172191071	6.23276555193155e-18
Hspb2	-1.8056424490491	0.00246550511004777
Atp11a	-1.33583028277165	8.96489559020329e-106
Dusp19	-0.226724268708249	0.0280720912230045
Rab22a	0.458322905619981	2.15699645160884e-11
Nts	5.63273741049322	1.985533465449e-05
Lap3	0.466123308384269	8.5571960943879e-14
Mtap	-0.248627524824365	0.00743436515382026
Morf4l1	0.44730555359	3.83500819826392e-06
Plekhf1	-0.444562971370499	0.00759876073408281
Fabp4	-2.13144316637087	1.7683555314036e-06
Osbpl5	-0.516885166810071	0.000451602577026838
P2rx4	-0.956525842420303	1.17277394784228e-45
Sar1b	-0.526858196923879	1.27700668070383e-09
Dus2	1.31113723943998	1.42464818085416e-47
Rab6a	0.428919315890143	4.46682231708394e-05
Stk35	-0.21506278445931	0.00143038046729422
Aamdc	-0.690779152626108	7.47561708759069e-07
Wfdc21	-5.17844852805705	0.000111860735263773
Ddi2_Rsc1a1	0.371823513383219	2.7399468356912e-07
Aimp2	0.476934663641595	1.32130609290125e-07
Tmem119	-3.23973741946166	4.70184631859522e-35
Emc1	-0.678180254871748	5.72370704353058e-20
Gjb3	-3.42351325855322	1.61732620250911e-146
Gjc1	-0.560569978604547	1.66631200538424e-07
Gja4	-3.00308149127921	2.70785586679587e-16
Elovl1	-0.895304221010703	1.61597262762528e-56
Cd320	-0.520276693590264	4.52937490124958e-14
Arl6ip1	-0.920967040731395	8.98857799505241e-21
Nsmf	-0.523262165747039	0.000148016897254796
Capg	-0.289414649079462	0.0471864745239566
Gtf2i	0.3807788118601	1.10198536613265e-11
Sf3b2	0.408069411357332	4.5626603855e-10
Tmem33	-0.41505839476168	2.50381089391618e-05
Gemin5	0.656917248369717	1.08099201653243e-17
Rab11fip3	0.511959686685492	0.000178642656992754
Nr4a2	0.564311096813472	7.39650505482836e-10
Dnlz	-0.382385651004469	4.37322607286679e-05
Gpr19	-0.462559972033456	6.57910079117791e-06
Il18r1	-5.78593012485261	1.36836050859206e-06
Ece2	0.367571314298722	5.75503711034876e-06
Eif5	0.473079937925498	5.76727256339084e-05
Gfpt2	1.70675860451292	4.60772757821573e-11
Glyr1	0.306515168956299	4.00574054823268e-05
Traf3ip1	0.298225086805796	0.00168645734543781
Phf19	-2.81161445550747	5.29205567960158e-31
Rbm28	0.683488855415219	2.54461983196906e-22
Tubg1	0.432025889764011	0.00439301275067402
Arpc4_Ttll3	-0.824345500412374	7.15191040347043e-50
Pnpo	1.16048676882404	1.37081827498493e-39
Nfxl1	1.58253335725804	7.66164482609641e-100
Sh3gl3	-0.634766549974212	0.00344380136739105
Nprl3	0.692782530366605	1.89779430261748e-15
Gbp3	1.56471870825991	1.97900815897849e-44
Panx3	-5.8541551557221	1.73921834681476e-06
4930539E08Rik	4.81005097339541	0.000176476760762699
Cfap69	-1.22575381258703	7.44348528053389e-20
Wdr37	0.331272860748162	0.00705334722256605
Tbc1d16	1.14841785937807	1.11904070236098e-24
Cd109	-2.71058958728762	8.42678389803046e-38
Inpp5j	1.84486052314583	2.51517148540363e-06
Nufip1	0.656278427893046	4.5916935832789e-13
Zfp354b	1.21572338952893	5.63860262826039e-06
Pdk4	-1.2662154545407	5.43283970578979e-14
Nsrp1	0.204554154466599	0.0147221690644951
Gstp1	0.259939105903917	0.017086419043724
Cdca3	-3.06673393588714	0
P3h3	-1.04577677939228	6.52063644510569e-10
Smarcd3	-1.26633013118339	2.02965216815732e-21
Vwa9	-0.57827130378063	4.03187609107415e-11
Shroom3	-3.54856713618004	7.7865604456302e-11
Soga1	-0.155175339897505	0.022022031291716
Cldn34c1	-1.17506860444477	2.18461535814681e-18
Mkl1	0.506309339682183	0.0220477343563381
Taf6l_Tmem179b	-0.390986927031339	5.12638968724057e-07
Kdm7a	2.85157803737001	3.4671095938014e-91
Mfsd14b	-0.773108731811532	6.17603108630141e-13
Dsel	-1.31700748957849	4.49551591184096e-30
Tmem164	-1.28042445065784	3.71325899531704e-76
Nmt1	1.00882106254026	6.79617552514149e-49
Shfm1	-0.201414670758117	0.00732325490218891
Trim45	0.430824167988904	2.57662069284728e-05
Fam172a	0.286108444618817	0.00802047201264265
Cd99l2	-1.52598216859316	1.46946728946073e-85
Lrrc14b	-4.16036581294361	0.00238741120190758
Rdh13	0.332726717891338	2.06001832571309e-05
Pfkfb3	-0.233888780270069	0.00506112137609728
Traf2	0.314593640210163	0.00456698670847829
Urgcp	0.283090105716609	0.0307137052470977
Eva1c	-2.65968427596644	1.04740082936893e-88
Inpp5d	-2.90732370682995	0.0263343216570668
Pitpnm3	1.24636621156402	0.00657600631418454
Ctbp1	-0.375188832482735	0.031059418762787
Bcar1	-1.14373689209148	0.000366882042464408
Coch	6.83989921164831	4.8760956192802e-10
Ddr1	-2.03588447255881	3.30857557535996e-20
Odf2	0.368749626474912	1.36628027019366e-08
Glo1	-0.760205030651688	6.21501549336239e-20
Rpgr	-0.590217147278779	0.00184107980806431
Abcc4	1.50902082001333	7.21602486665468e-109
Fip1l1	1.11457758002267	3.41844641638187e-72
Wsb2	-0.961019525084109	2.60257041576228e-28
Snx30	0.818681923753476	1.1620774173101e-13
Dact3	-0.746361256178588	1.5707157921052e-05
Mroh2a	-3.23055604751115	0.0389241168784074
Ier5l	-2.06953927996409	0.0029439959659169
Mical3	-1.31654765319902	8.55844322959132e-34
Rtel1	-0.852411472938284	1.94151032902733e-30
Ereg	-4.70868947254999	0
Ank2	1.0192751853347	8.5573384454613e-37
Pkn2	0.324685643045604	0.00674325159472628
Supt3	0.787360836851747	2.73429513741245e-22
Itga3	-2.97772389592603	2.27660149651769e-95
Ubxn8	-1.22833153259513	1.56634013272228e-25
Ddx31	0.589799056038235	7.11487276278411e-10
Flot1	-0.424569028762035	0.00840459481836508
Foxg1	0.898338244612137	1.11268097103685e-06
Foxj1	-1.40709424464037	0.00118416979421811
Foxn1	-7.27302505450999	6.74321632550454e-12
Ddx50	0.995268149022397	2.04928833368347e-22
Pag1	-0.843544839428245	3.27197390735827e-17
Pdxdc1	0.369418396211733	1.8809751705357e-05
Prrx1	-0.869072347581596	5.67284014466748e-18
Bricd5	-1.85652649487282	0.0340028443359629
Trim12c	-0.520123324531497	0.000607718966673395
Cyth2	0.359798630276701	2.18981302039129e-06
Cyth1	0.504563079324062	2.46055197250203e-05
Camk1d	0.32388454253818	0.00103099187477414
Gspt1	0.256748933966474	0.0207920478294743
Scara5	-2.14531206155811	3.33851183823586e-279
Pgap1	-0.62450228907728	2.26913821088913e-05
1700013F07Rik	2.07358411275259	2.20461814357685e-25
Morn5	-2.88910912180804	0.000750500279904734
Carf	0.391587921600383	0.00518904856266531
Fus	0.373595696050378	4.72350367662626e-11
Itpr2	-0.229573183166061	0.0206755705944945
Cacnb3	-1.20442068302202	3.27688414149168e-13
Txndc15	-1.02579374841101	6.4022018153914e-46
Tmem127	-0.984045983755764	1.11726857625729e-34
Qrich1	0.22354014250879	0.00124060863340116
Ncam1	-2.49929406247046	0
Ptprz1	3.94768903103858	0.00673483488607335
Dixdc1	-1.24534171408424	2.20210317416707e-42
Dlg4	-1.26757050347961	4.97110208035528e-15
Mettl7b	1.89391783763315	2.53719435471417e-27
Mau2	-0.281197385754941	0.000101248639081395
Ung	1.507352296788	8.09059667228049e-37
Acox1	0.325384434294231	5.01671358188109e-06
Park2	2.41512219912459	4.78733471238647e-09
Lnp	0.286312880022957	0.0078238717388445
Afg3l2	0.160603437482361	0.00384760581187694
Hnrnpa3	0.476420734470258	2.43777868232585e-06
1190005I06Rik_Emc8_Emc8-1190005i06rik	-0.220367174648312	0.0347275608793141
Tmem140	1.40922318680533	3.18306758431723e-37
Adipor2	-0.531391551269884	2.03917016041852e-10
Ddx39	0.323822780377956	6.7438987884665e-09
Tmtc3	-0.708871436441854	8.02499011060719e-10
Zfp119b	0.489587364954245	0.00356957486654858
Tmem39a	0.153021851254	0.0307809756566046
Megf8	-1.21307009260477	1.67870026793805e-10
Mlx	0.645826132724934	7.18055323718652e-14
Gan	-0.430137618370125	0.00899953840135401
Filip1	-4.87804210113075	0.000505888117411549
Ubp1	0.575491674190753	4.95598946590318e-17
Susd5	-3.19968391440725	1.37286053073108e-57
Clec2l	1.57928405036047	0.0141814549042174
Slc35g2	-1.61948928751295	0.000364097582721497
Ly96	-0.414785762978276	0.00393031603624978
Akap5	-1.15311654402894	8.67250059474924e-06
Ssu72	0.944042118963747	6.08927021170106e-39
Cab39l	0.309451259712796	0.00627114952129772
Wdr53	0.693403107507749	1.76749669924497e-09
Kctd5	-0.164731015427733	0.0174341507109241
Sectm1b	-5.2192444382854	8.70711761708873e-06
Haghl	-0.716339041772583	0.0330223646394067
Qars	-0.183341015434819	0.0156533804247032
Dpp3	0.611413430332948	2.85053453315017e-08
Fkbpl	0.983483017500268	2.02681207892406e-09
Taf1a	-0.277138929477614	0.00395221994778678
Chst11	-1.0835024449285	2.86345749817421e-38
Fibp	0.453838679631332	0.000197753425816489
1700123O20Rik	0.534688633904347	2.80501589266131e-10
Tmeff1	0.255283596309606	0.0204452633761543
Zyg11a	3.51700660677134	0.0115319779106511
Mthfsd	-0.495858701104768	0.000877150104643598
Ssr4	-0.341312030044993	1.46999016593922e-06
Pon2	-0.290952971029913	0.000299624364822403
Nxph4	-0.526793915519036	0.0170832714112287
Fam65b	0.740909450298822	1.01589029616672e-05
Ephx1	-1.10591108091204	2.48450182590852e-80
Orc5	0.54322165015492	7.06749805633552e-08
Vps45	0.65768575520431	4.88911931882515e-05
Eif3j1_Eif3j2	0.663653476112063	8.89993174340769e-09
Il1rap	0.294415411238268	0.0130363919203387
Col1a2	-1.40190168671227	3.85011470199753e-30
Fhod3	-1.04031218088277	4.55544524367842e-24
Psmf1	0.876522644631089	8.30423881356956e-19
Ngf	-2.61104634627836	1.65016291303377e-153
Kitl	-0.49799753674872	3.58306432906076e-05
Mx2	4.84705776039963	1.37509377837085e-176
Muc1	-2.36005357957647	3.45868830973424e-12
Mbd1	0.222892048189927	0.0245591689376528
Rars	1.4942754820422	9.0347539255078e-51
Gatad1	-0.358149226106194	0.000189532616074551
Higd2a	-0.977383090012585	1.67657233035232e-09
Utp11l	0.642870687121269	1.99154835301666e-16
Eif2s2	0.727492419204659	3.03607244278096e-13
Glod4	0.969123179452848	1.86049176105328e-21
Gpr173	-1.02979292389764	2.48510729159898e-19
Ccdc77	0.832335381774362	1.2414105858164e-16
Mrpl45	0.276902363850238	0.000703425538178758
Pfdn1	0.14854414053784	0.0476199832251689
Dnajb4	-0.742095969097745	1.89337382971575e-08
Upf3a	0.225645172282657	0.000567155083443148
Pax9	0.478411841929505	1.58549548572413e-08
Nudcd2	0.3352878654254	8.06186423465651e-05
Itpa	0.708949341466325	5.61749215852347e-20
H2afj	-0.563361812162973	0.000155737063733144
2610002M06Rik	0.436416677065424	1.7147143375795e-05
Thap4	0.419272112071567	3.22638438431127e-05
Rpl11	-0.307326327636619	1.35606799904791e-08
Ccdc43	0.283059989949043	0.00814907512061144
Ctdnep1	-0.625003959047454	6.71648649709172e-18
Use1	0.701806658085434	0.000671392012929691
Tmem88	-2.7633011462292	0.00317179026980327
Actr6	0.855621675145561	1.16950087020636e-13
Cdt1	0.440501250449846	0.0436218748561228
Dram2	-0.542444834639447	1.38684182176203e-06
Ormdl3	0.803095206052883	1.24013346917124e-11
Ccdc91	0.648908925884988	2.98784459599328e-17
Arl8b	-0.245685467029649	0.0222065279907285
Mina	0.51928907022666	2.22184758922932e-06
Uqcrc2	0.337685309779893	0.000581062618281992
Ccdc47	1.02256368919032	2.43437100442028e-23
Napa	0.807521214407449	5.25758692019646e-17
2610301B20Rik	0.387538312332322	0.0102883445986446
Map4k5	0.477129959242176	4.66584934870078e-05
Pigs	-0.552605833454375	1.60908312695052e-05
Plec	-1.47009119133073	9.43093899887115e-12
Kng2	-1.94008560407369	0.0223273227164101
Ccdc155	5.13371924202918	1.51238693362865e-48
Ccdc84	0.462251956898807	9.93811812363443e-05
Xkr8	-0.494850657018022	1.64914053625355e-05
Fam178b	5.2677447744182	6.74523889604434e-05
Rab7	0.53357522080018	5.18111192327483e-20
Kif20a	-1.72594756252875	1.33394403759775e-66
Pold2	0.69876798632031	0.000102893055806635
Pola2	-0.364872363232992	3.29493673857663e-05
Endou	-2.57215878015192	0.00344787565476262
Fdps	-0.488263032981377	1.91219454286031e-10
Zfp869	-0.368012497531895	0.000236953970345637
Kntc1	-1.58011585210117	1.47869051722769e-54
Cabyr	-1.66675979930675	1.86135638766936e-05
Tnnt2	-1.68143320685068	5.34250111810369e-26
Iffo1	0.385660171611899	0.0137203676695997
Ppp2r3c	0.624420821299579	2.04590604768477e-07
Chst12	-1.21039209627827	6.25089628298607e-08
Psmd14	0.66121743525314	2.6258970219442e-09
Psmd12	0.310860656358415	0.00234122921284281
Yae1d1	0.507049989667177	5.53870033366049e-07
Smarca2	-0.378697619236731	5.39761332859132e-05
Ifrd2	0.565124652153165	0.000236529494761789
Cep19	-0.929105447066565	4.35823053038162e-19
Cisd2	-0.851467667373772	9.8211788013823e-18
Polr3k	0.308109326346258	0.0033980013904164
Rnaseh2b	-1.05119574170082	1.20185181720475e-18
Bmper	-3.64416547718039	1.09490744799742e-112
3110082I17Rik	0.433812169076293	0.0011234486628951
Tgfb1	-1.13635325379611	6.39263202119197e-07
Crispld2	-1.7846163406856	0.000100678112365499
Tmtc2	3.64212233267345	5.21466730095343e-70
Gemin4	0.185247082004349	0.0130181708785129
Pum1	0.419187384837981	1.1829643289601e-11
Stim1	-1.1070506479497	1.80113657809043e-39
Tsc22d3	1.7804662031653	4.96588938256619e-132
Klhl7	0.474290810176807	1.76781467280051e-05
Ppm1m	-1.04771185981851	7.81298768764437e-18
Rps20	0.717635804633672	1.65822318769232e-15
Sumf2	-1.32485206629338	4.62173872966418e-18
Ccdc80	-1.43192065117705	2.43212568721244e-105
Rnmt	0.733589213218811	2.40288234785023e-14
Ppa1	0.651589067747301	4.6278917153856e-13
Fam45a	0.737422970497299	4.62978805753132e-15
Tmem86a	-1.04560569765278	1.22071482399036e-21
Ufm1	0.668378852063335	1.70197562567594e-10
Tmco4	0.688315095744776	3.2676257429633e-06
Dync2h1	-0.796100908506177	2.03662827891885e-15
Mllt3	-0.599520666919549	1.25223869356002e-09
Trub1	0.323451209551817	0.0010439990777541
Dtx3	-0.600071794231672	7.47379020378887e-05
Tnfrsf25	-1.85067786043145	0.00332014903368505
Timeless	-0.405739856582905	0.0039931681019834
Mrps2	0.477642372098442	7.37887555082756e-11
Jarid2	-0.914005408245199	1.98259767013794e-17
Arrdc4	1.30230039649061	1.88618801985216e-30
Acvr1	-0.283739397782307	0.00128672662767551
Echdc1	-0.246174443504885	0.0277307276336012
Chsy1	-0.529023407050825	5.7289909706041e-16
Slc4a11	2.55945545138325	2.85557037889135e-60
Grik2	-1.46631423350581	0.00882758232412652
Eif5a	0.273589461588834	0.000155766178057756
Gstm5	-0.422269626150138	8.71107025715535e-06
Gstm1	-2.74386715027893	1.18655310225849e-134
Gsta4	-0.210660767228609	0.0466655005800316
Tex261	-0.319415779543591	0.000277658184581717
Zfp692	-0.854396053777312	6.30169228304841e-14
Psap	-0.853221763758356	6.94130189972739e-31
Tle4	-1.49321734629749	3.32260692563542e-15
Unc119	0.451302303679729	0.000430463402087506
Tom1	0.871630861104094	7.24126864640885e-14
Rarb	-1.99904341051411	0.00672014834339222
Ranbp1	0.278673893318342	0.00087639843017596
Ptpn1	-0.383214218290455	0.0159145657587856
Psme1	-0.512439731870775	3.55628376371505e-06
Psme2	-0.878306179049943	8.0086492005812e-36
Traf5	-1.08968591243892	1.02678233428429e-23
Traf3	-0.413802340894961	3.61096594502368e-08
Hsp90b1	3.38041354581027	3.06610001283107e-252
Nr2c2	0.298867152711378	0.00509048072215843
Rfwd2	0.557528292347367	4.18110486591875e-07
Btn1a1	-0.912499430161026	0.000962484649810407
Bop1	0.494055902151745	0.0053562815811138
1600012H06Rik	-1.68027031967946	2.40413159104852e-89
Slc43a1	-0.904416598957184	5.45711091696097e-08
Fam26e	-3.69563404673385	3.84058500567016e-34
Clcf1	-1.1324532899867	1.3313577039027e-36
Tiparp	-0.451232857740503	0.000271006891626202
AI467606	-2.34888354118471	0.0401982313255662
Abtb2	1.07203027492918	1.64269772604538e-14
Garnl3	1.21797765513645	2.16269016841732e-19
Fibcd1	1.27324079633269	0.00436645757386747
Ldlrad3	-0.283977907832851	5.61427499853695e-05
Tmem201	-0.591491364578848	0.00330990742743617
Rnf145	-0.60248393099289	2.59298098715024e-18
Eif4enif1	0.458753308465316	2.94968975074454e-10
Prkci	0.234619048782154	0.0236109260974961
Gfra1	-0.299943609915763	0.0255064116439153
Chpf2	-0.992668193818465	1.58787079010798e-05
Ddx55	-0.264436061171467	0.0398368472191687
Abcf2	1.4513450178348	1.15553522530632e-119
Snx5	0.390290203071939	0.000369387699577049
Ascc1	0.842048079467022	1.65667267573676e-14
Tmem248	0.275253993983173	6.84478043111318e-07
Steap2	-1.15075296648226	5.14595703128178e-31
Bclaf1	-0.529838162855583	4.5269548409416e-06
Slc10a7	-0.762706344595983	3.81165703079001e-15
Mbnl1	-0.24105948582806	0.0253164243456003
Fgfr1	-1.43663097623974	5.94232985756933e-38
Zfp382	-0.562324530247794	0.000373834022586085
Unc13c	-1.29091857737225	0.00155822289806335
Atxn7l3	-0.245908756064428	0.0108851916205227
Elmsan1	-0.448258695411643	1.0600466094144e-07
Daxx	0.660636054523208	9.94636128226611e-09
Osr2	1.91752574455649	0.00101587442576224
Rapgef1	-0.295591929375389	0.011724527519558
Def8	-1.02990024041962	2.53499822038937e-45
Msi2	-0.387782181682663	0.000219310422657965
Baiap2	-0.788093417184574	0.000154653173913973
Ate1	0.607683998765992	1.9371905803196e-08
Cpe	-1.65315062882549	6.04384720741876e-78
Sec24a	0.306765365834487	0.00167074058547805
Zfp28	-0.810418464456655	1.53292240897532e-15
Snip1	0.671418842648436	5.19103981578597e-18
Mzt1	0.552556522658415	6.63288193053645e-10
Ppp1r18	-1.32763868876331	3.91876813752571e-44
Ttyh3	-2.18571901877901	8.33552866461125e-13
Adhfe1	1.55785564449819	1.81480988059968e-07
Srrm2	-0.303904865841238	4.07604202595664e-08
Rnf139	-0.667040949409866	8.74464997413624e-10
Tasp1	0.542370524563412	1.75379261843088e-08
Metap1	0.376974446367823	0.00012953903777334
C130026I21Rik	1.86104160921635	0.0398141617878132
Lysmd4	0.74044145380861	5.26766466685891e-11
Tmem65	-0.350513472249926	0.00270035826218852
Ralgps1	-0.421828351006954	1.50114694619448e-06
Hspa12a	-2.20956281184137	0.00325104210739158
Abca12	4.89319748557952	6.26072348921686e-05
Prox2	-0.896739864462472	3.2576948622346e-05
Fbxl22	-2.97768972294677	3.74526302225977e-56
Sppl2b	-0.705089505272022	0.00470337248043149
Golim4	0.263784987917908	0.00428588845796729
Cyld	-0.414573673797103	8.39980650599723e-05
Hsd17b1	2.44844150873381	8.13286223672684e-11
Hs3st1	-2.37209836026898	7.74684146514542e-05
Umps	0.276960948270337	2.48891794296883e-06
Ulk1	0.455485485530416	0.000681432857544148
Vps13b	0.298697084959565	0.0013048070590584
Cenpt	-0.503431513759984	2.36164103100906e-05
Tmem251	0.303720750315039	0.0104642426817616
Glt28d2	-0.716995240444003	0.00609785493084536
Iqcb1	1.12268545288424	8.91051460182566e-22
Tnrc6b	-0.469136609986422	2.5298096173397e-05
Uap1	0.363527645371723	0.000388774244378205
Ccdc66	0.433602801211452	1.8861381362827e-05
Arhgap4	0.978390775412419	0.000761620157159334
Cask	0.310314398858847	0.0114942961219551
Smtn	-1.19330231799077	6.66025291733258e-08
Ift74	0.263740437550701	0.025613824802453
Gnb4	-1.25719625152488	7.19514599112831e-26
Mre11a	0.532076716655457	2.73136027694023e-08
Cyp2u1	0.543401878185713	0.00190192466640098
Commd8	0.520738299341278	9.66009320706059e-09
Krr1	1.04608279144205	1.22707560788782e-26
E2f7	-1.16472302864744	2.69105926427806e-22
Tcf7l2	-1.29991594653145	2.55391086337344e-36
Gamt	-1.18543876993057	4.89007182038623e-16
Serpine2	-0.946684056027361	0.0172768178433482
Serpinb6a	-0.35077936475454	0.00418062877309484
Sgsm2	-1.41753443585828	1.91693376739272e-22
1700025G04Rik	-0.892441504402174	3.90220628433948e-19
Ttc23	0.878107432489796	1.21347281075934e-20
Cmc4_Mtcp1	0.369849755267156	0.00773670168396468
Tbrg1	0.793472953288652	9.70592355312537e-36
Krt81_Krt83_Krt85_Krt87	-7.0479421932506	7.78798559151075e-10
Rnase10	-1.1605726997823	2.94345560855722e-22
Nrip2	5.24490473177256	2.76227907433323e-15
Rreb1	0.919708491956383	3.08220081005315e-15
Txnrd3	0.759760595237734	8.92285719109102e-14
Fam189b	-1.03190630781457	0.00018766982421394
Ndufaf6	0.296693430604949	0.0148404520903999
Zfp651	0.614086459109978	0.00292107849032214
Bcas3	1.2823017742167	2.68392087217132e-53
Dnajb11	0.842985675771198	6.61069068610564e-21
Morc4	1.56972444275719	2.89616739945567e-51
Tle1	1.39333818926203	6.64699020608275e-81
Paqr7	-2.1101598994884	2.40935220160324e-54
Arap1	0.825598743107242	3.51316575021123e-05
9930111J21Rik1_9930111J21Rik2_Psme2b	-0.938274027937444	1.26481413018888e-20
Mt1	1.21261125681497	0.000359958521035102
Madcam1	4.48972667098993	0.00277367360775386
Lyz1	-1.54007626561022	0.0327459173880689
Ltbp2	-2.39634499403304	6.10538867765688e-72
Lrpap1	-0.843164360157847	4.00060137489239e-28
Loxl3	-2.13838350980545	3.39251855259506e-57
Lifr	-0.512668711920485	0.00404426540477648
Cog1	-0.319720189642719	0.00872005004416639
Ifrd1	0.288228305537306	0.0123070328949755
Tmem116	1.08505777658878	3.39626214386311e-07
Gtf3c3	0.655709290692898	1.16617894233971e-09
C330018D20Rik	0.647309812020968	0.00106549964188294
Naip5	-1.53284185603987	1.05114795499634e-05
Recql	0.710763793904655	5.58856459784974e-15
Stat1	1.25654680581874	1.14846783092452e-55
Cltb	-0.97407395896532	5.46365959560261e-09
Wdr33	-0.157864245292829	0.0205566493475095
Mettl23	-0.80905137952748	1.98169440748628e-17
Zc3hav1	1.01721015407431	9.31373101553453e-36
Irf2bp2	-0.545570757696825	1.69054103460127e-16
Sptan1	-0.257784979974439	5.99207885688765e-06
Apbb2	-0.585732445364168	5.81284495137867e-13
Nat8f6	4.37983949989836	2.15127097621544e-21
Snx13	-0.225651289093539	0.0483890392625713
Gm14124	-1.27521167227468	0.00110771466844318
Alg12	1.59853757364144	1.70095531533971e-93
Lmo4	1.87980145784331	1.02433384771454e-128
Lmnb2	-0.541188527519147	0.00252575507533078
Epb41l2	-0.59214956486121	3.60908043088607e-12
Epb41l1	-0.341686767743846	7.51835361386745e-05
Atp1b1	-2.62371075163183	6.32365125439183e-107
Melk	-1.17230772324959	3.14455545004583e-21
Luc7l	0.59593677658455	5.32425650220421e-14
Trappc13	0.541520094531119	2.62174551606766e-08
Ift172	1.00929304793285	2.09853377616447e-31
Gpr179	1.72310744493661	0.0107522135003043
2410002F23Rik	0.202771250289181	0.00495152558483174
Mrps18b	0.715487509473981	8.49697649152898e-34
Slc25a23	-0.692600123099038	1.83826545169182e-10
Cdk5rap1	0.329220288083807	0.00045857866043308
Trmt112	0.337699877552396	0.00140267241387523
Nectin3	-0.555212353189117	3.21072588691643e-07
Anapc5	-0.90179674361629	3.07582161853205e-58
Ngly1	0.51239613756313	2.03176457043302e-06
Dennd5a	-0.199385999167858	0.00728861349587607
Arhgap23	-0.71544163604869	1.93020845595091e-10
Trp63	-4.00861438433026	2.48792000815984e-40
Fsd1l	0.468211510533901	0.00523406919739466
Efcab5	-0.650363528205386	0.0158714874242574
Slc35e2	-0.98014081884532	4.08046197043564e-22
Zmat3	0.369772578985204	8.54431198300182e-05
Acss2	-0.527268980639379	2.32713681016554e-06
Nolc1	0.494169566046575	3.33099319637576e-21
Tnnt3	-2.20027080536353	7.69685585678892e-06
Atp8b2	-1.10182195538597	5.40542264800349e-72
Tigit	-1.93577454780832	1.02181108450211e-24
Pbx4	-1.71269328742371	7.81764778088985e-05
Llgl2	0.979922003774061	0.0358115606214575
Car13	-1.30424982851354	2.33143827709991e-30
Grpel1	0.640011381953856	3.82172063491044e-26
Ublcp1	0.930720809760058	5.73472458441891e-23
BC005537	-0.415315161709183	3.66349067980418e-05
Cptp	-0.153470265449075	0.0366575143236987
Rbpms2	0.402406641223008	9.15221484394158e-05
Mtfr2	-2.75507594226003	1.2489969089845e-117
Zswim1	0.617788137142361	0.000162076649888182
Rltpr	-2.18338974782706	0.000185174786464447
Cog7	0.839881151058567	4.64489790742291e-16
Slc24a2	6.50094171377474	1.93358109839126e-09
Vcan	-1.64903266618736	9.04341990226546e-51
Trub2	0.33902096629938	4.0064949802898e-08
Msh5	-0.987734963831491	0.013094975729392
Nxpe3	-0.351768385265858	0.00245314204466934
Apool	-0.282763235917772	0.0456626133233925
Dclk2	-0.462501025364529	9.18862050091285e-10
Sesn1	-0.683569533983148	7.56450398716497e-11
Klhl13	-3.33152878371003	0.0360466076518043
Pdzrn4	-4.41507065878535	1.92451925323778e-36
Pdlim2	-2.26511038410168	1.91399560433775e-27
Cox4i1	-0.533340200836545	6.45733737698076e-05
Cacna1c	-0.320914708334196	0.000269027420858725
Tmsb10	-0.973885040854766	1.64536701130523e-12
Mob4	0.667163983729473	2.45806251893473e-11
Ntpcr	0.315355091204385	0.00682100297342115
Hvcn1	1.44544468040953	6.39244228324697e-07
Eif4ebp1	0.605215283962884	0.000359481976270903
Mterf4	0.35806505373149	0.000965571829195192
Orm3	-4.74533460392379	0.000889601977580714
Odc1	-0.180120899433048	0.00547372569850556
Taf4b	1.08833063442409	1.24161968075707e-18
Smim10l1	0.558088713656778	3.95480810192452e-08
Fam212b	-4.25345913568582	3.58576582255061e-05
Arhgef9	-1.48268247879622	1.02212781392097e-22
Pdp1	-1.10541270935546	3.79614698401432e-26
Apol11b	-3.94772773953313	0.0184112725271698
Pum2	0.502367996805161	1.34590692835646e-05
Blzf1	0.674116539975135	1.13809161411072e-09
Tor1aip2	-0.229355194219887	0.0103351684066676
Nrde2	-0.319129260486297	0.021192239762864
Pla2g4a	0.317409418365937	0.00679339361864584
Phf14	0.602876973390142	1.07605828765944e-07
Nfya	0.185790412390231	0.00421737664001746
Dnajb2	0.967930655270825	6.81217867429766e-21
Gskip	0.351227009714947	0.00116843499906508
Gata2	-0.839342381615243	5.70636331963216e-07
Actb	-1.91535185211179	3.12320106136044e-87
Gna14	-5.14386552624656	1.2524192420616e-16
Slc6a9	1.70140457599471	5.6250305995608e-36
Cables1	-0.851470943545677	0.012646725731839
Pdgfrb	-1.67384893250511	2.64020697464336e-76
Etl4	-0.958844255606513	5.03773823587456e-18
Zfos1	1.69137710349274	8.25736812071158e-74
Repin1	0.812578170127436	8.73310751009498e-14
Nbr1	1.33065523588014	7.01681075844692e-63
Zyx	-0.820784651232496	6.54705067902228e-05
Chek1	-0.694025448161822	5.68760214566098e-09
Chd1	0.415534962084105	0.000156934991116866
Cfl2	0.812118528632013	6.67150294572643e-14
Med22	0.533438953978989	1.70694788158918e-22
Tecpr2	0.363917619660014	2.08986335806384e-05
Liph	-3.28602742278499	0.0220712883902251
Gpr156	-1.7928393710071	3.20870465394407e-05
Col23a1	-4.72206680874525	3.89369917218913e-10
Ago3	-0.299158393474625	0.0458836183679225
Ostc	0.298182676411232	0.00190268936657601
Zfpl1	0.73918008888189	1.63112336815348e-06
Actr8	0.229249899816408	0.0168849152419927
Rragd	3.20290958458797	2.68807360499856e-46
1700094D03Rik_4933434E20Rik	-0.853338273290527	2.64739819335822e-29
Dcp2	0.348558115350999	0.000928696168136075
Ccdc53	-0.213459197199369	0.017441111634441
Med26	0.609418156115158	0.000254099158928454
Sugp1	0.613042539917793	3.20527026127175e-07
Cic	-0.864866990691606	0.000101480524903061
Osbpl3	-1.05243075176883	8.33181009804239e-49
Cdc40	1.03503049396979	1.08292315984746e-31
Psd3	1.60510986263097	7.10720826259511e-17
Usp15	0.504122310942894	1.77482710638543e-06
Dram1	-2.00824887325721	2.18019090125136e-116
Ubiad1	-0.221744772384995	0.000768893642635501
Slc46a3	-0.816846625361944	0.0023740566647417
Pnpt1	0.896002897811747	3.38720308728916e-17
Armcx3	0.436836670783512	4.5718538675256e-06
Ankrd61	-1.98020929543994	1.35259773160901e-06
Kcnj16	-2.90294191055596	0.00139595342785581
Ace	-1.24553634098163	1.46103590610788e-16
Chrnb1	-0.858740455051623	2.54913286906122e-16
Myo1c	-0.265514184682199	0.00773204639063111
Trappc12	0.553957947767585	7.0294780521227e-14
Grhl1	2.52389195288152	1.04135369378302e-23
Mettl20	0.502989057474178	1.03332682584474e-05
Sytl2	-0.946320934865768	2.14002805163002e-15
Fas	-3.59781525565006	3.44598056952744e-50
Yes1	-0.259169022340719	0.0372848213138692
Yap1	0.386661811608798	8.63086969939245e-08
Xrcc5	0.791760923697499	6.04535194285045e-13
Xpc	0.7524751152103	2.48888596573685e-26
Il18bp	-1.14497338576436	2.30030401725897e-07
Atrx	-0.395561493325408	0.0010876902744602
Amigo1	0.565767857682262	1.76613971385754e-07
Cdh3	-0.972878080570798	7.4738132332701e-31
Elk4	-1.05814743561439	1.0468849687797e-18
Elk1	-0.260783405463963	0.00173887222776675
4933413G19Rik_Foxm1	-1.69950451877449	4.05085630706018e-88
Areg	-4.72057041714194	0.00173596838069512
Fkbp1a	-0.480992985225952	1.1410559662939e-07
Elf1	1.19823964227503	2.77984491843908e-32
Fkbp2	0.200722549163935	0.0420001236629747
Sh3pxd2a	-1.70197404001766	9.65006055378229e-140
Acvr2b	0.275858518243646	0.0255176114261771
Atl3	-0.37510320350884	0.000991662651782957
Arhgap19	-2.04234899264757	1.1355911334264e-60
Cdyl	1.47308688688692	7.44787832415954e-63
Nrp2	-0.46170610337733	1.56607984947786e-14
Oxct1	-1.2064653334951	8.97677526094993e-33
U2af1	0.376258778562812	1.00912366358526e-07
Ssbp2	-1.24446299543226	1.77675324644091e-36
Fam188a	0.317223026327297	0.00553153394457842
Asf1b	-0.227565936523141	0.00279787515482624
Aqp9	5.70207863100097	1.19290139707874e-06
Rchy1	0.481710485454838	5.56031116685385e-07
AF529169	3.91697516939704	0.00571947302734847
Pphln1	0.61113258558958	6.32512093338112e-12
Clec2e	-4.28968765006117	0.00495152558483174
Rnf183	-1.54506762862173	0.0270801296430511
Tef	-0.878471997834847	1.1469739081018e-46
Pxylp1	-3.92673803610055	1.9512321795842e-139
Zbtb18	0.84440859415755	3.4935693817904e-20
Dpp8	0.350294456527202	0.00139639793486621
Lonrf3	2.53476684087934	0.00190401013344937
Fryl	-0.26274068150421	0.012228101349468
Mbd4	0.667701271628969	1.42926291714769e-09
Bub1b	-1.09969232957971	2.08716536284549e-40
Bub1	-0.983847895965549	1.01333322607311e-10
Matn3	-2.99492247155603	5.43163073319423e-13
Klf5	-1.9767751500385	6.62710821723295e-50
Pak1	-1.27575190075145	1.82404126352194e-21
Mapkapk5	0.378660976697203	1.84400453045768e-07
Brca2	0.258924080945096	0.0352175339123212
Fam171b	2.02920316435565	1.38599319998798e-70
Dhrs9	2.1577466262508	7.23066263700473e-58
F8a	-0.621443213279342	0.0184984038108885
Kcnj1	4.37824791691736	0.0038905001117311
Nfatc4	-2.72989941895887	3.34779115403029e-37
Gp1bb_Sept5	0.311426235961864	0.00946773166088333
Skil	-1.66957119718288	1.02117817558573e-52
Uchl5	1.01079479182739	3.5234883457842e-22
Glt1d1	0.327316600870875	0.0271444101739317
C030006K11Rik_Lrrc24	0.905739614699465	3.63466538937929e-08
Mcfd2	0.576592518533669	1.53151199904394e-15
Zbed6	-1.58012053807266	2.47305913722194e-41
Zfp638	0.467023487292881	6.71225163236601e-05
Zfp934	-0.555101437644656	0.0106389884546458
Pgap2	-0.841086158822908	7.68149276947687e-29
Ube2m	-0.309523314346482	2.50267863391525e-06
Cald1	-0.811304246808506	6.24095728337033e-20
Mrps35	0.844065385338858	1.65605593880808e-29
Mob1a	0.276728434037817	0.020711922590139
Mat2a	-0.584000973811476	3.2143208668379e-09
Eva1a	-2.13274963500265	1.06908729253389e-05
Krcc1	0.320899709329757	0.00532733253522714
Hibadh	0.613921809723391	1.88145047226922e-09
Fbxo21	1.24948706423527	1.17227815101125e-36
Gnl2	0.310870135466773	0.000116908334326741
Pdik1l	0.586310421132373	4.44670368989855e-07
Cyp26b1	-0.933863359616687	0.000150819010939991
Fam109a	0.818144899206012	0.00073173972233679
Cyb5rl	0.646958037512423	1.46281395322227e-08
Ror1	-3.95669852745873	2.31059161207654e-44
Zfp770	-0.414034685080973	0.000340526450927381
Ss18l1	0.310650157354414	0.00339581561706441
Zfp14	0.539495290058497	0.00451824804596152
Zfp324	0.462199795162165	0.000145076568240437
Clec16a	0.27092815207875	0.000168644515013645
Fbxl5	0.309915528374695	0.00681878446075065
Tmprss11f	-4.11260674100315	5.71879146092895e-23
Slx4	-0.561740317437765	6.12042424417791e-13
Elmod2	0.672360520800688	1.91865165489384e-08
Scfd2	1.19884568804763	6.91994678737705e-25
8030462N17Rik	0.290951470273991	0.00480290162869597
Tfdp2	0.591379813545536	2.6226044486454e-08
Lpp	-1.12326204213983	1.48733639270937e-23
B3gntl1	0.842439659030319	4.67174488328828e-25
Jmjd4	-0.221346972097684	0.00226989501513823
Rbms3	-0.512507076173739	1.528439221462e-07
Itih4	-3.22609356552095	0.0371486462465694
Aar2	-0.359707103316545	1.6491042136322e-06
1700088E04Rik	-0.808954858762154	0.0167647403060301
Zmynd19	0.682592447845637	4.00578660335557e-33
Nup93	0.734269702609929	7.40561540494191e-20
Fmnl2	-0.591487200417162	1.53751171149807e-09
Akr1b10	-0.852966963049864	6.82271556876477e-10
Limd2	-1.96253276435738	9.10275110214494e-52
Cdkn2aip	0.80117960629875	9.22797139558058e-15
Smim7	-1.00414509768963	1.30664983141579e-19
Trak2	-0.638653062863373	1.67355385177043e-12
Cdc42se1	0.196404331093757	0.00541015288446295
Fam175a	2.03477620651512	6.97105628303523e-95
Sbf2	-0.491418988751553	2.15057231379492e-12
Dync1i2	0.917669510253992	1.31913708772178e-20
Dync1i1	-2.39285424534481	0.00268614724996419
Cpt1c	-1.40682278377178	1.06187047421514e-14
Snx17	0.355023419617251	7.80538511246051e-05
Fnbp1	-0.654749600359945	2.08531517476614e-11
Seh1l	0.675765992969172	5.16377317653613e-10
Lrrc49	-0.582582813275045	0.000110295860423673
Eme2	-0.538403428690749	0.017062900154824
Taok3	0.691484897810467	2.69451710301187e-16
Pcgf6	0.308532288685089	0.0136697313284965
Phf6	0.548224557887577	2.09588873591277e-05
Zcchc8	0.354534483723099	2.53967713615703e-05
Nfix	-1.16693966318776	6.34186776578889e-15
Prss36	0.576188031498938	0.000135831279192982
Agbl4	-2.61856481244198	0.0389609792795555
Slc25a47	-0.901362218546698	0.000152274383570318
Nfkb2	0.678679633972036	6.51710701088594e-06
Olfr1393	-2.9996591403909	0.00113781618893332
Phlda2	2.83547674853834	1.63249132079437e-08
Tnfaip1	0.203203176715113	0.00168784428983651
Tle3	-0.468753045194424	0.00153572443172298
Dlx6	1.36581193506238	1.93826418573016e-07
Slc50a1	-0.675729243565694	6.80607583519022e-13
Rfx2	-1.93383386556658	2.81353823909014e-08
Dlx5	3.31057835586131	1.56357789357675e-22
Suv420h2	-0.763917410162669	1.30015885264753e-06
Ythdc2	0.430693017902653	0.000477613111599585
Zfp994	0.372447117991573	0.0268310069812894
Nacc1	-0.536688289711605	3.43228967778022e-05
Fbxo25	0.550235490873038	2.63395009219956e-15
Chmp3	-0.246572024774713	0.00880388984900695
Ccdc109b	-1.33353249418252	5.82870511746512e-47
Dlgap4	0.400139268072154	0.0192934742133876
Mblac2	0.482456649979293	0.0024890918219899
Sord	-1.58117500911206	1.06441959390203e-71
Dennd1a	0.217322697879185	0.0452163228895112
Rabgap1	0.727383271664793	1.63197268826624e-12
Tubb4b	-1.02509723978308	4.71681892982528e-27
Tor4a	-1.57273973991725	2.8776870015058e-49
Gigyf2	0.350741634485697	7.90051622574487e-06
Unc5a	1.53015252336434	0.00177538927431234
Fra10ac1	0.893193337125708	4.08431359470204e-20
Prickle2	0.352850916749805	0.00595187116772958
Slc25a2	-2.79794188506686	4.57675721559161e-05
Jade1	-0.463485488058912	1.95632140501569e-09
Ap4b1	0.938643578035808	3.63844829086668e-39
Them4	1.84230450136118	1.21463864169404e-54
Apol7a	-1.20746656107352	4.43368263159684e-08
Adcy7	-1.98688860211133	2.66847338642366e-247
Cxadr	0.410027151014503	2.87984692694999e-06
Cux1	-0.303870548412506	2.37998366872983e-06
Zfp933	-0.429823190265027	0.0011263980146012
C2cd4c	0.995103253364938	0.00510020516446412
Gxylt2	-1.53410703762711	4.69225009356028e-89
Map6d1	2.58855487047356	2.21816892954363e-53
Rsl24d1	0.531901263779368	5.82437520559898e-10
Aars2	-0.663151585835893	0.0176311579764492
Them6	-1.78272229213429	9.14499525031673e-15
Dcaf13	0.908198405251756	4.53340055226386e-19
Ska3	-0.741691711956106	2.83761687367996e-10
Plekhg6	-3.91137589555479	2.87361013345112e-05
Papd7	-0.276514910638638	3.13561119538272e-05
Gpt	-1.1576634358201	0.00773840456324108
Nfatc1	0.712521531760247	5.87517857078932e-14
Orai3	-0.225608119409422	0.0111278579083008
Bahcc1	-1.64767505092483	7.71904804412874e-19
Dmrt1	7.91592297785278	7.37549584257134e-13
Sh3bgr	-2.03133914551295	0.0119549238978505
Orc3	0.806409590513244	2.37846183054057e-12
Magi2	-0.696789629059772	9.11490204998738e-06
Hs6st2	-0.383002783595402	0.000206357540184656
Oat	0.617240085137282	8.29737212654458e-14
Grm1	-3.84674487893493	0.00417708244328491
Dbp	-0.653992929087502	0.00958676270905581
St6galnac6	-0.922770543638796	1.04288169217296e-26
Myadm	-2.18347343491829	7.18497266410428e-285
Phgdh	1.24723560762605	1.50178308575895e-15
Parp3	-0.730589190579544	1.31858842367013e-09
Smim4	-0.980110959706912	1.90472386017105e-09
Nt5c3	-0.697524345627511	5.32593389402144e-12
4931414P19Rik	0.328451898148908	0.0398315683748113
Pfkm	0.334423710670843	0.000566577119713257
Rab3gap2	0.420938241729634	2.67020998434714e-08
Rab37	-2.6818848555873	6.42544482308708e-17
Tnrc18	-0.80963621889775	0.0172414989062903
Golph3l	1.47002237845391	2.57412027626782e-45
Nhej1	-0.531694188362546	0.0134910486429635
Sgf29	0.892265867930128	1.89998185890221e-09
Ep400	0.131267063795076	0.0281113761246257
Brsk1	0.785457166308451	6.98499627856714e-07
Olfr330	4.25693461607985	0.000621573437000197
Frs3	1.68544124048581	4.50352974739055e-07
Olfr325	4.76474003848415	0.00221529129958887
Mgll	-3.79273927453001	1.09177951372926e-44
Ntng2	1.2672889592397	0.000102834461380987
Olfml3	-5.25926607772297	0
Fam63a	0.3156098988749	9.04761031766393e-06
Magi3	-1.37032106850011	1.04491160628675e-49
Nusap1	-1.98840188887096	8.78665658833057e-48
Commd7	0.324387203781408	0.000139998301722134
Trmt12	-0.182264202689347	0.0241238024684715
Psmb6	0.243138636870279	0.018274716913353
P2rx3	2.49865601493315	3.28354706064307e-96
Osbpl6	1.4786975868548	4.16485300732651e-08
Dok3	-1.07131214554512	0.0250020599908933
Ttpa	0.844106012359828	1.60061893253185e-08
Rbbp9	0.611489832166378	8.12098677247656e-09
Mrps18a	0.331460767465277	3.22512144980395e-05
Chst15	-1.38277290548045	0.000386694560380057
Mboat7	-0.641698285595552	3.36497837067048e-09
Bcl9	-0.401497686973272	0.000508785036914769
Brinp3	-4.32941091581057	0
Sema4a	0.736527967223536	3.75423528685435e-05
Fam102b	-0.586384170623286	6.09598548830602e-09
Crb2	-1.15009859809149	0.0302869778091771
Ptpn5	-1.54791761850811	0.00874898569527188
Pou2f2	3.73387513282306	0.0358413916238667
Mamstr	-2.77637373128024	2.81698826959781e-05
Perm1	1.98100986955931	0.0013055931617556
Arhgef10l	-0.596297468246409	0.0106792093762336
Ggn	-1.48704486844022	0.00925278067326058
Mthfd1l	0.980891095916988	2.24540053743187e-51
Cpeb2	-0.35542264969832	0.0122472553573936
Cbr1	0.31845152492963	0.00138581834463829
Cbl	-0.570846490291247	3.54836933746388e-06
Dag1	-1.3987353783512	1.0340126711194e-109
Inha	-0.918489787888308	0.0147432005120325
Kif13a	0.340367323283065	4.92732188434648e-06
Scyl2	0.733298644718881	6.28179227592935e-11
Atp2a2	0.707548871595182	1.60103991529683e-18
Kif11	-1.26897869833932	9.11030502869361e-30
Adam17	-0.737058649412103	1.27748036166663e-24
Khsrp	0.363940883933909	0.0155057059352496
Acvrl1	-3.30343005829857	0.0307953045601754
Actg2	-1.03978077254972	2.25605379207428e-05
Mknk2	-1.26125074239321	7.83659865752572e-14
Gemin8	-0.373479143897529	0.00178511338233496
Kcnab3	-3.58461506587476	3.99116251490813e-23
Adam19	-1.5795937089159	1.51866159727428e-120
Kcnab2	-0.763637353169362	0.00022807197810032
Asic1	-1.30424372840694	9.81785865592961e-26
Kcnk2	-0.951767204279058	3.07501369021821e-28
Acta1	-1.43479720178315	7.58823298962579e-10
Abl2	-0.375074517137566	8.6828028076758e-06
Lhx1	-2.17415498068657	6.31770316232841e-05
Anxa6	-0.63347822573856	1.37489644918024e-22
Vasp	-0.314991248354122	0.00295198241593466
Timm10	0.586422486636255	8.11330468408051e-06
Raly	-0.30334869979189	0.00201181575974873
Ppih	-0.507616059510121	5.22184668631887e-06
Lsm2	-0.684346286887639	7.68988268244862e-20
Banp	1.09623225161169	8.03032723107725e-35
Zbtb24	0.684293491192296	2.30746742349895e-15
Klf10	-4.47051016677154	0
Thbs3	-1.77516068456355	2.30074680639036e-48
Zfp354a	0.97685279750078	7.8552282971112e-16
2310045n01rik-mef2b_Borcs8_Mef2b	0.361409991368565	0.01250300024735
Sod2	0.658390710042694	1.98646651880648e-18
Snrpn_Snurf	-0.459093349115483	9.83556421849311e-06
Shox2	1.0020608701791	4.69285000000795e-14
Sema6b	-3.63490346822891	1.24161968075707e-18
Sema4b	-0.965888580707336	5.37377858222393e-11
Taf5l	-0.706435435726544	8.63767715080039e-30
Tlr1	-3.89018857112486	1.19709044391745e-23
Stambpl1	0.482033273102333	3.2623530743311e-09
Zfp446	-0.462685884654632	0.00949686922003698
Zfp384	-0.23748849655088	9.05953010941977e-05
Clspn	-0.61370238760197	2.72101640799449e-09
Pate2	1.45063170356292	3.86140394004509e-07
Hbs1l	0.705522843695253	1.13898941032896e-14
Hnrnpc	0.368886985997434	0.000559320598995883
Myh4	-4.05990211347191	0.0123488503732883
Cd7	-6.42776525908339	8.54940518425877e-43
Myd88	0.632392888277133	4.3393075399896e-19
Cd44	-1.49525027857501	5.97156482406041e-54
Dcun1d2	0.512306609601441	5.03673482745201e-13
Kirrel3	-2.1466601896807	0.0330882647187013
Nectin2	-0.489382833512341	0.00939477523454618
2022-09-02	0.368163413594671	0.000532734285225429
Cdkn1c	-4.05298536622848	0.0164281376877242
Pias2	0.221159946196349	0.0407205918694311
Cep250	-0.918075037181289	4.78056631950578e-09
Notch3	-2.67563077729583	1.48512539568071e-35
Csnk2a2	0.416316984716694	9.36057857909836e-08
Ppef1	6.40889367134143	9.15929435745783e-39
Ino80c	-0.4870940861237	5.79112111111253e-06
Dpp9	0.460094560431702	0.0115353928488297
Ap1s2	-0.736562803726162	7.01819441000471e-09
Kpna3	0.822036663175729	2.51019197396486e-11
Mettl8	-0.405547779808313	6.58371062513093e-05
Trim3	0.709249675775817	1.72917969005063e-07
C77080	-0.695318459111198	1.19106659236887e-05
Tmem53	-1.10204407513402	9.50560856360367e-08
Kiz	0.74011997597045	1.44800828183356e-10
Setd6	0.840369572106995	2.87082665913045e-26
Dut	0.594750794560074	2.44571210728472e-11
Tapbp	-2.76656812693707	5.48885393761563e-136
Mfsd2b	-0.520778804470346	0.0108539070692945
Arfgef1	0.625374874348558	6.85391188599497e-07
Stra6	1.12772572212001	0.0403081941120032
Magt1	1.32308062970936	2.24901572678018e-42
Usp34	-0.309958400464978	0.0070913073085916
Tbc1d9	1.08581515636821	5.75303011773703e-06
Zfp655	0.358945839530243	0.00414203592100682
Igsf10	-2.22243579753048	2.8556107925447e-64
Apol9a	0.964256929369716	3.31365488297837e-14
Hps5	0.368270249607931	0.000430339120932666
Gprasp2	0.53478514298744	0.0364959467047537
Arhgef2	0.61410196963527	1.30381740623624e-25
Dcaf11	-0.485095519322135	3.95094851512665e-10
Adgrg1	-3.96150955592856	5.03251518149894e-37
Slc4a2	-1.03893616812199	1.16798626402007e-08
Bpifb1	-1.2662949280693	0.0103202451154523
Trpm6	-3.61391260255958	2.39290481820804e-20
Ly6a	-3.5300346581774	7.0114554841336e-78
Thoc6	-0.645866335698684	0.00435044203769158
Synpo2	-1.85416452673622	2.92244090870688e-42
Gjc3	6.45337328785211	2.45337296490309e-08
Srgap3	-0.525999961194419	2.93767198460051e-16
Helb	0.631135697218138	2.04048818389551e-10
Tmem209	0.55899538394586	8.33543809120223e-09
Asb7	0.568929133849509	8.41064541872029e-08
Slc8a3	-1.06521019032283	0.010716375024015
Lpo	6.03936910674194	7.00294375133243e-07
Mfsd12	0.908998711119979	0.00630636325375329
Tmtc4	-0.333834675554083	0.000853665523429692
Tdrd3	0.65292437812175	2.10660072349758e-10
Racgap1	-1.11269942401881	8.4538960046976e-70
Fastkd5_Ubox5	0.198275452586367	0.0181505778061837
Mtif3	0.887197839838607	4.12547700528369e-28
Btbd8	0.804871942945453	0.0246750013332196
Rnf6	0.600772940694446	6.8681683111498e-25
Tssk4	-1.18371753690556	0.00089788793964682
Cited1	1.91690731243416	0.0125566987522767
Asap1	-0.383119485554589	1.4877033927099e-10
Spc25	-0.971303856163501	5.30274909179014e-22
Tomm5	0.327142689615924	2.55760753723259e-07
Plcxd2	2.4769845237721	1.98853848091177e-126
Fmo5	1.5731570515288	0.00180735876972736
Ifit1bl2	1.71562576862584	1.15877474584349e-17
Cox17	0.561358002598697	0.0230996699017125
Map1lc3b	0.958088406870382	7.04898002523279e-44
Retsat	0.331778463072947	6.97488178023952e-07
Fiz1	0.376937563333653	0.000410697187835991
Fbln5	-1.62847337704987	1.04668646783885e-115
Cog3	0.940754140963556	1.05081948650257e-39
Rnf150	-3.73245640710279	1.67981912814954e-15
Cnot2	0.224844453358005	0.0338667156809667
Ipo9	-0.256998332613646	0.00143819723148005
Runx2	-0.253663248173934	0.000540516386845894
Kpnb1	0.43082742743065	1.79539325887687e-05
Inhba	-3.15362967309846	1.13041417989731e-182
Impact	0.624414188904807	6.19355677178525e-08
Fbn1	-1.23433093372878	4.71471909632358e-40
Igbp1	0.393695384536308	1.58381109062663e-08
Eci1	0.94582481195716	2.80332459283957e-30
Rapsn	1.19462480449674	0.000480180528625738
Dbt	-0.291044495564307	0.0083127246759574
Spats1	0.737777236692276	0.00842485314621425
Utp14a	0.833630502807634	1.22429101435734e-23
Zc3h10	0.611136843975709	0.000302312150087497
Ssx2ip	0.689882715841644	4.94746505410956e-17
Mtfr1l	0.152463403503244	0.0111003705723177
Serinc2	-3.34954499014378	0.0433489367878478
Zfp516	0.82003857127172	2.58673891810097e-13
Hdgfrp2	0.418970519799512	0.0290374379637361
Oasl1	0.26853388178675	0.0253862359494921
Slc25a28	1.08019440577269	6.30214697338288e-13
Cnpy4	-1.88266921714553	5.26909447706399e-121
2810006K23Rik	0.631773386256321	1.0633051204092e-10
Tgtp2	0.840411989086403	0.00251539364517671
Il17ra	-0.245917142437703	0.00130518490673011
Rpl37a	-1.13534452274843	2.01437629574811e-45
Ptprm	0.61363250576699	8.7059299272071e-11
Enah	-0.331207919722271	0.00427384954267404
En2	2.09191308673387	0.0394193976678287
Sfxn4	-0.547218940955141	0.000256943284475268
Sfxn3	-0.656176330375883	3.36465826338384e-18
Egln1	-0.334659486246776	4.63811630332052e-06
Slc24a3	0.801681155920373	2.11656797567451e-38
Ttyh2	-1.0456065973894	7.50305185404087e-29
Nap1l4	0.697454028547362	7.34465957740275e-25
Pcsk7	-1.59670647288395	1.80334075590838e-131
Prkcz	1.3542996918956	0.0329337670542674
Phf20l1	0.77684403790721	1.40818654202802e-11
Sclt1	0.788581880058094	2.03932203874779e-12
Mtmr7	-2.16042933295215	0.0270831614154995
Ick	0.931123748959003	8.82364018170379e-50
Adam15	-0.396300482373374	0.0466655005800316
Caprin1	0.868739892021577	1.3937627197e-17
Olfml2b	-1.85768121919424	2.05682481324598e-109
Cntln	-0.57143620817351	6.093270245465e-09
Sfmbt2	-0.738799306319967	5.19468283315096e-12
Mia3	0.51011215063332	2.35340700906707e-15
Slc41a2	-0.464450407301052	7.43575517729189e-07
Fgd6	-0.598331491795227	6.63515441582903e-07
Cox6c	-0.681194865218693	2.11853278472648e-20
Tmem9	-1.07794124901708	3.69948296571178e-13
Zfp217	0.69879065344591	6.26033492730443e-15
Efl1	1.14667008647284	1.93929426078152e-22
3110001I22Rik_Bfar	0.34659532265166	8.64583600075878e-05
Impdh1	1.20639687304266	3.13274598436257e-11
Mid2	2.79283146021936	2.53180171454155e-24
Esyt1	0.63914440685262	1.22379009298232e-06
Mta2	0.497938280742065	5.21826872610519e-20
Lynx1	-2.5878542068511	9.62176855697144e-123
Dnajc18	0.299739358361202	0.00314841209816823
Ipo11	0.537142441494217	3.33246094768732e-07
Mfsd2a	0.770281043493375	3.42509788553536e-17
Styxl1	1.77180331875036	1.15220113933067e-05
Fam101b	0.687880791292097	9.08054528748296e-21
Atg2b	0.745090250101654	1.02926204972615e-18
Tbc1d22a	0.525103945028664	3.06657609576252e-06
Rbm47	-3.18573610228061	3.81639086696864e-08
Madd	0.709024743874994	2.77330030584863e-09
Sh3bgrl3	-0.52212555266546	5.94917447882482e-05
Apobec1	1.52416028305146	9.51641372147468e-88
Ssfa2	0.395830793367008	3.7120691624666e-08
Snx4	0.37646098539288	0.000130399132232528
Emp1	-2.82092164089714	9.94847753443206e-188
Arid3a	0.500640272305725	0.000270717510302199
Dennd2d	0.707486619103735	0.000481652514656001
Epc1	-0.372804851944132	1.96586582991942e-05
Gm10639	2.03885199205355	2.47453321441467e-07
Epb41	0.620045983102335	3.93158329869764e-22
Tirap	-0.348230411344997	4.01160676950452e-05
Frmd4a	-0.796085229294334	1.10997155710939e-37
Dcun1d1	0.739393302836719	3.26033134835852e-09
Enpep	-2.86295755047416	1.86595921016333e-42
Eno3	-0.92882733080755	8.56111536897426e-14
Dusp2	-5.07941176454964	1.55615846306575e-225
Polr2c	0.737117845567867	7.86884294494882e-31
Polr1a	0.345708358416301	1.61661854113645e-07
Dopey1	-0.239075723369607	0.0416889001810105
Atp8b5	-3.95228801278698	0.0016804200984804
Ddost	0.304958780125208	9.65233786152873e-08
Lbp	-2.70784143228654	1.94067537221716e-08
Gdpgp1	-0.267488227666655	0.0405434436281127
Tns4	-5.14345654947897	1.12689900361383e-12
Hlf	0.601847219424375	0.0103986972677987
Tada2a	0.591695569346895	2.63980273862885e-16
Rufy1	-0.189475748010051	0.0282544993307139
Dhx58	0.570661285814244	0.000249977594330994
Tmx4	-0.290765958746101	0.00821246122074917
Brd8	-0.700801476162205	1.36480884235387e-17
Lsm6	-0.828190346488116	5.65478284857794e-16
4930502E18Rik	-1.79303629634311	0.00113553049795782
Mylk	-2.54342711806413	2.41286247726628e-49
Galnt2	-0.546161703391697	5.41283479310382e-06
Pla2g16	-1.59356108628782	1.8448770276779e-24
Nol6	1.01722905865806	4.31393315675537e-13
Fgd4	0.950417282484412	0.00184630459793365
Cog8	0.96200970558327	3.99662906251029e-37
Rhbdl3	2.38126023924086	1.50393831965257e-17
Mgat5	-1.49759225295731	9.57299130107121e-41
Brwd1	0.316315808331435	0.00943885155431
Adam9	-0.65831877759853	6.32926563392596e-15
E2f3	-0.362027403195159	8.15815816526434e-05
Rora	1.10377914170607	9.20275294014783e-17
Zfp189	0.692444621429446	1.76516441207254e-08
Per3	0.202024436218901	0.0236777928902712
Cntrl	-0.855571318928367	1.62163047543995e-32
Ift52	0.326047197526549	0.00263702874362645
Zfp354c	0.369968155093062	0.000549851536752942
Usp25	-0.248569238553076	0.0120909491584438
Pttg1	-2.39370454602968	7.80873493413172e-119
Apln	-2.16177155771285	1.69101870117792e-152
Fbxl12	1.68053162269964	3.22577128529616e-31
Kdm2b	0.320689477184829	2.1302205138393e-06
Acan	-2.91865365073306	1.06315992575238e-63
Aco1	0.800391923512852	1.22940879909512e-23
Adss	0.557496706425866	2.0774231064223e-07
Adssl1	1.36861469231548	0.0467907248165074
Natd1	0.29516775472127	0.000317475540332902
Stau2	1.63182051274111	2.6136367104109e-43
AU040320	-0.223337532739343	0.0109016675358778
Gm8300	-1.0278902283583	0.0334333026464031
Iqcf1	-1.67041373746842	0.00125131048215947
Zeb1	-0.491004248598987	5.98884406181925e-10
Tcf12	0.552380561025062	1.25735575530448e-07
Nfib	-0.452637366933884	1.24195985127615e-05
Susd2	-1.45412095955952	0.00112825131749505
Thbd	-2.94114489190023	7.25162520779817e-118
Araf	-0.241134010719955	0.00856012614610253
Lef1	1.60532138973628	0.000131976819558611
Lck	2.79405415565719	3.73559071973169e-64
Apoa1	-2.82566083233053	0.0193523789044492
Aqr	0.894612587526392	4.53666602559316e-25
H2-Q7_H2-Q9	1.679439676636	0.0355021191274095
Ccdc136	-0.307614824401564	0.00036446864521671
Nars	1.33934406261442	2.30009761610115e-59
Rbm25	-0.307087574653076	0.00147654820410645
Stx3	0.94639150583691	2.02725345376995e-14
Dffa	0.237648211851424	0.0325790179446295
Ccnf	-1.64102272319367	1.31443828129381e-59
Ccne1	-0.910452784440569	4.74451934324052e-17
Ccnd3	-0.779106703012443	1.6085460390913e-07
Ccnb2	-3.66234916154908	5.30546758374293e-265
Clk3	0.352195692528465	0.00100620312715705
Chrm4	-1.10528020024583	6.64870975184109e-05
Cit	-2.31001983640924	1.66567290425786e-47
Chrm1	-2.91686688079667	6.20387083377612e-22
Socs3	-0.850910908064823	1.94391876546549e-11
Socs2	1.08423523183644	1.47482260457866e-10
Lrrc32	-1.69199027707888	8.80609444349005e-09
Fetub	-1.8702893975401	5.20265285346835e-35
Epha2	-3.18323740604343	5.42345660041251e-99
Ccl6	-3.0532997018601	0.0116363619515847
Epha3	-3.49902202664539	4.99075354484459e-23
Epas1	-3.17716220314681	1.2053065020114e-08
Timp3	-3.42766837428983	0
Timp2	-3.53394610475048	0
Tlr6	-1.38815404871718	2.48780631268216e-05
Timp1	-2.11175832793678	1.86501871297817e-249
Tbpl1	1.0175134991167	3.68144275603312e-29
Timm44	0.41022136233686	1.03404799130539e-05
Nipa1	-0.763981508669697	2.88296415091232e-15
Fam13a	-0.809894631514117	9.00845711835879e-06
Fkbp14	-0.880256598001654	3.03990104472895e-15
Katnal1	0.749928669434244	3.31888814689172e-17
Usp1	0.471532750812537	5.9472671871337e-05
Cnp	-1.492269695836	9.9644376584971e-40
Cln3	-4.50395273781051	0.000199680504379981
Sapcd2	-0.888595530640666	3.83120074124613e-05
Mybl1	-0.436635861777208	0.00405377391976378
Adgre5	-1.76292351380192	9.51696864519e-05
Nek3	0.421935799426882	0.0044944020576705
Zbtb25	0.314234969347584	0.00120122633927455
Depdc1a	-2.533426803117	2.29737660800572e-60
Rnh1	0.868918337359669	3.11773998808414e-17
3110009E18Rik	0.79499629840478	5.25305456576341e-05
Ttc4	0.438162729089931	2.37504645751362e-05
Senp8	0.437576876992845	0.00334516028741768
Gas1	-2.88676080379389	0
1700001P01Rik	-1.62245564804279	1.60355156288808e-05
Mms19	0.353229712980874	1.78437909356136e-05
Tysnd1	0.761767116180639	5.23144842783107e-09
Xrcc4	0.681564822670407	7.02362821377314e-05
Tom1l1	0.758578783395108	5.838974302149e-13
Cmtm4	-0.248069287344736	0.00246107144511337
Tom1l2	0.55689148680351	1.25943889491476e-11
Gba	-0.773111691312978	6.81317244353352e-22
Gmfg	-1.76047346985118	0.00603612110057627
Tcf19	-1.16332464120282	6.19501719122872e-35
6430548M08Rik	2.58457230607139	2.7401497471908e-67
Map2k7	-0.424214083572803	7.15954886573641e-08
Syde2	0.386240858839692	0.00012180999760792
F2r	-1.62725393954895	3.25185360831653e-216
Cirh1a	0.784538588617226	4.79074899540193e-20
Tesk1	0.745542338583887	0.000752364918860948
Alyref	0.469957797704124	7.83612084330404e-14
Tead3	-0.75412504494055	0.000162241755350923
Wdr44	-0.507625114231856	0.000231410776142193
Zfand2a	0.234787979575588	0.000955438979207736
Dhx30	0.452639590127302	2.61449391487307e-05
Pradc1	-0.947750843034162	4.23830165020472e-16
Myeov2	0.255159773415039	0.00151671710193914
Tatdn3	-0.379091975985347	0.00964620117787405
Itga9	-2.0990840011003	2.38750090569124e-101
Scn5a	-4.53646121882659	2.84593743832622e-78
Psmd9	0.350013970446311	0.00422537052119752
Kctd20	0.305864272598206	0.000792815658586544
Rab5a	0.77833725493181	7.3109534562307e-12
Podxl2	-0.766948584112331	0.00417382813558607
Relt	-2.52925738127938	1.46804816623129e-48
Ttc22	3.56150737203075	0.0164400909155207
Isg20l2	0.281378608080844	0.00282315628601945
Zbtb10	1.35561166498985	1.42855798678915e-41
Cdnf	1.26865179716706	2.67864992033336e-09
A630095E13Rik	5.66664304339436	1.23956249612468e-05
Colgalt1	-0.819186641927099	2.00509916170875e-35
Atp10d	-1.82838144931027	3.5714042100198e-62
Tubgcp4	-0.358229847085778	0.000148177475266789
Smc3	0.575553077813395	8.3383966023304e-07
Csf2rb2	5.03889725241412	0.000198017046552918
Csf1	-2.12340994927061	9.93526074209462e-303
Hivep1	-0.396802015061357	1.10930012042066e-08
Cry1	1.39278709529716	2.58649010237342e-57
Crmp1	1.06915921724798	9.43992972188875e-17
Ssbp3	-1.31243127721377	6.28296651072992e-37
Crcp	0.753389063910906	4.65794109370888e-22
Dlc1	-0.79990674573776	3.40206593726849e-45
Plk3	-0.960062753765925	2.95092149558822e-07
Gpi1	0.206945515009689	0.013094975729392
Gpr3	-2.77122947192939	0.0228296331300351
Cmklr1	-3.53110322713582	1.34547824495611e-16
Gpam	-0.788393667738994	6.56898715528656e-32
Secisbp2	0.696256368368569	4.6919960310909e-15
Nup210l	-2.06224358902481	1.88725973698221e-10
Ttbk2	0.348233202104141	0.00154866436004402
Dnmt1	-0.660859818083545	6.28179227592935e-11
Trnt1	0.974935370212332	1.12385755515451e-19
Slc29a1	-0.429973400248678	0.000189122909240561
Orc2	1.82146113270317	1.66661238900794e-53
Polr3g	-0.572826666371862	6.15799567829229e-09
Btaf1	0.828202867246251	1.98757729916904e-17
Serbp1	0.686376130922713	2.0724146184276e-27
Ptk2b	-2.64699840362278	3.24183093100565e-24
Itgb7	-1.8443996138479	8.5212085249455e-15
Atp5l	-0.330494892006298	5.03761970785525e-06
Klra1_Klra12_Klra15_Klra18_Klra22_Klra23_Klra4	-2.81966899971027	1.16010784957984e-131
Naglu	-0.593674580066291	0.000632487432422989
Nat8	4.6141665529085	1.50023070974801e-91
Arid5b	-1.23887194271607	7.5248994724005e-39
Wdr31	-1.0395481394009	6.05423772251945e-12
Ttc21a	-3.21872542315603	0.0188918752000408
Pacsin3	1.36827044679448	0.000272727536250745
Pex26	0.889116868284859	2.44315553490519e-21
Rin2	-1.68990840693485	1.41269266934163e-51
Nphp3	-0.298084557878449	0.00212522730392046
Slc39a1	-1.59256717153638	1.1687533491917e-162
Dnajc12	-1.98354580858621	8.27962568731882e-06
Hdgfrp3	1.18231503390441	4.56275027618909e-27
Scmh1	-0.437345893289018	3.73365920728497e-07
Gtse1	-0.659990723138823	0.000504218824129808
Ddx41	0.254261885909146	0.00855572429288805
Man2a2	-0.476189074360297	1.43836169208676e-05
Parp12	0.821030196225861	1.76352909761483e-20
Zxdc	0.487157636846649	3.76106852041247e-10
Kdm3a	0.633707419317761	2.29304900430165e-11
Mpp6	0.904290981220829	1.80109467806459e-12
Garem	1.20522818636292	4.05436000100626e-34
Pdcd2	0.996093497424884	1.98254100294561e-19
Plpp1	-1.76823870303599	1.65147224751728e-95
BC021614	-3.93299391990128	0.0188205499561592
Pde7a	-0.235021309081708	0.0305062185784658
Tbcb	0.946815692424832	1.51303758917276e-11
Mterf3	0.720435159171635	9.55858598767405e-18
Ano6	-0.825494385554006	3.20113160709199e-27
Lrrn3	-4.29950834469866	0.00154116137889985
Man1b1	-0.331946057560571	8.32488716559372e-07
Paf1	-0.185843449509584	0.0472267708033261
Robo1	-1.17898215361294	8.40534053431564e-77
Trappc3	-0.641980373656834	2.20025257334387e-19
Plod2	-1.54308038071938	2.18418868587346e-39
Cpa6	-2.41921179351912	0.000787760294997679
Ass1	2.84902101346416	7.04571790360363e-10
Atp1b3	-1.04429864576957	3.82359581978627e-37
Bmpr1b	-0.310345811657719	0.00367007386702842
Bmp7	-1.09246619018362	0.00096374730000778
Ap1s1	-0.660167266000269	5.62569659578366e-14
Ap1m1	-0.580342661915984	2.42347376386104e-09
Nptn	-1.00078761040769	1.38856540194812e-28
Rarg	-0.710140554001281	2.71602420172747e-05
Ephb4	-0.606416799217697	9.52921992933674e-06
Ephb3	-0.545223294891087	0.00379747145929298
Tcea2	-0.479980726103856	0.00601500113304552
Tbxa2r	-2.35135088408029	0.00482130010389406
Got1	2.1152028749312	9.04767677580841e-293
Dad1	-0.42956546245399	5.71046632674866e-09
C1rb	-1.97672248362222	4.80686821019785e-76
Vps26a	1.08920708162086	1.01183322523137e-34
Phf8	0.823374125146484	1.38102991905899e-16
Tmed4	-0.170938989330891	0.00293957553448686
Emilin1	-0.974970034160399	0.0226898445392178
Mat2b	0.85756467291334	1.00244772524341e-25
Eif3b	0.63812768343338	1.34109633087661e-24
Wdr25	0.820850382710961	1.14992919616193e-08
Tmem60	-0.261011498514382	0.0145373650759951
Tuba4a	-0.240565007029153	0.00531820368909266
Nfkbil1	1.57050635195175	0.000822258303827824
Atp6v0a4_D630045J12Rik	-0.437754577267151	4.58834317698666e-10
Kcnn3	-2.64045830818565	0.0218291718834869
Dlk2	-2.55656969854137	5.99631917495059e-06
Tubgcp2	0.288731319236426	0.000269914115238186
Hils1	-2.37700414767789	0.00846692590168222
Tmem185b	-0.822571462888029	6.50930455040712e-26
N4bp2	0.831329962065499	5.56546460789257e-13
Mink1	-0.331879985923404	0.000366193300472568
Heatr5b	0.278420474002347	0.000168202584040565
Eps8l1	-5.36377061480697	1.57206679296903e-05
Kif13b	-0.347102523755353	0.000238139146586252
Wdr75	1.14280369660105	5.60574956733393e-28
Glipr1	-3.71646282181606	2.45222097168755e-220
Trmt11	0.637232621479219	1.4994168878656e-10
Zbtb8a	2.62043183473712	4.06757661052264e-33
Tex19.1	-2.56872258975072	0.0202533428828382
Zmiz2	1.0067086795836	0.00214801859330916
Marveld3	-1.41255323845851	0.00766504343507507
Vgll3	-0.358206014635724	2.05640942218644e-07
Mettl21b	1.38356843319488	4.76972904374215e-05
Ssr1	0.387110429064371	2.54699574328208e-05
Mettl21a	-0.230611616492678	0.00213423741993719
Myl12a	-0.651859609539013	6.94839798933386e-14
Rps10	0.378456365668385	0.000722103914818009
Fam69a	-0.938732393596883	4.21448973893558e-17
Kif2c	-1.21143642644899	9.52206688616281e-25
Dst	-0.12993017490287	0.017065068967531
Nrap	1.21122844425884	0.0169448256695721
Sigmar1	-0.819596267420522	1.45723704670795e-29
Ccpg1	-0.547277473126191	1.21911529015786e-08
Cep57	1.25720570715011	1.29772545311468e-41
P2rx7	-1.0676024958723	1.67368204309504e-20
Trove2	0.521271636798329	8.4139468978039e-06
Aass	-2.56492120752402	8.00109392233032e-19
Galnt1	-0.956484894017656	6.81494180022406e-19
Cdk2ap1	-0.713883521985903	1.01100079590989e-28
Grb14	-2.23778323065249	6.77760418108623e-126
Mib1	0.549852663121228	1.03153632040984e-07
Sp4	-1.14973852995617	1.1213603027309e-15
Brd2	-0.471210271100211	3.45746075671001e-23
Axl	-2.80711128391787	0
Rps8	0.625778310327368	2.35085375503199e-12
Opn3	-1.1448459083284	8.26002932927071e-10
Rps6ka1	0.361443176209602	0.0230811541940136
Efna1	0.796420294871533	1.81591845459952e-24
Rab11b	-0.416125802030327	0.00441095672810817
Rps6	0.657254718586778	4.08286674099831e-25
Eef1a1	0.603297368416931	2.2648608100296e-10
Rps5	0.61355419632334	0.00089958351051348
Tbc1d20	0.344629125198341	0.000184579702913549
Rrm2	-0.61965698136318	4.58361987019518e-12
Exosc9	1.15156472082491	7.14789455555392e-41
Pabpn1	-0.476987974010268	2.59084391680661e-12
Ltbp1	-0.539783478514769	2.41892545860202e-10
Shoc2	0.57101904062561	2.6923598157174e-06
Nmi	0.629108734042354	1.69909502775755e-08
Rabep1	0.680697426519878	2.60530779661485e-09
Cops2	0.281331346377637	0.0173015970322196
Gjb5	-5.60831582541739	1.73738967606456e-05
Slk	0.421311600760216	2.19690356127114e-06
Cox6a2	3.68691208452428	5.87372783765762e-24
Pcbp2	-0.214788484487055	0.00140131597985031
Nsg1	-3.12535924517982	0
Ldlr	-1.78143363806991	1.56782623122274e-69
Ltc4s	-5.06144788947777	0.000252035338265411
Xiap	-0.330847383322899	0.00678619302926752
Lasp1	-1.50629458739768	1.18779265067986e-87
Cep55	-1.84414855555628	1.60858716489109e-52
Brcc3	0.410762977090532	0.000654780099102977
Slc38a1	0.343038624313207	4.63612626147065e-06
Pls3	-0.583029881123491	1.53533851823e-06
Tbc1d25	0.576651380674629	1.64501204704027e-12
[truncated: 7,434 more rows]

## Sheet: h
source	term_name	term_id	adjusted_p_value	negative_log10_of_adjusted_p_value	term_size	query_size	intersection_size	effective_domain_size	intersections
REAC	Metabolism of RNA	REAC:R-HSA-8953854	1.2940438272012722e-18	17.888051014556545	662	5090	434	10622	UBB,DKC1,PAN2,SNRPA,NUP210,RPP25,SMN1,TXNL4A,PRPF8,EDC4,NUP107,RPL13,ANP32A,RPS23,RBM17,LAS1L,FYTTD1,SF3B1,HSPA8,POLR2D,EXOSC1,GCFC2,TRMT10A,TNPO1,MAPK14,EIF4A1,RPS11,MAPKAPK2,RBM22,CHTOP,UTP15,CDKAL1,HSPB1,SRSF7,CPSF4,PRMT5,CSNK1E,XPOT,ZRSR2,HNRNPA1,DUS2,SF3B2,GEMIN5,RBM28,SHFM1,FIP1L1,GSPT1,FUS,HNRNPA3,PSMF1,UPF3A,RPL11,PSMD14,PSMD12,GEMIN4,RPS20,RNMT,PSME1,PSME2,BOP1,SRRM2,KRR1,WDR33,TRMT112,M…
REAC	Metabolism of proteins	REAC:R-HSA-392499	5.3943733871722255e-17	16.268058995892734	2016	5090	1148	10622	CALM1,UBB,USP33,EIF2B4,ADRA2A,TARS2,PARP1,NUP210,INO80D,INHBE,N6AMT1,NUP107,RECK,RPL13,MAN2A1,SMAD4,SMAD1,MDM2,ALG14,RPS23,SEC61B,ERN1,GMPPB,HDAC4,NUS1,GSN,GFPT1,ALPL,CHRDL1,HSPA8,ANK1,IDE,PFDN4,SNCAIP,EXOSC1,ADAMTS3,CYR61,PREB,CUL5,OTUB2,GNE,COPB2,SOCS6,YOD1,SRPRB,NFYC,EIF4A1,ARFGAP1,DCUN1D4,AURKA,FBXO9,RPS11,PIGM,SHPRH,ATF4,ASGR1,ARSA,ARSB,NSMCE1,DCAF4,COPG1,IGFBP7,FSTL1,GATA3,KNG1,SHC1,MAN1A2,…
REAC	Membrane Trafficking	REAC:R-HSA-199991	2.964903211672725e-15	14.52798947947427	625	5090	403	10622	CALM1,UBB,STON1,MAN2A1,HSPA8,ANK1,AKT2,PREB,COPB2,RAB3GAP1,HIP1R,ARFGAP1,TRIP10,TPD52L1,PICALM,COPG1,ARPC3,RABGEF1,SORT1,EPS15,MAN1A2,PACSIN2,APP,VPS37D,AAK1,COPS7B,TBC1D4,EPN2,TUBB2A,TUBA1C,COPS4,SAR1B,RAB6A,GJB3,GJC1,GJA4,SH3GL3,TBC1D16,EREG,ANK2,CYTH2,CYTH1,VPS45,USE1,NAPA,KIF20A,PUM1,SNX5,SEC24A,GOLIM4,ULK1,COG1,CLTB,SPTAN1,TRAPPC13,DENND5A,COG7,PLA2G4A,ACTB,MYO1C,TRAPPC12,AREG,MCFD2,SBF2,DYN…
REAC	Asparagine N-linked glycosylation	REAC:R-HSA-446203	1.395294190275089e-10	9.855334214080097	305	5090	208	10622	UBB,MAN2A1,ALG14,GMPPB,NUS1,GFPT1,ANK1,PREB,GNE,COPB2,ARFGAP1,ASGR1,COPG1,MAN1A2,PGM3,NEU2,GNPNAT1,TUBB2A,TUBA1C,MPDU1,SAR1B,GFPT2,ANK2,NAPA,SEC24A,RNF139,UAP1,COG1,SPTAN1,ALG12,NGLY1,COG7,AREG,MCFD2,DYNC1I2,DYNC1I1,TUBB4B,ST6GALNAC6,MAGT1,COG3,MIA3,DDOST,COG8,MGAT5,MAN2A2,MAN1B1,TRAPPC3,DAD1,TUBA4A,TBC1D20,ST3GAL5,ST6GALNAC4,ARFGAP3,ALG5,ST3GAL3,AMFR,SLC35A1,DYNC1H1,ARFGAP2,SEC16B,ANK3,MGAT1,CAP…
REAC	Post-translational protein modification	REAC:R-HSA-597592	2.4514667888579244e-10	9.610573985963976	1415	5090	803	10622	CALM1,UBB,USP33,PARP1,NUP210,INO80D,NUP107,RECK,MAN2A1,SMAD4,SMAD1,MDM2,ALG14,GMPPB,HDAC4,NUS1,GFPT1,ALPL,CHRDL1,HSPA8,ANK1,IDE,ADAMTS3,CYR61,PREB,CUL5,OTUB2,GNE,COPB2,SOCS6,YOD1,ARFGAP1,DCUN1D4,AURKA,FBXO9,PIGM,SHPRH,ASGR1,ARSA,ARSB,NSMCE1,DCAF4,COPG1,IGFBP7,FSTL1,GATA3,KNG1,MAN1A2,USP19,PGM3,NEU2,GNPNAT1,FAM20A,IKBKG,APP,APOE,COPS7B,WAC,UBA1,TUBB2A,TUBA1C,COPS4,MPDU1,PEX14,IKBKE,PIGX,SVBP,RAB22…
REAC	rRNA processing	REAC:R-HSA-72312	5.1291345364631636e-8	7.289955909302881	203	5090	142	10622	DKC1,RPP25,RPL13,RPS23,LAS1L,EXOSC1,RPS11,UTP15,CSNK1E,RBM28,RPL11,RPS20,BOP1,KRR1,TRMT112,MTERF4,DCAF13,UTP14A,RPL37A,NOL6,ISG20L2,WDR75,RPS10,RPS8,RPS6,RPS5,EXOSC9,WDR12,RRP36,DIMT1,EMG1,NIP7,DDX52,RPS17,DIEXF,RPS24,MRM2,RPL35,RPL36AL,RPL15,EXOSC10,RPL24,RPL4,UTP18,NOP58,TBL3,NOL11,WDR18,RPP30,NHP2,EXOSC3,RPS16,RPS13,SENP3,PWP2,RPL7A,TSR3,MPHOSPH6,RPL19,RPL14,RRP9,RPL8,RPS3,TEX10,RPL35A,UTP20,R…
REAC	rRNA processing in the nucleus and cytosol	REAC:R-HSA-8868773	1.480499133396258e-7	6.829591842486997	193	5090	135	10622	DKC1,RPP25,RPL13,RPS23,LAS1L,EXOSC1,RPS11,UTP15,CSNK1E,RBM28,RPL11,RPS20,BOP1,KRR1,TRMT112,DCAF13,UTP14A,RPL37A,NOL6,ISG20L2,WDR75,RPS10,RPS8,RPS6,RPS5,EXOSC9,WDR12,RRP36,DIMT1,EMG1,NIP7,DDX52,RPS17,DIEXF,RPS24,RPL35,RPL36AL,RPL15,EXOSC10,RPL24,RPL4,UTP18,NOP58,TBL3,NOL11,WDR18,RPP30,NHP2,EXOSC3,RPS16,RPS13,SENP3,PWP2,RPL7A,TSR3,MPHOSPH6,RPL19,RPL14,RRP9,RPL8,RPS3,TEX10,RPL35A,UTP20,RPL5,RPL13A,R…
REAC	rRNA modification in the nucleus and cytosol	REAC:R-HSA-6790901	1.5342462251590015e-7	6.814104936575647	60	5090	52	10622	DKC1,UTP15,KRR1,TRMT112,DCAF13,UTP14A,NOL6,WDR75,RPS6,RRP36,DIMT1,EMG1,DDX52,DIEXF,UTP18,NOP58,TBL3,NOL11,NHP2,PWP2,TSR3,RRP9,UTP20,RPS9,RPS14,IMP3,THUMPD1,GAR1,WDR3,IMP4,PDCD11,RCL1,DDX47,FBL,WDR43,BMS1,DHX37,DDX49,UTP3,WDR46,NAT10,NOP14,PNO1,MPHOSPH10,NOC4L,NOP10,WDR36,NOP2,RPS7,RRP7A,UTP6,HEATR1
REAC	Metabolism	REAC:R-HSA-1430728	1.9087569008323783e-7	6.719249379804282	2077	5090	1121	10622	CALM1,UBB,ADRA2A,TAZ,TXNRD1,RBP4,RBP1,NUP210,IDH3G,PPT2,CHPT1,GCDH,CDK19,N6AMT1,NUP107,RPL13,MAN2B2,ORMDL2,RPS23,PLCD3,PLEKHA3,NDST3,NUDT16,COX6B1,NCOA6,FLAD1,PLA2G5,ALDH3A1,PHKA2,ACAD9,PTGR2,SGSH,PPM1L,ADIPOR1,INPP5F,GPD2,GUSB,NFYC,B3GALNT1,SPHK2,PGM2,SLC25A19,RPS11,PPT1,CTH,LMBRD1,ENPP2,MAPKAPK2,ARSA,ARSB,LDHA,SLC25A14,PLD4,GNMT,ETFA,DLAT,HMMR,HMBS,CIDEA,RIDA,HADHB,TCN2,NEU2,PAOX,PYGB,SLC25A10,…
REAC	Mitotic G1 phase and G1/S transition	REAC:R-HSA-453279	5.079777355906054e-7	6.294155322208286	148	5090	107	10622	MCM7,UBB,PRIM2,AKT2,WEE1,PRIM1,CCND1,LIN54,SHFM1,ORC5,PSMF1,CDT1,POLA2,PSMD14,PSMD12,PSME1,PSME2,CABLES1,TFDP2,ORC3,PSMB6,CDKN1C,E2F3,CCNE1,CCND3,PSMD9,ORC2,RRM2,PSMA6,E2F1,PSMC6,CDC7,LIN37,PSMB8,CCND2,CCNA2,PSMD11,CDK2,ORC4,GMNN,PSMD7,SKP2,LYN,RBL2,RBL1,PSMD5,PPP2CA,HDAC1,RPA3,PSMD4,CDKN1A,CDK1,PSMD6,MCM5,PSMA7,CCNB1,E2F2,FBXO5,MCM8,CDKN2C,CDK7,CDK6,PSMD3,CKS1B,MYBL2,PSMC3,TYMS,TK1,JAK2,CDKN2D,R…
REAC	Vesicle-mediated transport	REAC:R-HSA-5653656	5.65900293917546e-7	6.247260080500553	719	5090	422	10622	CALM1,UBB,STON1,MAN2A1,HSPA8,ANK1,AKT2,PREB,COPB2,RAB3GAP1,HIP1R,ARFGAP1,TRIP10,COL1A1,TPD52L1,PICALM,COPG1,ARPC3,RABGEF1,SORT1,EPS15,MAN1A2,HSPH1,PACSIN2,APP,VPS37D,AAK1,APOE,COPS7B,TBC1D4,EPN2,TUBB2A,TUBA1C,COPS4,SAR1B,RAB6A,GJB3,GJC1,GJA4,SH3GL3,TBC1D16,EREG,ANK2,CYTH2,CYTH1,SCARA5,VPS45,COL1A2,USE1,NAPA,KIF20A,PUM1,HSP90B1,SNX5,SEC24A,GOLIM4,ULK1,COG1,CLTB,SPTAN1,TRAPPC13,DENND5A,COG7,PLA2G4A…
REAC	S Phase	REAC:R-HSA-69242	7.480011717862665e-7	6.1260977217880646	162	5090	115	10622	MCM7,UBB,PRIM2,ANAPC10,AKT2,WEE1,RFC2,PRIM1,LIG1,CCND1,LIN54,SHFM1,ORC5,PSMF1,CDT1,POLD2,POLA2,PSMD14,PSMD12,PSME1,PSME2,ANAPC5,CABLES1,TFDP2,ORC3,PSMB6,CCNE1,PSMD9,SMC3,ORC2,PSMA6,E2F1,ANAPC15,PSMC6,LIN37,PSMB8,CCNA2,PSMD11,STAG2,GINS1,CDK2,ORC4,PSMD7,SKP2,RBL2,PSMD5,GSK3B,ANAPC7,RPA3,ANAPC16,CDCA5,PSMD4,CDKN1A,PSMD6,MCM5,PSMA7,MCM8,CDK7,RFC5,PSMD3,CKS1B,ANAPC1,ESCO1,SMC1A,PSMC3,RPS27A,PDS5B,CCN…
REAC	Separation of Sister Chromatids	REAC:R-HSA-2467813	0.000001023332630121727	5.98998317767996	188	5090	130	10622	UBB,CKAP5,CENPM,NUP107,ANAPC10,CENPN,SKA1,NUDC,TUBB2A,TUBA1C,SHFM1,PSMF1,KNTC1,PSMD14,PSMD12,PSME1,PSME2,CENPT,ANAPC5,BUB1B,BUB1,DYNC1I2,DYNC1I1,TUBB4B,PSMB6,SPC25,PTTG1,PSMD9,SMC3,TUBA4A,KIF2C,BUB3,ZWILCH,PSMA6,PPP1CC,CENPO,DYNC1H1,ANAPC15,PSMC6,PPP2R5C,PSMB8,PSMD11,STAG2,SKA2,SEC13,CLASP1,NSL1,PSMD7,TUBA1B,TUBA1A,NUP37,PSMD5,PPP2CA,ANAPC7,MAD1L1,ANAPC16,CDCA5,CENPQ,PSMD4,PSMD6,SPDL1,PSMA7,NUP13…
REAC	Translation	REAC:R-HSA-72766	0.0000014751569839727752	5.831161760265253	292	5090	189	10622	EIF2B4,TARS2,N6AMT1,RPL13,RPS23,SEC61B,SRPRB,EIF4A1,RPS11,AIMP2,EIF5,GSPT1,SSR4,EIF2S2,RPL11,RPS20,PPA1,MRPS2,MRPS18B,TRMT112,EIF4EBP1,MRPS35,AARS2,MRPS18A,MTIF3,RPL37A,DDOST,EIF3B,SSR1,RPS10,RPS8,RPS6,EEF1A1,RPS5,MRPS11,EIF2B2,MRPL44,EIF3K,MRPL15,RPS17,RPS24,MRPL16,RPL35,RPL36AL,RPL15,MRPS25,MRPL3,MRPL1,EEF1E1,EIF3F,AURKAIP1,MRPL54,RPL24,RPL4,PPA2,MTRF1L,EIF3L,EIF2B3,SRP9,MRPL43,PTCD3,WARS,RARS2…
REAC	Mitotic Metaphase and Anaphase	REAC:R-HSA-2555396	0.0000018788352315899226	5.726111304598204	229	5090	153	10622	UBB,CKAP5,CENPM,NUP107,ANAPC10,TNPO1,CENPN,SKA1,NUDC,TUBB2A,TUBA1C,SHFM1,PSMF1,KNTC1,PSMD14,PSMD12,PSME1,PSME2,CENPT,ANAPC5,BUB1B,BUB1,NUP93,DYNC1I2,DYNC1I1,CHMP3,TUBB4B,PSMB6,SPC25,KPNB1,PTTG1,CCNB2,PSMD9,SMC3,TUBA4A,KIF2C,BUB3,ZWILCH,CHMP6,PSMA6,PPP1CC,CENPO,DYNC1H1,ANAPC15,PSMC6,PPP2R5C,BANF1,PSMB8,PSMD11,STAG2,SKA2,NUP54,CC2D1B,SEC13,CLASP1,NSL1,PSMD7,TUBA1B,TUBA1A,NUP37,LBR,PSMD5,PPP2CA,ANAP…
REAC	Mitotic Anaphase	REAC:R-HSA-68882	0.0000026558901961300046	5.575789884198823	228	5090	152	10622	UBB,CKAP5,CENPM,NUP107,ANAPC10,TNPO1,CENPN,SKA1,NUDC,TUBB2A,TUBA1C,SHFM1,PSMF1,KNTC1,PSMD14,PSMD12,PSME1,PSME2,CENPT,ANAPC5,BUB1B,BUB1,NUP93,DYNC1I2,DYNC1I1,CHMP3,TUBB4B,PSMB6,SPC25,KPNB1,PTTG1,CCNB2,PSMD9,SMC3,TUBA4A,KIF2C,BUB3,ZWILCH,CHMP6,PSMA6,PPP1CC,CENPO,DYNC1H1,ANAPC15,PSMC6,PPP2R5C,BANF1,PSMB8,PSMD11,STAG2,SKA2,NUP54,CC2D1B,SEC13,CLASP1,NSL1,PSMD7,TUBA1B,TUBA1A,NUP37,LBR,PSMD5,PPP2CA,ANAP…
REAC	G1/S Transition	REAC:R-HSA-69206	0.000003342055315004651	5.475986366291077	131	5090	95	10622	MCM7,UBB,PRIM2,AKT2,WEE1,PRIM1,CCND1,LIN54,SHFM1,ORC5,PSMF1,CDT1,POLA2,PSMD14,PSMD12,PSME1,PSME2,CABLES1,TFDP2,ORC3,PSMB6,CCNE1,PSMD9,ORC2,RRM2,PSMA6,E2F1,PSMC6,CDC7,LIN37,PSMB8,CCNA2,PSMD11,CDK2,ORC4,GMNN,PSMD7,SKP2,RBL2,RBL1,PSMD5,PPP2CA,HDAC1,RPA3,PSMD4,CDKN1A,CDK1,PSMD6,MCM5,PSMA7,CCNB1,FBXO5,MCM8,CDK7,PSMD3,CKS1B,PSMC3,TYMS,TK1,RPS27A,CCNE2,POLE2,POLE,PSMD8,PSMC2,PSMB1,PSME3,CUL1,UBC,MAX,AKT…
REAC	Cell Cycle	REAC:R-HSA-1640170	0.0000034589847352903824	5.461051354549323	679	5090	397	10622	MCM7,UBB,DKC1,CKAP5,CENPM,NUP210,NCAPG,NUP107,PRIM2,MDM2,ANAPC10,POLR2D,AKT2,WEE1,TNPO1,TERF2,RFC2,CENPN,AURKA,RAD51C,SKA1,PRIM1,SHQ1,NUDC,LIG1,HMMR,CSNK1E,CCND1,TUBB2A,TUBA1C,LIN54,TUBG1,SHFM1,ODF2,RTEL1,MAU2,FKBPL,ORC5,PSMF1,H2AFJ,CTDNEP1,CDT1,KIF20A,POLD2,POLA2,KNTC1,PSMD14,PSMD12,PSME1,PSME2,DAXX,MZT1,CENPT,MRE11A,ANAPC5,MSH5,BLZF1,CABLES1,CHEK1,ATRX,BUB1B,BUB1,BRCA2,TFDP2,NUP93,DYNC1I2,DYNC1…
REAC	Transcriptional Regulation by TP53	REAC:R-HSA-3700989	0.000003588725771555707	5.445059726523353	361	5090	226	10622	UBB,TXNRD1,MDM2,LAMTOR2,COX6B1,POLR2D,AKT2,TIGAR,MAPK14,RFC2,MTOR,AURKA,ATF2,CDK5R1,PRMT5,DAXX,TNRC6B,MRE11A,E2F7,COX4I1,TAF4B,CHEK1,AGO3,RRAGD,FAS,MAPKAPK5,TFDP2,BANP,CSNK2A2,CNOT2,COX6C,MTA2,ARID3A,POLR2C,CCNE1,PLK3,MLST8,TPX2,SESN3,MLH1,ATRIP,TCEA1,TAF3,CNOT11,MSH2,CDK13,TTC5,E2F1,PPP2R5C,RAD1,CNOT6,TAF5,GTF2H1,PRDX2,TOPBP1,COX8A,TSC2,MEAF6,PRELID1,LAMTOR1,POLR2L,BCL6,CCNA2,TBP,SURF1,HIPK1,KAT…
REAC	Signaling by Receptor Tyrosine Kinases	REAC:R-HSA-9006934	0.0000036288985813681645	5.440225169073526	486	5090	294	10622	CALM1,UBB,ABI2,PGF,ID3,NTRK3,TAB2,ATP6V1G1,TLR9,POLR2D,AKT2,CUL5,SOCS6,MAPK14,ATP6V1B2,ATP6V1E1,ATP6V1A,MTOR,PCSK6,COL1A1,LAMA2,BDNF,MAPKAPK2,ATF2,CDK5R1,JUND,EPS15,SHC1,HSPB1,CTNND1,APH1B,APOE,ITCH,HNRNPA1,SH3GL3,BCAR1,EREG,ITGA3,PAG1,ITPR2,DLG4,COL1A2,NGF,PTPN1,RAPGEF1,BAIAP2,STAT1,ACTB,PDGFRB,CHEK1,YES1,YAP1,ELK1,AREG,NRP2,PAK1,THEM4,FRS3,CBL,ADAM17,THBS3,PRKCZ,POLR2C,TNS4,TCF12,LCK,PTK2B,AXL,…
REAC	Intra-Golgi and retrograde Golgi-to-ER traffic	REAC:R-HSA-6811442	0.0000045683359177210085	5.340241969156078	203	5090	137	10622	MAN2A1,COPB2,RAB3GAP1,ARFGAP1,COPG1,MAN1A2,TUBB2A,TUBA1C,RAB6A,CYTH2,CYTH1,VPS45,USE1,NAPA,KIF20A,GOLIM4,COG1,COG7,PLA2G4A,DYNC1I2,DYNC1I1,TUBB4B,CUX1,RAB3GAP2,KIF11,RACGAP1,COG3,GALNT2,COG8,MAN2A2,TUBA4A,KIF13B,KIF2C,GALNT1,RAB6B,USP6NL,ARFGAP3,DYNC1H1,RHOBTB3,PLA2G6,ARFGAP2,RAB30,SYS1,CAPZB,COG5,TMED7,NAA38,COG2,GOLGA5,TUBA1B,TUBA1A,NBAS,ARFRP1,SURF4,STX16,COPZ1,M6PR,BICD2,DCTN2,RABEPK,KIF5A,RA…
REAC	Transport to the Golgi and subsequent modification	REAC:R-HSA-948021	0.000005308922048172091	5.274993651433613	186	5090	127	10622	MAN2A1,ANK1,PREB,COPB2,ARFGAP1,COPG1,MAN1A2,TUBB2A,TUBA1C,SAR1B,ANK2,NAPA,SEC24A,COG1,SPTAN1,COG7,AREG,MCFD2,DYNC1I2,DYNC1I1,TUBB4B,COG3,MIA3,COG8,MGAT5,MAN2A2,TRAPPC3,TUBA4A,TBC1D20,ARFGAP3,DYNC1H1,ARFGAP2,SEC16B,ANK3,MGAT1,CAPZB,COG5,TMED7,GORASP1,SPTBN1,COL7A1,COG2,PPP6C,SEC13,USO1,CHST10,B4GALT3,TUBA1B,TUBA1A,COPZ1,LMAN2L,SPTA1,B4GALT4,BET1,DCTN2,RAB1B,KDELR2,LMAN2,STX17,NAPB,TRAPPC9,TMED9,ST…
REAC	Nervous system development	REAC:R-HSA-9675108	0.0000065176084291311114	5.1859117350301185	574	5090	340	10622	MYL6,UBB,USP33,NTN1,ARHGAP39,RPL13,RPS23,TREM2,HSPA8,ANK1,CACNA1G,ABLIM1,MAPK14,GDNF,RPS11,LAMA2,ARTN,LHX2,CDK5R1,ARPC3,SHC1,MBP,APH1B,RGMA,HOXA2,TUBB2A,TUBA1C,SHFM1,ANK2,GSPT1,CACNB3,NCAM1,DLG4,AKAP5,PSMF1,UPF3A,RPL11,PSMD14,PSMD12,RPS20,PSME1,PSME2,GFRA1,CLTB,SPTAN1,CACNA1C,ACTB,YES1,YAP1,NRP2,PAK1,TUBB4B,UNC5A,PSMB6,SEMA4A,DAG1,ABL2,VASP,CSNK2A2,SRGAP3,RPL37A,ENAH,EPHA2,EPHA3,ITGA9,SCN5A,PSMD9…
REAC	Major pathway of rRNA processing in the nucleolus and cytosol	REAC:R-HSA-6791226	0.0000066667661034568386	5.176084781376599	183	5090	125	10622	RPP25,RPL13,RPS23,LAS1L,EXOSC1,RPS11,UTP15,CSNK1E,RBM28,RPL11,RPS20,BOP1,KRR1,DCAF13,UTP14A,RPL37A,NOL6,ISG20L2,WDR75,RPS10,RPS8,RPS6,RPS5,EXOSC9,WDR12,RRP36,EMG1,NIP7,DDX52,RPS17,DIEXF,RPS24,RPL35,RPL36AL,RPL15,EXOSC10,RPL24,RPL4,UTP18,NOP58,TBL3,NOL11,WDR18,RPP30,EXOSC3,RPS16,RPS13,SENP3,PWP2,RPL7A,MPHOSPH6,RPL19,RPL14,RRP9,RPL8,RPS3,TEX10,RPL35A,UTP20,RPL5,RPL13A,RPS9,RPS14,LTV1,PES1,IMP3,RPL2…
REAC	Signaling by Hedgehog	REAC:R-HSA-5358351	0.000018878725803070112	4.724027321233386	149	5090	104	10622	UBB,IFT122,ITCH,TUBB2A,TUBA1C,SHFM1,PSMF1,PSMD14,PSMD12,DYNC2H1,PSME1,PSME2,IFT172,TUBB4B,ADCY7,PSMB6,ADAM17,IFT52,GAS1,PSMD9,TUBA4A,ADCY9,PSMA6,PSMC6,PSMB8,SMO,ARRB2,RPGRIP1L,PSMD11,GNAS,SPOPL,GLI3,PSMD7,TULP3,TUBA1B,TUBA1A,PSMD5,IFT57,ULK3,GSK3B,PRKACB,SMURF1,PSMD4,PTCH1,TTC21B,DERL2,CDC73,DZIP1,PSMD6,PSMA7,PRKAR2B,P4HB,FUZ,CDON,KIF3A,PSMD3,VCP,IQCE,KIF7,TUBB3,PRKACA,PSMC3,ARRB1,EVC,CSNK1A1,RPS…
REAC	Unfolded Protein Response (UPR)	REAC:R-HSA-381119	0.000019892055104850562	4.701320346358203	91	5090	69	10622	ERN1,GFPT1,EXOSC1,PREB,SRPRB,NFYC,ARFGAP1,ATF4,SHC1,EIF2S2,HSP90B1,DNAJB11,NFYA,DCP2,KHSRP,FKBP14,SSR1,EXOSC9,CREB3L4,ADD1,HSPA5,CEBPB,EXTL1,CREBRF,HDGF,EXTL2,EXOSC3,DDIT3,EIF2S1,CREB3L1,ASNS,DNAJB9,HYOU1,SERP1,CREB3L3,MBTPS1,SEC31A,ATF6,TPP1,ATP6V0D1,CTDSP2,EXTL3,DIS3,EIF2AK3,SYVN1,GOSR2,CCL2,EXOSC7,EXOSC5,TSPYL2,WFS1,ATF3,YIF1A,CEBPG,CREB3,ACADVL,EDEM1,PDIA6,EXOSC4,HERPUD1,DNAJC3,NFYB,CALR,PARN…
REAC	Cyclin E associated events during G1/S transition	REAC:R-HSA-69202	0.00001994116829900171	4.700249401142408	83	5090	64	10622	UBB,AKT2,WEE1,CCND1,LIN54,SHFM1,PSMF1,PSMD14,PSMD12,PSME1,PSME2,CABLES1,TFDP2,PSMB6,CCNE1,PSMD9,PSMA6,E2F1,PSMC6,LIN37,PSMB8,CCNA2,PSMD11,CDK2,PSMD7,SKP2,RBL2,PSMD5,PSMD4,CDKN1A,PSMD6,PSMA7,CDK7,PSMD3,CKS1B,PSMC3,RPS27A,CCNE2,PSMD8,PSMC2,PSMB1,PSME3,CUL1,UBC,MAX,AKT3,PSMC5,CDKN1B,MNAT1,PSMD13,PSMC4,PSMD1,RB1,PSMC1,CDK4,AKT1,PSMB2,PSMA1,CCNH,PSMB9,RBBP4,E2F5,PSMD2,LIN52
REAC	Intracellular signaling by second messengers	REAC:R-HSA-9006925	0.00002343416747613034	4.630150470645797	292	5090	185	10622	CALM1,UBB,MDM2,LAMTOR2,AKT2,CAMKK2,MTOR,CHUK,ATF2,HDAC5,AKT1S1,SHFM1,EREG,ITPR2,PSMF1,PSMD14,PSMD12,PSME1,PSME2,TNRC6B,PDGFRB,AGO3,RRAGD,AREG,THEM4,ADCY7,PSMB6,MYD88,CSNK2A2,MTA2,LCK,PSMD9,XIAP,ADCY9,GAB2,MLST8,MAF1,EZH2,PSMA6,CAMK2A,HDAC7,CAMK2B,HBEGF,IRAK4,PSMC6,PIP5K1A,CASP9,PPP2R5C,PSMB8,SNAI1,TSC2,LAMTOR1,IL1RL1,PSMD11,RHEB,TNRC6A,NRG1,STRN,CBX2,NBEA,AGO1,EGR1,EGFR,PSMD7,CSNK2B,PSMD5,ITPR3,S…
REAC	Cell Cycle, Mitotic	REAC:R-HSA-69278	0.000024397847607069317	4.612648485694245	549	5090	324	10622	MCM7,UBB,CKAP5,CENPM,NUP210,NCAPG,NUP107,PRIM2,ANAPC10,AKT2,WEE1,TNPO1,RFC2,CENPN,AURKA,SKA1,PRIM1,NUDC,LIG1,HMMR,CSNK1E,CCND1,TUBB2A,TUBA1C,LIN54,TUBG1,SHFM1,ODF2,MAU2,FKBPL,ORC5,PSMF1,H2AFJ,CTDNEP1,CDT1,KIF20A,POLD2,POLA2,KNTC1,PSMD14,PSMD12,PSME1,PSME2,MZT1,CENPT,ANAPC5,BLZF1,CABLES1,BUB1B,BUB1,TFDP2,NUP93,DYNC1I2,DYNC1I1,CHMP3,TUBB4B,ORC3,PSMB6,CDKN1C,CEP250,CSNK2A2,SPC25,KPNB1,E2F3,CNTRL,PTT…
REAC	Cyclin A:Cdk2-associated events at S phase entry	REAC:R-HSA-69656	0.00002768086293003353	4.557820375201181	85	5090	65	10622	UBB,AKT2,WEE1,CCND1,LIN54,SHFM1,PSMF1,PSMD14,PSMD12,PSME1,PSME2,CABLES1,TFDP2,PSMB6,CCNE1,PSMD9,PSMA6,E2F1,PSMC6,LIN37,PSMB8,CCNA2,PSMD11,CDK2,PSMD7,SKP2,RBL2,PSMD5,PSMD4,CDKN1A,PSMD6,PSMA7,CDK7,PSMD3,CKS1B,PSMC3,RPS27A,CCNE2,PSMD8,PSMC2,PSMB1,PSME3,CUL1,UBC,MAX,AKT3,PSMC5,CDKN1B,MNAT1,PSMD13,PSMC4,PSMD1,RB1,PSMC1,CDK4,AKT1,CDC25B,PSMB2,PSMA1,CCNH,PSMB9,RBBP4,E2F5,PSMD2,LIN52
REAC	Diseases of signal transduction by growth factor receptors and second messengers	REAC:R-HSA-5663202	0.000027749290489385067	4.556748116702898	380	5090	233	10622	CALM1,UBB,SMAD4,MDM2,HDAC4,POLR2D,AKT2,TRIM24,MTOR,CHUK,HDAC6,HDAC5,AKT1S1,MPRIP,SHC1,APH1B,GRB2,KDM7A,SHFM1,CTBP1,FIP1L1,EREG,PSMF1,PSMD14,PSMD12,PSME1,PSME2,FGFR1,TCF7L2,STAT1,ZC3HAV1,ACTB,PDGFRB,YES1,AREG,FKBP1A,CUX1,PSMB6,CBL,ADAM17,POLR2C,ARAF,LCK,PSMD9,MIB1,SHOC2,BRAP,CNKSR1,GAB2,MLST8,MAML2,PSMA6,ATG7,CAMK2A,HDAC7,PPP1CC,CAMK2B,FAM131B,HES1,HBEGF,PSMC6,CASP9,PAPSS1,PPP2R5C,PSMB8,CDK8,ERLIN…
REAC	Axon guidance	REAC:R-HSA-422475	0.00003942434957850889	4.404235462914586	549	5090	323	10622	MYL6,UBB,USP33,NTN1,ARHGAP39,RPL13,RPS23,TREM2,HSPA8,ANK1,CACNA1G,ABLIM1,MAPK14,GDNF,RPS11,ARTN,LHX2,CDK5R1,ARPC3,SHC1,APH1B,RGMA,HOXA2,TUBB2A,TUBA1C,SHFM1,ANK2,GSPT1,CACNB3,NCAM1,DLG4,AKAP5,PSMF1,UPF3A,RPL11,PSMD14,PSMD12,RPS20,PSME1,PSME2,GFRA1,CLTB,SPTAN1,CACNA1C,ACTB,YES1,NRP2,PAK1,TUBB4B,UNC5A,PSMB6,SEMA4A,DAG1,ABL2,VASP,CSNK2A2,SRGAP3,RPL37A,ENAH,EPHA2,EPHA3,ITGA9,SCN5A,PSMD9,CRMP1,ROBO1,EP…
REAC	ER to Golgi Anterograde Transport	REAC:R-HSA-199977	0.00007477759586729976	4.126228501716561	155	5090	106	10622	ANK1,PREB,COPB2,ARFGAP1,COPG1,TUBB2A,TUBA1C,SAR1B,ANK2,NAPA,SEC24A,COG1,SPTAN1,COG7,AREG,MCFD2,DYNC1I2,DYNC1I1,TUBB4B,COG3,MIA3,COG8,TRAPPC3,TUBA4A,TBC1D20,ARFGAP3,DYNC1H1,ARFGAP2,SEC16B,ANK3,CAPZB,COG5,TMED7,GORASP1,SPTBN1,COL7A1,COG2,PPP6C,SEC13,USO1,TUBA1B,TUBA1A,COPZ1,LMAN2L,SPTA1,BET1,DCTN2,RAB1B,KDELR2,LMAN2,STX17,NAPB,TRAPPC9,TMED9,COG6,TMED10,NSF,SEC31A,TRAPPC4,TUBB3,SEC24C,COG4,COPB1,TRA…
REAC	Regulation of mitotic cell cycle	REAC:R-HSA-453276	0.00008047505211662702	4.094338733387845	88	5090	66	10622	UBB,ANAPC10,AURKA,SHFM1,PSMF1,PSMD14,PSMD12,PSME1,PSME2,ANAPC5,BUB1B,PSMB6,PTTG1,PSMD9,BUB3,PSMA6,ANAPC15,PSMC6,PSMB8,CCNA2,PSMD11,CDK2,PSMD7,SKP2,PSMD5,ANAPC7,ANAPC16,PSMD4,CDK1,PSMD6,PSMA7,CCNB1,FBXO5,MAD2L1,PSMD3,ANAPC1,PSMC3,RPS27A,PSMD8,PSMC2,PSMB1,PSME3,CUL1,UBC,ANAPC11,UBE2E1,PSMC5,UBE2D1,PSMD13,PSMC4,PSMD1,NEK2,RB1,PSMC1,CDC27,CDC23,PSMB2,PSMA1,CDC20,PSMB9,PSMD2,CDC26,UBE2S,UBE2C,PLK1,AUR…
REAC	APC/C-mediated degradation of cell cycle proteins	REAC:R-HSA-174143	0.00008047505211662702	4.094338733387845	88	5090	66	10622	UBB,ANAPC10,AURKA,SHFM1,PSMF1,PSMD14,PSMD12,PSME1,PSME2,ANAPC5,BUB1B,PSMB6,PTTG1,PSMD9,BUB3,PSMA6,ANAPC15,PSMC6,PSMB8,CCNA2,PSMD11,CDK2,PSMD7,SKP2,PSMD5,ANAPC7,ANAPC16,PSMD4,CDK1,PSMD6,PSMA7,CCNB1,FBXO5,MAD2L1,PSMD3,ANAPC1,PSMC3,RPS27A,PSMD8,PSMC2,PSMB1,PSME3,CUL1,UBC,ANAPC11,UBE2E1,PSMC5,UBE2D1,PSMD13,PSMC4,PSMD1,NEK2,RB1,PSMC1,CDC27,CDC23,PSMB2,PSMA1,CDC20,PSMB9,PSMD2,CDC26,UBE2S,UBE2C,PLK1,AUR…
REAC	Mitotic Prometaphase	REAC:R-HSA-68877	0.00009069691595735854	4.042407480365186	199	5090	131	10622	CKAP5,CENPM,NCAPG,NUP107,CENPN,SKA1,NUDC,CSNK1E,TUBB2A,TUBA1C,TUBG1,ODF2,KNTC1,MZT1,CENPT,BUB1B,BUB1,DYNC1I2,DYNC1I1,TUBB4B,CEP250,CSNK2A2,SPC25,CNTRL,CCNB2,TUBGCP4,SMC3,TUBA4A,TUBGCP2,KIF2C,CEP57,BUB3,ZWILCH,CEP72,PPP1CC,CENPO,DYNC1H1,PPP2R5C,NEK7,HSP90AA1,CEP152,STAG2,SKA2,CEP135,SMC4,SEC13,CLASP1,NEK9,NSL1,TUBA1B,TUBA1A,CSNK2B,NUP37,HAUS8,PPP2CA,CETN2,MAD1L1,DCTN2,CDCA5,CENPQ,CDK1,SPDL1,CEP78,…
REAC	Activation of APC/C and APC/C:Cdc20 mediated degradation of mitotic proteins	REAC:R-HSA-176814	0.00009961530257332967	4.001673941569522	77	5090	59	10622	UBB,ANAPC10,SHFM1,PSMF1,PSMD14,PSMD12,PSME1,PSME2,ANAPC5,BUB1B,PSMB6,PTTG1,PSMD9,BUB3,PSMA6,ANAPC15,PSMC6,PSMB8,CCNA2,PSMD11,PSMD7,PSMD5,ANAPC7,ANAPC16,PSMD4,CDK1,PSMD6,PSMA7,CCNB1,MAD2L1,PSMD3,ANAPC1,PSMC3,RPS27A,PSMD8,PSMC2,PSMB1,PSME3,UBC,ANAPC11,UBE2E1,PSMC5,UBE2D1,PSMD13,PSMC4,PSMD1,NEK2,PSMC1,CDC27,CDC23,PSMB2,PSMA1,CDC20,PSMB9,PSMD2,CDC26,UBE2S,UBE2C,PLK1
REAC	APC/C:Cdc20 mediated degradation of mitotic proteins	REAC:R-HSA-176409	0.00016093522307854128	3.7933488936603563	76	5090	58	10622	UBB,ANAPC10,SHFM1,PSMF1,PSMD14,PSMD12,PSME1,PSME2,ANAPC5,BUB1B,PSMB6,PTTG1,PSMD9,BUB3,PSMA6,ANAPC15,PSMC6,PSMB8,CCNA2,PSMD11,PSMD7,PSMD5,ANAPC7,ANAPC16,PSMD4,CDK1,PSMD6,PSMA7,CCNB1,MAD2L1,PSMD3,ANAPC1,PSMC3,RPS27A,PSMD8,PSMC2,PSMB1,PSME3,UBC,ANAPC11,UBE2E1,PSMC5,UBE2D1,PSMD13,PSMC4,PSMD1,NEK2,PSMC1,CDC27,CDC23,PSMB2,PSMA1,CDC20,PSMB9,PSMD2,CDC26,UBE2S,UBE2C
REAC	Metabolism of lipids	REAC:R-HSA-556833	0.0001814794776688829	3.7411724793831445	731	5090	415	10622	TAZ,TXNRD1,PPT2,CHPT1,CDK19,ORMDL2,PLEKHA3,NCOA6,PLA2G5,PTGR2,PPM1L,INPP5F,GPD2,NFYC,B3GALNT1,SPHK2,PPT1,MAPKAPK2,ARSA,ARSB,PLD4,CIDEA,HADHB,NEU2,PLA2G4C,AWAT2,INPP4A,HELZ2,FABP4,OSBPL5,SAR1B,ELOVL1,INPP5J,SMARCD3,INPP5D,PITPNM3,PON2,ORMDL3,FDPS,SUMF2,PSAP,SEC24A,HSD17B1,CYP2U1,CPTP,PLA2G4A,NFYA,MED22,LIPH,MED26,OSBPL3,GRHL1,OXCT1,SBF2,THEM4,MGLL,OSBPL6,MBOAT7,CBR1,CSNK2A2,KPNB1,ECI1,MTMR7,ESYT1,…
REAC	Mitotic Spindle Checkpoint	REAC:R-HSA-69618	0.00018179300679993632	3.7404228272010336	109	5090	78	10622	CKAP5,CENPM,NUP107,ANAPC10,CENPN,SKA1,NUDC,KNTC1,CENPT,ANAPC5,BUB1B,BUB1,DYNC1I2,DYNC1I1,SPC25,KIF2C,BUB3,ZWILCH,PPP1CC,CENPO,DYNC1H1,ANAPC15,PPP2R5C,SKA2,SEC13,CLASP1,NSL1,NUP37,PPP2CA,ANAPC7,MAD1L1,ANAPC16,CENPQ,SPDL1,NUP133,MIS12,KIF2A,MAD2L1,CENPH,INCENP,NUP43,NDEL1,NDE1,ANAPC1,CENPL,ERCC6L,DYNC1LI1,CENPA,MAPRE1,NDC80,ANAPC11,UBE2E1,RCC2,UBE2D1,PPP2R5E,BIRC5,PPP2R5A,CDC27,NUP160,CDCA8,CDC23,C…
REAC	Cellular responses to stress	REAC:R-HSA-2262752	0.00018902498847483008	3.7234807797454037	582	5090	337	10622	UBB,TXNRD1,NUP210,NUP107,RPL13,STIP1,MDM2,RPS23,ATP6V1G1,LAMTOR2,HSPA8,ANAPC10,ETS1,MAPK14,TERF2,ATP6V1B2,ATP6V1E1,ATP6V1A,MTOR,EGLN3,DEPDC5,RPS11,MAPKAPK2,ATF4,ATF2,HDAC6,AKT1S1,IGFBP7,ATP7A,HSPH1,CRYAB,TUBB2A,TUBA1C,NPRL3,GSTP1,SHFM1,PSMF1,EIF2S2,H2AFJ,RPL11,PSMD14,PSMD12,RPS20,PSME1,PSME2,HSPA12A,TNRC6B,MRE11A,ANAPC5,SESN1,AGO3,RRAGD,MAPKAPK5,TFDP2,NUP93,DYNC1I2,DYNC1I1,SEH1L,TUBB4B,EP400,PSMB…
REAC	Class I MHC mediated antigen processing & presentation	REAC:R-HSA-983169	0.00020660491896061617	3.684859342777573	370	5090	224	10622	UBB,GLMN,SEC61B,ANAPC10,CUL5,RNF14,FBXO9,CHUK,HERC3,IKBKG,ITCH,UBR1,UBA1,UBE2O,SAR1B,SHFM1,PARK2,GAN,LY96,PSMF1,PSMD14,PSMD12,PSME1,PSME2,SEC24A,FBXL22,ANAPC5,KLHL13,RCHY1,UBE2M,FBXO21,FBXL5,PSMB6,TLR1,MYD88,TAPBP,ASB7,RNF6,TIRAP,FBXL12,CCNF,SOCS3,TLR6,PSMD9,IKBKB,TRIM39,UBA7,PSMA6,ATG7,TRIM36,ASB2,PSMC6,RNF138,KLHL42,ITGAV,PSMB8,TRAIP,NCF1,BLMH,KLHL2,PSMD11,TRIM32,UBE2E2,FBXL13,HSPA5,FBXW11,RNF1…
REAC	Signaling by ROBO receptors	REAC:R-HSA-376176	0.00021169366241154063	3.6742921434963924	217	5090	140	10622	UBB,USP33,NTN1,ARHGAP39,RPL13,RPS23,RPS11,LHX2,HOXA2,SHFM1,GSPT1,AKAP5,PSMF1,UPF3A,RPL11,PSMD14,PSMD12,RPS20,PSME1,PSME2,PAK1,PSMB6,DAG1,ABL2,VASP,SRGAP3,RPL37A,ENAH,PSMD9,ROBO1,RPS10,RPS8,RPS6,RPS5,PSMA6,RPS17,PSMC6,RPS24,PSMB8,RPL35,RPL36AL,RPL15,PSMD11,PAK3,RPL24,RPL4,CLASP1,PSMD7,PSMD5,PFN2,PRKACB,RPS16,RPS13,CXCL12,RPL7A,PSMD4,CDC42,TCEB1,SLIT2,RAC1,SOS1,UPF2,RPL19,RPL14,RPL8,RPS3,PSMD6,PSMA…
REAC	Diseases of mitotic cell cycle	REAC:R-HSA-9675126	0.00026461757559560577	3.5773813138495942	38	5090	33	10622	ANAPC10,CCND1,DAXX,ANAPC5,ATRX,TFDP2,CDKN1C,E2F3,CCNE1,CCND3,E2F1,ANAPC15,CCND2,CDK2,SKP2,ANAPC7,ANAPC16,CDKN1A,E2F2,CDK6,ANAPC1,CCNE2,ANAPC11,UBE2E1,CDKN1B,UBE2D1,RB1,CDC27,CDK4,CDC23,CDC26,UBE2S,UBE2C
REAC	PIP3 activates AKT signaling	REAC:R-HSA-1257604	0.0002935585474183455	3.5323052699360207	252	5090	159	10622	UBB,MDM2,LAMTOR2,AKT2,MTOR,CHUK,ATF2,HDAC5,AKT1S1,SHFM1,EREG,PSMF1,PSMD14,PSMD12,PSME1,PSME2,TNRC6B,PDGFRB,AGO3,RRAGD,AREG,THEM4,PSMB6,MYD88,CSNK2A2,MTA2,LCK,PSMD9,XIAP,GAB2,MLST8,MAF1,EZH2,PSMA6,HDAC7,HBEGF,IRAK4,PSMC6,PIP5K1A,CASP9,PPP2R5C,PSMB8,SNAI1,TSC2,LAMTOR1,IL1RL1,PSMD11,RHEB,TNRC6A,NRG1,STRN,CBX2,AGO1,EGR1,EGFR,PSMD7,CSNK2B,PSMD5,SUZ12,PPP2CA,HDAC2,HDAC1,GSK3B,ESR1,WWP2,RHOG,PSMD4,CDKN1…
REAC	APC:Cdc20 mediated degradation of cell cycle proteins prior to satisfation of the cell cycle checkpoint	REAC:R-HSA-179419	0.0004151289350911806	3.3818169946087693	74	5090	56	10622	UBB,ANAPC10,SHFM1,PSMF1,PSMD14,PSMD12,PSME1,PSME2,ANAPC5,BUB1B,PSMB6,PSMD9,BUB3,PSMA6,ANAPC15,PSMC6,PSMB8,CCNA2,PSMD11,PSMD7,PSMD5,ANAPC7,ANAPC16,PSMD4,CDK1,PSMD6,PSMA7,MAD2L1,PSMD3,ANAPC1,PSMC3,RPS27A,PSMD8,PSMC2,PSMB1,PSME3,UBC,ANAPC11,UBE2E1,PSMC5,UBE2D1,PSMD13,PSMC4,PSMD1,NEK2,PSMC1,CDC27,CDC23,PSMB2,PSMA1,CDC20,PSMB9,PSMD2,CDC26,UBE2S,UBE2C
REAC	APC/C:Cdh1 mediated degradation of Cdc20 and other APC/C:Cdh1 targeted proteins in late mitosis/early G1	REAC:R-HSA-174178	0.0004151289350911806	3.3818169946087693	74	5090	56	10622	UBB,ANAPC10,AURKA,SHFM1,PSMF1,PSMD14,PSMD12,PSME1,PSME2,ANAPC5,PSMB6,PTTG1,PSMD9,PSMA6,ANAPC15,PSMC6,PSMB8,PSMD11,PSMD7,SKP2,PSMD5,ANAPC7,ANAPC16,PSMD4,PSMD6,PSMA7,PSMD3,ANAPC1,PSMC3,RPS27A,PSMD8,PSMC2,PSMB1,PSME3,UBC,ANAPC11,UBE2E1,PSMC5,UBE2D1,PSMD13,PSMC4,PSMD1,RB1,PSMC1,CDC27,CDC23,PSMB2,PSMA1,CDC20,PSMB9,PSMD2,CDC26,UBE2S,UBE2C,PLK1,AURKB
REAC	Processing of Capped Intron-Containing Pre-mRNA	REAC:R-HSA-72203	0.00046295677926636345	3.3344595519675426	237	5090	150	10622	SNRPA,NUP210,TXNL4A,PRPF8,NUP107,RBM17,FYTTD1,SF3B1,HSPA8,POLR2D,GCFC2,RBM22,CHTOP,SRSF7,CPSF4,ZRSR2,HNRNPA1,SF3B2,FIP1L1,FUS,HNRNPA3,SRRM2,WDR33,SUGP1,CDC40,U2AF1,NUP93,PPIH,LSM2,HNRNPC,THOC6,POLR2C,LSM6,AQR,PABPN1,PCBP2,HNRNPF,PCF11,SNRPG,DHX9,SLU7,ELAVL2,POLR2L,PCBP1,NUP88,GTF2F2,SF3A2,HNRNPUL1,SF3A3,NXT1,NUP54,SF3B6,CSTF1,SEC13,ZC3H11A,PPIE,PQBP1,DDX39B,RNPC3,NUP37,SART1,EFTUD2,CSTF2,ISY1,NUD…
REAC	PTEN Regulation	REAC:R-HSA-6807070	0.0004878749572098476	3.3116914738014516	138	5090	94	10622	UBB,LAMTOR2,AKT2,MTOR,ATF2,HDAC5,SHFM1,PSMF1,PSMD14,PSMD12,PSME1,PSME2,TNRC6B,AGO3,RRAGD,PSMB6,CSNK2A2,MTA2,PSMD9,XIAP,MLST8,MAF1,EZH2,PSMA6,HDAC7,PSMC6,PSMB8,SNAI1,LAMTOR1,PSMD11,RHEB,TNRC6A,CBX2,AGO1,EGR1,PSMD7,CSNK2B,PSMD5,SUZ12,HDAC2,HDAC1,WWP2,PSMD4,RBBP7,MAPK3,PSMD6,MTA1,TNRC6C,PSMA7,TRIM27,LAMTOR5,PSMD3,JUN,RNF146,NEDD4,EED,MKRN1,PSMC3,PHC2,PHC1,LAMTOR3,RNF2,RPS27A,PSMD8,PSMC2,PSMB1,PSME3,…
REAC	Transcriptional regulation by RUNX3	REAC:R-HSA-8878159	0.0005230380267987173	3.2814667351700333	94	5090	68	10622	UBB,SMAD4,MDM2,HDAC4,RUNX1,CBFB,CCND1,SHFM1,PSMF1,PSMD14,PSMD12,PSME1,PSME2,TCF7L2,YAP1,PSMB6,LEF1,TEAD3,PSMD9,BRD2,MAML2,PSMA6,HES1,TCF7L1,PSMC6,PSMB8,TEAD1,PSMD11,KAT2B,RBPJ,PSMD7,JAG1,PSMD5,SMURF1,MAML3,SNW1,PSMD4,WWTR1,NOTCH1,CDKN1A,PSMD6,PSMA7,KRAS,PSMD3,PSMC3,FOXO3,RUNX3,RPS27A,PSMD8,PSMC2,PSMB1,PSME3,UBC,PSMC5,SRC,PSMD13,PSMC4,PSMD1,ZFHX3,PSMC1,MAML1,KAT2A,PSMB2,PSMA1,SMAD3,SMURF2,PSMB9,PS…
REAC	DNA Replication	REAC:R-HSA-69306	0.0005781743986280837	3.237941142656214	128	5090	88	10622	MCM7,UBB,PRIM2,ANAPC10,RFC2,PRIM1,LIG1,SHFM1,ORC5,PSMF1,CDT1,POLD2,POLA2,PSMD14,PSMD12,PSME1,PSME2,ANAPC5,ORC3,PSMB6,E2F3,CCNE1,PSMD9,ORC2,PSMA6,E2F1,ANAPC15,PSMC6,CDC7,PSMB8,CCNA2,PSMD11,GINS1,CDK2,ORC4,GMNN,PSMD7,SKP2,PSMD5,ANAPC7,RPA3,ANAPC16,PSMD4,PSMD6,MCM5,PSMA7,E2F2,MCM8,RFC5,PSMD3,ANAPC1,PSMC3,RPS27A,CCNE2,POLE2,POLE,PSMD8,PSMC2,PSMB1,PSME3,CUL1,UBC,ANAPC11,UBE2E1,DNA2,PSMC5,UBE2D1,GINS4,…
REAC	Regulation of APC/C activators between G1/S and early anaphase	REAC:R-HSA-176408	0.0005984892997519081	3.222943609836088	81	5090	60	10622	UBB,ANAPC10,SHFM1,PSMF1,PSMD14,PSMD12,PSME1,PSME2,ANAPC5,BUB1B,PSMB6,PSMD9,BUB3,PSMA6,ANAPC15,PSMC6,PSMB8,CCNA2,PSMD11,CDK2,PSMD7,PSMD5,ANAPC7,ANAPC16,PSMD4,CDK1,PSMD6,PSMA7,CCNB1,FBXO5,MAD2L1,PSMD3,ANAPC1,PSMC3,RPS27A,PSMD8,PSMC2,PSMB1,PSME3,CUL1,UBC,ANAPC11,UBE2E1,PSMC5,UBE2D1,PSMD13,PSMC4,PSMD1,PSMC1,CDC27,CDC23,PSMB2,PSMA1,CDC20,PSMB9,PSMD2,CDC26,UBE2S,UBE2C,PLK1
REAC	Signaling by NOTCH4	REAC:R-HSA-9013694	0.0005984892997519081	3.222943609836088	81	5090	60	10622	UBB,APH1B,SHFM1,PSMF1,PSMD14,PSMD12,PSME1,PSME2,PSMB6,PSMD9,MAML2,PSMA6,HES1,PSMC6,PSMB8,PSMD11,APH1A,KAT2B,RBPJ,PSMD7,JAG1,PSMD5,MAML3,PSENEN,SNW1,PSMD4,NOTCH1,PSMD6,PSMA7,NCSTN,PSMD3,NOTCH4,PSMC3,RPS27A,PSMD8,PSMC2,PSMB1,PSEN2,PSME3,CUL1,UBC,PSMC5,HEY2,PSMD13,PSMC4,PSMD1,PSMC1,MAML1,FLT4,AKT1,KAT2A,PSMB2,PSMA1,SMAD3,ACTA2,PSMB9,NOTCH2,TACC3,PSMD2,ADAM10
REAC	Switching of origins to a post-replicative state	REAC:R-HSA-69052	0.0006439516673656255	3.1911467279571495	91	5090	66	10622	MCM7,UBB,ANAPC10,SHFM1,ORC5,PSMF1,CDT1,PSMD14,PSMD12,PSME1,PSME2,ANAPC5,ORC3,PSMB6,CCNE1,PSMD9,ORC2,PSMA6,ANAPC15,PSMC6,PSMB8,CCNA2,PSMD11,CDK2,ORC4,PSMD7,SKP2,PSMD5,ANAPC7,ANAPC16,PSMD4,PSMD6,MCM5,PSMA7,MCM8,PSMD3,ANAPC1,PSMC3,RPS27A,CCNE2,PSMD8,PSMC2,PSMB1,PSME3,CUL1,UBC,ANAPC11,UBE2E1,PSMC5,UBE2D1,PSMD13,PSMC4,PSMD1,PSMC1,CDC27,CDC23,MCM2,PSMB2,PSMA1,CDC6,PSMB9,ORC1,PSMD2,CDC26,UBE2S,UBE2C
REAC	Cdc20:Phospho-APC/C mediated degradation of Cyclin A	REAC:R-HSA-174184	0.0006626619329776241	3.178707977006013	73	5090	55	10622	UBB,ANAPC10,SHFM1,PSMF1,PSMD14,PSMD12,PSME1,PSME2,ANAPC5,BUB1B,PSMB6,PSMD9,BUB3,PSMA6,ANAPC15,PSMC6,PSMB8,CCNA2,PSMD11,PSMD7,PSMD5,ANAPC7,ANAPC16,PSMD4,CDK1,PSMD6,PSMA7,MAD2L1,PSMD3,ANAPC1,PSMC3,RPS27A,PSMD8,PSMC2,PSMB1,PSME3,UBC,ANAPC11,UBE2E1,PSMC5,UBE2D1,PSMD13,PSMC4,PSMD1,PSMC1,CDC27,CDC23,PSMB2,PSMA1,CDC20,PSMB9,PSMD2,CDC26,UBE2S,UBE2C
REAC	mRNA Splicing	REAC:R-HSA-72172	0.0006649205130572806	3.177230268687707	186	5090	121	10622	SNRPA,TXNL4A,PRPF8,RBM17,SF3B1,HSPA8,POLR2D,GCFC2,RBM22,SRSF7,CPSF4,ZRSR2,HNRNPA1,SF3B2,FIP1L1,FUS,HNRNPA3,SRRM2,WDR33,SUGP1,CDC40,U2AF1,PPIH,LSM2,HNRNPC,POLR2C,LSM6,AQR,PABPN1,PCBP2,HNRNPF,PCF11,SNRPG,DHX9,SLU7,ELAVL2,POLR2L,PCBP1,GTF2F2,SF3A2,HNRNPUL1,SF3A3,SF3B6,CSTF1,PPIE,PQBP1,RNPC3,SART1,EFTUD2,CSTF2,ISY1,NUDT21,SNW1,SYMPK,BCAS2,SNRNP48,CRNKL1,SNRNP35,SNRPD2,SRSF2,HNRNPM,LSM3,U2SURP,PHF5A,S…
REAC	Transcriptional regulation by RUNX2	REAC:R-HSA-8878166	0.0006670480312961298	3.1758428932561054	118	5090	82	10622	UBB,TWIST1,SMAD6,SMAD4,SMAD1,HDAC4,AKT2,COL1A1,HDAC6,RUNX1,CBFB,CCND1,SHFM1,PSMF1,PSMD14,PSMD12,PSME1,PSME2,STAT1,YES1,YAP1,DLX6,DLX5,PSMB6,PSMD9,PSMA6,HES1,PSMC6,PSMB8,PSMD11,GLI3,LGALS3,PSMD7,SKP2,PSMD5,GSK3B,ESR1,SMURF1,PSMD4,WWTR1,CDKN1A,TWIST2,MAPK3,CDK1,PSMD6,PSMA7,CCNB1,PSMD3,SOX9,PSMC3,RPS27A,HIVEP3,PPARGC1B,GLI2,PSMD8,PSMC2,PSMB1,PSME3,WWP1,CUL1,UBC,AKT3,PSMC5,HEY2,ITGBL1,SRC,MMP13,PSMD1…
REAC	Aberrant regulation of mitotic cell cycle due to RB1 defects	REAC:R-HSA-9687139	0.0008782513163158089	3.0563811906184717	36	5090	31	10622	ANAPC10,CCND1,ANAPC5,TFDP2,CDKN1C,E2F3,CCNE1,CCND3,E2F1,ANAPC15,CCND2,CDK2,SKP2,ANAPC7,ANAPC16,CDKN1A,E2F2,CDK6,ANAPC1,CCNE2,ANAPC11,UBE2E1,CDKN1B,UBE2D1,RB1,CDC27,CDK4,CDC23,CDC26,UBE2S,UBE2C
REAC	Cell Cycle Checkpoints	REAC:R-HSA-69620	0.0009088068168155975	3.0415284240469043	290	5090	178	10622	MCM7,UBB,CKAP5,CENPM,NUP107,MDM2,ANAPC10,WEE1,RFC2,CENPN,SKA1,NUDC,SHFM1,ORC5,PSMF1,KNTC1,PSMD14,PSMD12,PSME1,PSME2,CENPT,MRE11A,ANAPC5,CHEK1,BUB1B,BUB1,DYNC1I2,DYNC1I1,ORC3,PSMB6,CLSPN,SPC25,CCNE1,CCNB2,PSMD9,ORC2,GTSE1,KIF2C,BRCC3,BUB3,ZWILCH,PSMA6,PPP1CC,ATRIP,CENPO,DYNC1H1,UIMC1,ANAPC15,PSMC6,CDC7,PPP2R5C,RAD1,PSMB8,TOPBP1,CCNA2,KAT5,PSMD11,RNF8,SKA2,CDK2,ORC4,SEC13,CLASP1,NSL1,PSMD7,NUP37,PS…
REAC	mRNA Splicing - Major Pathway	REAC:R-HSA-72163	0.0009553265339856609	3.0198481596524225	178	5090	116	10622	SNRPA,TXNL4A,PRPF8,RBM17,SF3B1,HSPA8,POLR2D,GCFC2,RBM22,SRSF7,CPSF4,HNRNPA1,SF3B2,FIP1L1,FUS,HNRNPA3,SRRM2,WDR33,SUGP1,CDC40,U2AF1,PPIH,LSM2,HNRNPC,POLR2C,LSM6,AQR,PABPN1,PCBP2,HNRNPF,PCF11,SNRPG,DHX9,SLU7,ELAVL2,POLR2L,PCBP1,GTF2F2,SF3A2,HNRNPUL1,SF3A3,SF3B6,CSTF1,PPIE,PQBP1,SART1,EFTUD2,CSTF2,ISY1,NUDT21,SNW1,SYMPK,BCAS2,CRNKL1,SNRPD2,SRSF2,HNRNPM,LSM3,U2SURP,PHF5A,SNRNP40,PRPF6,CWC27,POLR2G,GP…
REAC	Hedgehog 'on' state	REAC:R-HSA-5632684	0.0009718389436345969	3.0124057018291595	85	5090	62	10622	UBB,ITCH,SHFM1,PSMF1,PSMD14,PSMD12,PSME1,PSME2,PSMB6,GAS1,PSMD9,PSMA6,PSMC6,PSMB8,SMO,ARRB2,PSMD11,SPOPL,GLI3,PSMD7,PSMD5,ULK3,SMURF1,PSMD4,PTCH1,CDC73,DZIP1,PSMD6,PSMA7,CDON,KIF3A,PSMD3,IQCE,KIF7,PSMC3,ARRB1,EVC,CSNK1A1,RPS27A,GLI2,PSMD8,PSMC2,PSMB1,PSME3,UBC,GPR161,ADRBK1,PSMC5,EFCAB7,PSMD13,PSMC4,PSMD1,CUL3,PSMC1,PSMB2,PSMA1,SMURF2,PSMB9,GLI1,PSMD2,EVC2,BOC
REAC	Autodegradation of Cdh1 by Cdh1:APC/C	REAC:R-HSA-174084	0.0011073217986173776	2.955726150526244	64	5090	49	10622	UBB,ANAPC10,SHFM1,PSMF1,PSMD14,PSMD12,PSME1,PSME2,ANAPC5,PSMB6,PSMD9,PSMA6,ANAPC15,PSMC6,PSMB8,PSMD11,PSMD7,PSMD5,ANAPC7,ANAPC16,PSMD4,PSMD6,PSMA7,PSMD3,ANAPC1,PSMC3,RPS27A,PSMD8,PSMC2,PSMB1,PSME3,UBC,ANAPC11,UBE2E1,PSMC5,UBE2D1,PSMD13,PSMC4,PSMD1,PSMC1,CDC27,CDC23,PSMB2,PSMA1,PSMB9,PSMD2,CDC26,UBE2S,UBE2C
REAC	Neddylation	REAC:R-HSA-8951664	0.0014694798232939175	2.8328363726347656	233	5090	146	10622	UBB,CUL5,SOCS6,DCUN1D4,FBXO9,DCAF4,COPS7B,COPS4,SHFM1,WSB2,GAN,PSMF1,PSMD14,PSMD12,PSME1,PSME2,FBXL22,COMMD8,KLHL13,PUM2,UBE2M,FBXO21,FBXL5,DCAF13,COMMD7,PSMB6,DCUN1D2,DCAF11,ASB7,DCUN1D1,FBXL12,CCNF,SOCS3,SOCS2,EPAS1,SENP8,PSMD9,COPS2,CUL9,PSMA6,ERCC8,ASB2,PSMC6,KLHL42,PSMB8,FEM1A,KLHL2,PSMD11,NAE1,FBXL13,GPS1,FBXW11,WDTC1,CISH,PSMD7,UBA3,FBXO22,DCAF7,KBTBD8,SKP2,PSMD5,UCHL3,FBXW10,RNF7,FEM1C,WD…
REAC	SARS-CoV Infections	REAC:R-HSA-9679506	0.0016453502529636085	2.783741637691064	144	5090	96	10622	UBB,MAN2A1,ATP1A3,TLR9,SAP30,STAT2,ZBP1,ATP1B1,FKBP1A,CHMP3,MAGT1,MAP1LC3B,IMPDH1,MTA2,DDOST,MGAT5,MAN1B1,ATP1B3,DAD1,SIGMAR1,GALNT1,ST6GALNAC4,CHMP6,IL1R1,ST3GAL3,PARP6,TLR7,FKBP4,MGAT1,HSP90AA1,UVRAG,BECN1,AP2B1,PARP8,CANX,CYSLTR1,IFNGR2,HDAC2,HDAC1,GSK3B,FURIN,CHMP2B,CHMP2A,COMT,RIPK1,RBBP7,MTA1,ST6GAL1,PIK3C3,VCP,FUT8,IFNGR1,MGAT4A,STT3A,ATP1A2,ARID4A,PTGES3,JAK2,CRBN,DDX5,RPS27A,PARP4,TUSC3,…
REAC	Clathrin-mediated endocytosis	REAC:R-HSA-8856828	0.0016453502529636085	2.783741637691064	144	5090	96	10622	UBB,STON1,HSPA8,HIP1R,ARFGAP1,TRIP10,PICALM,ARPC3,EPS15,PACSIN2,AAK1,COPS7B,EPN2,COPS4,SH3GL3,EREG,CLTB,ACTB,AREG,FNBP1,CBL,RAB5A,PACSIN3,COPS2,LDLR,ACTR3,WNT5A,OCRL,HBEGF,ARRB2,GPS1,NECAP2,DNM2,STON2,SLC2A8,EGFR,SNX18,AP2B1,SYNJ1,VAMP7,BIN1,TOR1B,UBQLN2,SH3KBP1,M6PR,ITSN2,WASL,EGF,DNM1,HGS,STAM,GAPVD1,SNX9,EPN1,VAMP8,HIP1,COPS7A,AGFG1,STAM2,VAMP3,BTC,PIK3C2A,UBQLN1,DAB2,COPS6,SYT11,SYT8,ARRB1,GA…
REAC	Cellular responses to external stimuli	REAC:R-HSA-8953897	0.001738251861131996	2.7598872969465615	596	5090	339	10622	UBB,TXNRD1,NUP210,NUP107,RPL13,STIP1,MDM2,RPS23,ATP6V1G1,LAMTOR2,HSPA8,ANAPC10,ETS1,MAPK14,TERF2,ATP6V1B2,ATP6V1E1,ATP6V1A,MTOR,EGLN3,DEPDC5,RPS11,MAPKAPK2,ATF4,ATF2,HDAC6,AKT1S1,IGFBP7,ATP7A,HSPH1,CRYAB,TUBB2A,TUBA1C,NPRL3,GSTP1,SHFM1,PSMF1,EIF2S2,H2AFJ,RPL11,PSMD14,PSMD12,RPS20,PSME1,PSME2,HSPA12A,TNRC6B,MRE11A,ANAPC5,SESN1,AGO3,RRAGD,MAPKAPK5,TFDP2,NUP93,DYNC1I2,DYNC1I1,SEH1L,TUBB4B,EP400,PSMB…
REAC	Regulation of mRNA stability by proteins that bind AU-rich elements	REAC:R-HSA-450531	0.0018588760124002201	2.7307495768371273	86	5090	62	10622	UBB,ANP32A,HSPA8,EXOSC1,TNPO1,MAPK14,MAPKAPK2,HSPB1,SHFM1,PSMF1,PSMD14,PSMD12,PSME1,PSME2,DCP2,PSMB6,KHSRP,PSMD9,EXOSC9,SET,PSMA6,ZFP36,PSMC6,PSMB8,PSMD11,PSMD7,PSMD5,EXOSC3,PSMD4,PRKCD,PSMD6,PSMA7,YWHAB,PSMD3,ELAVL1,PSMC3,DIS3,ZFP36L1,RPS27A,PSMD8,PRKCA,PSMC2,PSMB1,MAPK11,PSME3,UBC,PSMC5,EXOSC7,EXOSC5,PSMD13,PSMC4,PSMD1,PSMC1,AKT1,PSMB2,PSMA1,EIF4G1,EXOSC4,PSMB9,PARN,PSMD2,DCP1A
REAC	Synthesis of DNA	REAC:R-HSA-69239	0.0019205646677078255	2.7165710650383335	120	5090	82	10622	MCM7,UBB,PRIM2,ANAPC10,RFC2,PRIM1,LIG1,SHFM1,ORC5,PSMF1,CDT1,POLD2,POLA2,PSMD14,PSMD12,PSME1,PSME2,ANAPC5,ORC3,PSMB6,CCNE1,PSMD9,ORC2,PSMA6,ANAPC15,PSMC6,PSMB8,CCNA2,PSMD11,GINS1,CDK2,ORC4,PSMD7,SKP2,PSMD5,ANAPC7,RPA3,ANAPC16,PSMD4,PSMD6,MCM5,PSMA7,MCM8,RFC5,PSMD3,ANAPC1,PSMC3,RPS27A,CCNE2,POLE2,POLE,PSMD8,PSMC2,PSMB1,PSME3,CUL1,UBC,ANAPC11,UBE2E1,DNA2,PSMC5,UBE2D1,GINS4,PSMD13,PSMC4,PSMD1,PSMC1,…
REAC	Branched-chain amino acid catabolism	REAC:R-HSA-70895	0.0019875048290256617	2.701691807468146	21	5090	20	10622	HIBADH,DBT,MCCC1,BCKDK,BCKDHB,ECHS1,BCAT2,ACAT1,IVD,ACADSB,ALDH6A1,HSD17B10,MCCC2,BCKDHA,PPM1K,BCAT1,AUH,DLD,HIBCH,ACAD8
REAC	APC/C:Cdc20 mediated degradation of Securin	REAC:R-HSA-174154	0.0020076469858323082	2.697312648889106	68	5090	51	10622	UBB,ANAPC10,SHFM1,PSMF1,PSMD14,PSMD12,PSME1,PSME2,ANAPC5,PSMB6,PTTG1,PSMD9,PSMA6,ANAPC15,PSMC6,PSMB8,PSMD11,PSMD7,PSMD5,ANAPC7,ANAPC16,PSMD4,PSMD6,PSMA7,PSMD3,ANAPC1,PSMC3,RPS27A,PSMD8,PSMC2,PSMB1,PSME3,UBC,ANAPC11,UBE2E1,PSMC5,UBE2D1,PSMD13,PSMC4,PSMD1,PSMC1,CDC27,CDC23,PSMB2,PSMA1,CDC20,PSMB9,PSMD2,CDC26,UBE2S,UBE2C
REAC	Golgi-to-ER retrograde transport	REAC:R-HSA-8856688	0.002054357232325635	2.6873240346735043	134	5090	90	10622	COPB2,RAB3GAP1,ARFGAP1,COPG1,TUBB2A,TUBA1C,RAB6A,USE1,NAPA,KIF20A,PLA2G4A,DYNC1I2,DYNC1I1,TUBB4B,RAB3GAP2,KIF11,RACGAP1,GALNT2,TUBA4A,KIF13B,KIF2C,GALNT1,RAB6B,ARFGAP3,DYNC1H1,PLA2G6,ARFGAP2,CAPZB,TMED7,TUBA1B,TUBA1A,NBAS,SURF4,COPZ1,BICD2,DCTN2,KIF5A,RAB1B,KDELR2,NAPB,KIF15,TMED9,RAB18,KLC2,KIF5B,KIF3A,KIF2A,KIFAP3,TMED10,NSF,KIF21A,KIFC2,KIF22,KIF26B,TUBB3,COPB1,STX18,KIF20B,CAPZA2,DCTN4,GBF1,K…
REAC	SCF(Skp2)-mediated degradation of p27/p21	REAC:R-HSA-187577	0.0021098136279205466	2.675755906759439	60	5090	46	10622	UBB,CCND1,SHFM1,PSMF1,PSMD14,PSMD12,PSME1,PSME2,PSMB6,CCNE1,PSMD9,PSMA6,PSMC6,PSMB8,CCNA2,PSMD11,CDK2,PSMD7,SKP2,PSMD5,PSMD4,CDKN1A,PSMD6,PSMA7,PSMD3,CKS1B,PSMC3,RPS27A,CCNE2,PSMD8,PSMC2,PSMB1,PSME3,CUL1,UBC,PSMC5,CDKN1B,PSMD13,PSMC4,PSMD1,PSMC1,CDK4,PSMB2,PSMA1,PSMB9,PSMD2
REAC	CDK-mediated phosphorylation and removal of Cdc6	REAC:R-HSA-69017	0.002163617241166297	2.6648195664638656	73	5090	54	10622	UBB,ANAPC10,SHFM1,PSMF1,PSMD14,PSMD12,PSME1,PSME2,ANAPC5,PSMB6,CCNE1,PSMD9,PSMA6,ANAPC15,PSMC6,PSMB8,CCNA2,PSMD11,CDK2,PSMD7,PSMD5,ANAPC7,ANAPC16,PSMD4,PSMD6,PSMA7,PSMD3,ANAPC1,PSMC3,RPS27A,CCNE2,PSMD8,PSMC2,PSMB1,PSME3,UBC,ANAPC11,UBE2E1,PSMC5,UBE2D1,PSMD13,PSMC4,PSMD1,PSMC1,CDC27,CDC23,PSMB2,PSMA1,CDC6,PSMB9,PSMD2,CDC26,UBE2S,UBE2C
REAC	RAB GEFs exchange GTP for GDP on RABs	REAC:R-HSA-8876198	0.0022839784802144024	2.6413079923562095	88	5090	63	10622	AKT2,RAB3GAP1,RABGEF1,RAB6A,ULK1,TRAPPC13,DENND5A,TRAPPC12,SBF2,DENND1A,RAB3GAP2,DENND2D,RAB5A,RIN2,TRAPPC3,RAB6B,RIN3,TRAPPC8,RAB7B,DENND4C,RAB3IL1,HPS1,CHM,ANKRD27,RAB14,RAB1B,RAB27B,TRAPPC9,ALS2CL,GAPVD1,RAB18,CCZ1,GDI2,DENND2A,RAB3A,RAB13,TRAPPC4,DENND6B,TRAPPC1,TRAPPC10,DENND3,CHML,RIC1,RIN1,TRAPPC6A,TRAPPC11,AKT3,YWHAE,HPS4,GDI1,RAB10,MON1A,TRAPPC5,TRAPPC2,AKT1,SBF1,RAB5B,RAB39B,DENND5B,DEN…
REAC	Antigen processing: Ubiquitination & Proteasome degradation	REAC:R-HSA-983168	0.0024122268074410714	2.6175818604667027	308	5090	186	10622	UBB,GLMN,ANAPC10,CUL5,RNF14,FBXO9,HERC3,ITCH,UBR1,UBA1,UBE2O,SHFM1,PARK2,GAN,PSMF1,PSMD14,PSMD12,PSME1,PSME2,FBXL22,ANAPC5,KLHL13,RCHY1,UBE2M,FBXO21,FBXL5,PSMB6,ASB7,RNF6,FBXL12,CCNF,SOCS3,PSMD9,TRIM39,UBA7,PSMA6,ATG7,TRIM36,ASB2,PSMC6,RNF138,KLHL42,PSMB8,TRAIP,BLMH,KLHL2,PSMD11,TRIM32,UBE2E2,FBXL13,FBXW11,RNF114,RNF34,PSMD7,UBE3A,UBA3,FBXO22,UBE4A,KBTBD8,SKP2,ANAPC13,PSMD5,FBXW10,UBE2W,RNF7,DET1…
REAC	Death Receptor Signalling	REAC:R-HSA-73887	0.00291934739312517	2.534714222264341	140	5090	93	10622	UBB,TAB2,ABR,CHUK,ARHGEF40,IKBKG,APH1B,TRAF2,NGF,PRKCI,SPPL2B,CYLD,ARHGEF9,FAS,ARHGEF10L,ADAM17,MYD88,ARHGEF2,FGD4,XIAP,IKBKB,CFLAR,PLEKHG2,TNFRSF1A,TIAM2,RACK1,APH1A,MCF2L,AATF,MCF2,ARHGEF5,ARHGEF7,HDAC2,HDAC1,VAV3,SMPD3,ARHGEF17,ARHGEF12,PSENEN,TAX1BP1,CASP3,KALRN,RAC1,SOS1,RIPK1,CASP2,PLEKHG5,ARHGEF16,LINGO1,TNFAIP3,NCSTN,NET1,PRDM4,ARHGEF11,ECT2,NFKBIA,FGD3,VAV2,USP4,CLIP3,NSMAF,BIRC2,RPS27A,…
REAC	SARS-CoV-2 Infection	REAC:R-HSA-9694516	0.0031778720350428276	2.4978635947289174	67	5090	50	10622	UBB,MAN2A1,CHMP3,MAGT1,MAP1LC3B,DDOST,MGAT5,MAN1B1,DAD1,GALNT1,ST6GALNAC4,CHMP6,ST3GAL3,PARP6,MGAT1,UVRAG,BECN1,PARP8,CANX,GSK3B,FURIN,CHMP2B,CHMP2A,ST6GAL1,PIK3C3,VCP,FUT8,MGAT4A,STT3A,DDX5,RPS27A,PARP4,TUSC3,RPN2,UBC,CHMP4B,EDEM2,RB1,PARP9,PIK3R4,PARP16,ST3GAL2,ST6GALNAC2,ST3GAL4,ST3GAL1,RPN1,VHL,CTSL,MGAT4B,GSK3A
REAC	Synthesis of PIPs at the early endosome membrane	REAC:R-HSA-1660516	0.003319827331330859	2.4788845039466603	16	5090	16	10622	INPP5F,INPP4A,PI4K2B,MTMR2,MTMR10,FIG4,PIK3C3,PIKFYVE,PIK3C2A,MTMR4,MTMR12,MTM1,VAC14,INPP4B,PI4K2A,PIK3R4
REAC	Regulation of TP53 Activity through Phosphorylation	REAC:R-HSA-6804756	0.0033485414703788414	2.4751443181268855	92	5090	65	10622	UBB,MDM2,MAPK14,RFC2,AURKA,CDK5R1,MRE11A,TAF4B,CHEK1,MAPKAPK5,CSNK2A2,PLK3,TPX2,ATRIP,TAF3,RAD1,TAF5,TOPBP1,CCNA2,TBP,HIPK1,KAT5,TAF9B,TAF12,TAF13,CDK2,SSRP1,CSNK2B,TAF15,PRKAG2,CDK5,RAD9B,RPA3,RAD50,RAD17,TAF4,HIPK2,RFC5,TAF7L,BRCA1,CHEK2,NOC2L,RBBP8,PRKAB2,PRKAA2,RMI1,ATM,BARD1,TOP3A,RPS27A,RMI2,MAPK11,TAF7,UBC,DNA2,ATR,PRKAA1,BRIP1,TAF2,EXO1,DYRK2,RPA2,NUAK1,AURKB,RAD9A
REAC	Phospholipid metabolism	REAC:R-HSA-1483257	0.0033968081165622692	2.468928985444329	210	5090	132	10622	TAZ,CHPT1,PLEKHA3,PLA2G5,INPP5F,GPD2,PLD4,HADHB,PLA2G4C,AWAT2,INPP4A,OSBPL5,INPP5J,INPP5D,PITPNM3,PLA2G4A,LIPH,SBF2,MGLL,MBOAT7,CSNK2A2,MTMR7,MFSD2A,RUFY1,RAB5A,GPAM,PI4K2B,PEMT,PLB1,GPCPD1,OCRL,PLA2G6,TNFAIP8,PIP5K1A,CEPT1,OSBPL10,PIK3R5,PLA2G1B,HADHA,CDS2,PTPMT1,TNFAIP8L1,MTMR2,ABHD4,PLEKHA5,PLA2G12A,GPD1L,LPCAT3,CPNE3,MBOAT1,PLEKHA6,MTMR10,GDE1,CSNK2B,FIG4,SLC44A3,SYNJ1,PLA2G15,LPIN3,ETNK2,RAB…
REAC	MAPK6/MAPK4 signaling	REAC:R-HSA-5687128	0.004174309060895379	2.3794153994314557	89	5090	63	10622	UBB,HSPB1,SHFM1,PSMF1,PSMD14,PSMD12,PSME1,PSME2,TNRC6B,AGO3,PAK1,MAPKAPK5,PSMB6,CCND3,PSMD9,PSMA6,PSMC6,PSMB8,PSMD11,TNRC6A,PAK3,AGO1,PSMD7,PSMD5,DNAJB1,PRKACB,PSMD4,CDC42,KALRN,RAC1,CDK1,PSMD6,MAPK6,TNRC6C,PSMA7,CDC42EP2,PAK2,PSMD3,JUN,PRKACA,PSMC3,FOXO3,FOXO1,RPS27A,PSMD8,PSMC2,PSMB1,PSME3,UBC,PSMC5,CDC14B,PSMD13,PSMC4,PSMD1,NCOA3,PSMC1,CDC42EP5,PSMB2,PSMA1,CDC42EP3,PSMB9,PSMD2,ETV4
REAC	Mitotic G2-G2/M phases	REAC:R-HSA-453274	0.004309575790386997	2.3655654771620434	198	5090	125	10622	UBB,CKAP5,WEE1,AURKA,HMMR,CSNK1E,TUBB2A,TUBA1C,LIN54,TUBG1,SHFM1,ODF2,FKBPL,PSMF1,PSMD14,PSMD12,PSME1,PSME2,MZT1,DYNC1I2,TUBB4B,PSMB6,CEP250,E2F3,CNTRL,CCNB2,PSMD9,TUBGCP4,GTSE1,TUBA4A,TUBGCP2,CEP57,TPX2,PSMA6,CEP72,DYNC1H1,E2F1,PSMC6,LIN37,PSMB8,CCNA2,HSP90AA1,PSMD11,CEP152,CEP135,CDK2,FBXW11,CLASP1,AJUBA,PSMD7,TUBA1B,TUBA1A,HAUS8,PSMD5,PPP2CA,CETN2,DCTN2,PHLDA1,PSMD4,CDKN1A,CDK11B,CDK1,PSMD6,CE…
REAC	Cellular response to starvation	REAC:R-HSA-9711097	0.004715923921373909	2.3264332096825484	157	5090	102	10622	RPL13,RPS23,ATP6V1G1,LAMTOR2,ATP6V1B2,ATP6V1E1,ATP6V1A,MTOR,DEPDC5,RPS11,ATF4,ATF2,NPRL3,EIF2S2,RPL11,RPS20,SESN1,RRAGD,SEH1L,IMPACT,RPL37A,RPS10,RPS8,RPS6,RPS5,MLST8,EIF2AK4,TCIRG1,RPS17,RPS24,LAMTOR1,RPL35,RPL36AL,RPL15,FNIP2,RHEB,ATP6V1F,RPL24,RPL4,SEC13,CEBPB,ATP6V0C,SH3BP4,ATP6V0D2,SESN2,RPS16,RPS13,RPL7A,DDIT3,RPL19,RPL14,EIF2S1,MIOS,FLCN,ASNS,RPL8,RPS3,ATP6V1D,RPL35A,LAMTOR5,RPL5,RPL13A,RP…
REAC	RHO GTPases Activate Formins	REAC:R-HSA-5663220	0.005162474495252836	2.2871420809235943	136	5090	90	10622	CKAP5,FMNL3,CENPM,NUP107,CENPN,SKA1,NUDC,TUBB2A,TUBA1C,KNTC1,CENPT,ACTB,BUB1B,BUB1,FMNL2,DYNC1I2,DYNC1I1,TUBB4B,SPC25,TUBA4A,KIF2C,BUB3,ZWILCH,PPP1CC,RHOD,RHOB,CENPO,DYNC1H1,PPP2R5C,DIAPH1,SKA2,SEC13,CLASP1,NSL1,TUBA1B,TUBA1A,NUP37,PPP2CA,PFN2,MAD1L1,CENPQ,CDC42,RAC1,SPDL1,NUP133,MIS12,KIF2A,MAD2L1,CENPH,INCENP,NUP43,SCAI,NDEL1,TUBB3,NDE1,CENPL,ERCC6L,DYNC1LI1,CENPA,DVL3,DVL2,MAPRE1,TUBB6,PFN1,ND…
REAC	Signaling by TGF-beta Receptor Complex	REAC:R-HSA-170834	0.0052520721319054995	2.2796693179455803	71	5090	52	10622	UBB,PARP1,SMAD4,USP15,FKBP1A,SKIL,UCHL5,UBE2M,TFDP2,CBL,PRKCZ,PPP1CC,CDK8,TRIM33,STRAP,RBL1,HDAC1,SMAD2,SMURF1,FURIN,SNW1,TGFBR2,PPP1CA,WWTR1,TGIF1,USP9X,MTMR4,PPM1A,PARD6A,RPS27A,SMAD7,CCNT1,JUNB,PARD3,RNF111,UBC,NCOR1,CCNT2,UBE2D1,ARHGEF18,TGFBR1,BAMBI,PMEPA1,SMAD3,PPP1R15A,NEDD8,CGN,SMURF2,SERPINE1,E2F5,F11R,CDK9
REAC	HIV Infection	REAC:R-HSA-162906	0.005560742219044954	2.2548672371729093	226	5090	140	10622	UBB,KPNA1,NUP210,NUP107,POLR2D,CUL5,NMT2,LIG1,VPS37D,NMT1,SHFM1,PSMF1,PSMD14,PSMD12,RNMT,RANBP1,PSME1,PSME2,TAF4B,XRCC5,NUP93,CHMP3,PSMB6,AP1S2,KPNB1,POLR2C,LCK,XRCC4,PSMD9,AP1S1,AP1M1,XRCC6,CHMP6,PSMA6,TCEA1,VTA1,TAF3,PSMC6,BANF1,TAF5,GTF2H1,PSMB8,POLR2L,TBP,PSMD11,NUP88,GTF2F2,TAF9B,TAF12,TAF13,NUP54,SSRP1,SEC13,PSMD7,NELFCD,AP2B1,TAF15,B2M,NUP37,VPS37C,PSMD5,VPS4A,VPS4B,FURIN,PSMD4,POM121,TCEB…
REAC	Assembly of the pre-replicative complex	REAC:R-HSA-68867	0.0064284971717388055	2.191890542830744	68	5090	50	10622	MCM7,UBB,SHFM1,ORC5,PSMF1,CDT1,PSMD14,PSMD12,PSME1,PSME2,ORC3,PSMB6,E2F3,PSMD9,ORC2,PSMA6,E2F1,PSMC6,PSMB8,PSMD11,ORC4,GMNN,PSMD7,PSMD5,PSMD4,PSMD6,MCM5,PSMA7,E2F2,MCM8,PSMD3,PSMC3,RPS27A,PSMD8,PSMC2,PSMB1,PSME3,UBC,PSMC5,PSMD13,PSMC4,PSMD1,PSMC1,MCM2,PSMB2,PSMA1,CDC6,PSMB9,ORC1,PSMD2
REAC	Signaling by TGFB family members	REAC:R-HSA-9006936	0.006519268381563019	2.1858011398015584	100	5090	69	10622	UBB,PARP1,SMAD6,SMAD5,SMAD4,SMAD1,CHRDL1,FSTL1,USP15,FKBP1A,ACVR2B,SKIL,UCHL5,UBE2M,TFDP2,CBL,ACVRL1,INHBA,PRKCZ,BMPR1B,PPP1CC,CDK8,ACVR2A,TRIM33,SMAD9,STRAP,RBL1,HDAC1,SMAD2,SMURF1,FURIN,SNW1,TGFBR2,PPP1CA,BMPR1A,WWTR1,TGIF1,USP9X,MTMR4,PPM1A,PARD6A,BMPR2,FSTL3,RPS27A,SMAD7,CCNT1,JUNB,PARD3,RNF111,UBC,NCOR1,CCNT2,UBE2D1,ARHGEF18,TGFBR1,BAMBI,ACVR1B,PMEPA1,SMAD3,PPP1R15A,NEDD8,CGN,SMURF2,SERPINE1…
REAC	G2/M Transition	REAC:R-HSA-69275	0.007674422836824458	2.1149542762035565	196	5090	123	10622	UBB,CKAP5,WEE1,AURKA,HMMR,CSNK1E,TUBB2A,TUBA1C,LIN54,TUBG1,SHFM1,ODF2,FKBPL,PSMF1,PSMD14,PSMD12,PSME1,PSME2,MZT1,DYNC1I2,TUBB4B,PSMB6,CEP250,CNTRL,CCNB2,PSMD9,TUBGCP4,GTSE1,TUBA4A,TUBGCP2,CEP57,TPX2,PSMA6,CEP72,DYNC1H1,PSMC6,LIN37,PSMB8,CCNA2,HSP90AA1,PSMD11,CEP152,CEP135,CDK2,FBXW11,CLASP1,AJUBA,PSMD7,TUBA1B,TUBA1A,HAUS8,PSMD5,PPP2CA,CETN2,DCTN2,PHLDA1,PSMD4,CDKN1A,CDK11B,CDK1,PSMD6,CEP78,PSMA7,…
REAC	DNA Replication Pre-Initiation	REAC:R-HSA-69002	0.007796243076517914	2.1081146286174386	85	5090	60	10622	MCM7,UBB,PRIM2,PRIM1,SHFM1,ORC5,PSMF1,CDT1,POLA2,PSMD14,PSMD12,PSME1,PSME2,ORC3,PSMB6,E2F3,PSMD9,ORC2,PSMA6,E2F1,PSMC6,CDC7,PSMB8,PSMD11,CDK2,ORC4,GMNN,PSMD7,PSMD5,RPA3,PSMD4,PSMD6,MCM5,PSMA7,E2F2,MCM8,PSMD3,PSMC3,RPS27A,POLE2,POLE,PSMD8,PSMC2,PSMB1,PSME3,UBC,PSMC5,MCM10,PSMD13,PSMC4,PSMD1,PSMC1,MCM2,PSMB2,PSMA1,CDC6,PSMB9,ORC1,RPA2,PSMD2
REAC	Resolution of Sister Chromatid Cohesion	REAC:R-HSA-2500257	0.00824195706871742	2.083969651989019	123	5090	82	10622	CKAP5,CENPM,NUP107,CENPN,SKA1,NUDC,TUBB2A,TUBA1C,KNTC1,CENPT,BUB1B,BUB1,DYNC1I2,DYNC1I1,TUBB4B,SPC25,CCNB2,SMC3,TUBA4A,KIF2C,BUB3,ZWILCH,PPP1CC,CENPO,DYNC1H1,PPP2R5C,STAG2,SKA2,SEC13,CLASP1,NSL1,TUBA1B,TUBA1A,NUP37,PPP2CA,MAD1L1,CDCA5,CENPQ,CDK1,SPDL1,CCNB1,NUP133,MIS12,KIF2A,MAD2L1,CENPH,INCENP,NUP43,NDEL1,TUBB3,NDE1,SMC1A,CENPL,ERCC6L,DYNC1LI1,CENPA,MAPRE1,PDS5B,TUBB6,NDC80,RCC2,PPP2R5E,BIRC5,P…
REAC	Glycosaminoglycan metabolism	REAC:R-HSA-1630316	0.00824195706871742	2.083969651989019	123	5090	82	10622	NDST3,SGSH,GUSB,ARSB,HMMR,DSEL,CHST11,CHST12,CHSY1,CHPF2,HS3ST1,VCAN,HS6ST2,CHST15,CD44,ACAN,NAGLU,ST3GAL3,UST,STAB2,SLC35B2,CHST1,PAPSS1,HS2ST1,GPC6,HS3ST3A1,GPC4,B4GAT1,B4GALT3,SDC1,SDC3,HGSNAT,PAPSS2,SLC35B3,B4GALT4,PRELP,CHST3,SLC9A1,IDS,HEXB,HEXA,CHST2,ABCC5,HAS3,HAS2,HS3ST3B1,CHP1,B4GALT6,B3GAT3,GALNS,HYAL1,NDST1,HSPG2,SDC4,EXT2,EXT1,B4GALT1,B4GALT2,CSPG5,GLB1L,B3GALT6,B4GALT5,GLCE,OGN,SDC2…
REAC	Signaling by VEGF	REAC:R-HSA-194138	0.008729788903548578	2.058996257913266	104	5090	71	10622	CALM1,ABI2,PGF,AKT2,MAPK14,MTOR,MAPKAPK2,HSPB1,CTNND1,BCAR1,ITPR2,BAIAP2,ACTB,NRP2,PAK1,THEM4,PRKCZ,PTK2B,AXL,MLST8,ABI1,SPHK1,NCKAP1,ITGAV,NCF1,HSP90AA1,MAPKAPK3,PAK3,ITPR3,VAV3,PRKACB,CAV1,CDC42,PRKCD,RAC1,AAMP,PAK2,PIK3CB,CTNNA1,ITGB3,PRKACA,PIK3CA,PLCG1,CYFIP2,VAV2,MAPKAP1,NCK2,VEGFD,CDH5,PRKCA,PTK2,MAPK11,NRP1,AKT3,AHCYL1,ELMO2,RASA1,ACTG1,FLT1,TRIB3,BRK1,FYN,FLT4,AKT1,ROCK2,ITPR1,CYBA,VEGFC…
REAC	Amplification of signal from unattached kinetochores via a MAD2 inhibitory signal	REAC:R-HSA-141444	0.00877263344575178	2.0568700167503065	92	5090	64	10622	CKAP5,CENPM,NUP107,CENPN,SKA1,NUDC,KNTC1,CENPT,BUB1B,BUB1,DYNC1I2,DYNC1I1,SPC25,KIF2C,BUB3,ZWILCH,PPP1CC,CENPO,DYNC1H1,PPP2R5C,SKA2,SEC13,CLASP1,NSL1,NUP37,PPP2CA,MAD1L1,CENPQ,SPDL1,NUP133,MIS12,KIF2A,MAD2L1,CENPH,INCENP,NUP43,NDEL1,NDE1,CENPL,ERCC6L,DYNC1LI1,CENPA,MAPRE1,NDC80,RCC2,PPP2R5E,BIRC5,PPP2R5A,NUP160,CDCA8,CDC20,NUF2,CENPF,SPC24,CENPP,ITGB3BP,DYNC1LI2,CENPE,PMF1,NUP85,KIF18A,CENPI,PLK1…
REAC	Amplification of signal from the kinetochores	REAC:R-HSA-141424	0.00877263344575178	2.0568700167503065	92	5090	64	10622	CKAP5,CENPM,NUP107,CENPN,SKA1,NUDC,KNTC1,CENPT,BUB1B,BUB1,DYNC1I2,DYNC1I1,SPC25,KIF2C,BUB3,ZWILCH,PPP1CC,CENPO,DYNC1H1,PPP2R5C,SKA2,SEC13,CLASP1,NSL1,NUP37,PPP2CA,MAD1L1,CENPQ,SPDL1,NUP133,MIS12,KIF2A,MAD2L1,CENPH,INCENP,NUP43,NDEL1,NDE1,CENPL,ERCC6L,DYNC1LI1,CENPA,MAPRE1,NDC80,RCC2,PPP2R5E,BIRC5,PPP2R5A,NUP160,CDCA8,CDC20,NUF2,CENPF,SPC24,CENPP,ITGB3BP,DYNC1LI2,CENPE,PMF1,NUP85,KIF18A,CENPI,PLK1…
REAC	Hedgehog 'off' state	REAC:R-HSA-5610787	0.010294642049806232	1.9873887494341536	113	5090	76	10622	UBB,IFT122,ITCH,TUBB2A,TUBA1C,SHFM1,PSMF1,PSMD14,PSMD12,DYNC2H1,PSME1,PSME2,IFT172,TUBB4B,ADCY7,PSMB6,IFT52,PSMD9,TUBA4A,ADCY9,PSMA6,PSMC6,PSMB8,SMO,RPGRIP1L,PSMD11,GNAS,GLI3,PSMD7,TULP3,TUBA1B,TUBA1A,PSMD5,IFT57,GSK3B,PRKACB,PSMD4,PTCH1,TTC21B,PSMD6,PSMA7,PRKAR2B,FUZ,KIF3A,PSMD3,KIF7,TUBB3,PRKACA,PSMC3,CSNK1A1,RPS27A,PRKAR2A,TUBB6,GLI2,PSMD8,PSMC2,PSMB1,PSME3,CUL1,UBC,GPR161,PSMC5,PSMD13,PSMC4,P…
REAC	Pyruvate metabolism and Citric Acid (TCA) cycle	REAC:R-HSA-71406	0.010508911021055594	1.9784422851182408	54	5090	41	10622	IDH3G,LDHA,DLAT,BSG,PDK4,GLO1,ADHFE1,PDP1,FAHD1,PDPR,DLST,SLC16A3,IDH3B,SDHC,SUCLG2,PDHB,MPC1,MPC2,ME3,IDH3A,SDHD,PDK1,SLC16A1,RXRA,OGDH,NNT,CS,SUCLA2,PDK2,PPARD,PDK3,ME2,SUCLG1,DLD,MDH2,LDHB,SDHB,PDHX,IDH2,PDP2,VDAC1
REAC	Regulation of RUNX3 expression and activity	REAC:R-HSA-8941858	0.010508911021055594	1.9784422851182408	54	5090	41	10622	UBB,MDM2,CBFB,SHFM1,PSMF1,PSMD14,PSMD12,PSME1,PSME2,PSMB6,PSMD9,PSMA6,PSMC6,PSMB8,PSMD11,PSMD7,PSMD5,SMURF1,PSMD4,PSMD6,PSMA7,PSMD3,PSMC3,RUNX3,RPS27A,PSMD8,PSMC2,PSMB1,PSME3,UBC,PSMC5,SRC,PSMD13,PSMC4,PSMD1,PSMC1,PSMB2,PSMA1,SMURF2,PSMB9,PSMD2
REAC	Golgi Associated Vesicle Biogenesis	REAC:R-HSA-432722	0.010508911021055594	1.9784422851182408	54	5090	41	10622	HSPA8,HIP1R,TPD52L1,PICALM,SORT1,NAPA,PUM1,SNX5,AP4B1,AP1S2,AP1S1,AP1M1,OCRL,YIPF6,CPD,DNM2,TPD52,BLOC1S3,VAMP7,SNX2,SNX9,VAMP8,BLOC1S1,PIK3C2A,CLINT1,ACBD3,TXNDC5,AP3S1,AP3B1,BLOC1S6,AP1S3,AP1B1,ARRB1,GAK,TFRC,IGF2R,AP4E1,SH3D19,NECAP1,DTNBP1,VAMP2
REAC	CDT1 association with the CDC6:ORC:origin complex	REAC:R-HSA-68827	0.011591818365927405	1.9358484325138887	59	5090	44	10622	UBB,SHFM1,ORC5,PSMF1,CDT1,PSMD14,PSMD12,PSME1,PSME2,ORC3,PSMB6,PSMD9,ORC2,PSMA6,PSMC6,PSMB8,PSMD11,ORC4,GMNN,PSMD7,PSMD5,PSMD4,PSMD6,PSMA7,MCM8,PSMD3,PSMC3,RPS27A,PSMD8,PSMC2,PSMB1,PSME3,UBC,PSMC5,PSMD13,PSMC4,PSMD1,PSMC1,PSMB2,PSMA1,CDC6,PSMB9,ORC1,PSMD2
REAC	Asymmetric localization of PCP proteins	REAC:R-HSA-4608870	0.012242359198232147	1.912134882186809	64	5090	47	10622	UBB,SHFM1,PSMF1,PSMD14,PSMD12,PSME1,PSME2,PSMB6,PSMD9,PSMA6,WNT5A,PSMC6,PSMB8,FZD2,PSMD11,PSMD7,FZD7,PSMD5,SMURF1,PSMD4,VANGL2,PSMD6,PSMA7,PSMD3,PARD6A,PSMC3,FZD1,FZD3,DVL2,RPS27A,PSMD8,PSMC2,PSMB1,PSME3,UBC,PSMC5,PRICKLE1,PSMD13,PSMC4,PSMD1,PSMC1,PSMB2,PSMA1,SMURF2,PSMB9,FZD4,PSMD2
REAC	Diseases of glycosylation	REAC:R-HSA-3781865	0.013471303719796681	1.8705903722862853	140	5090	91	10622	ALG14,NUS1,GFPT1,ADAMTS3,GNE,MPDU1,MUC1,CHSY1,ALG12,VCAN,DAG1,NOTCH3,ACAN,MAN1B1,THSD1,ST3GAL3,GPC6,POMGNT1,MUC13,MUC4,GPC4,B4GAT1,POMT1,PMM2,SDC1,SDC3,PAPSS2,THBS2,MPI,NOTCH1,ADAMTS14,PRELP,LFNG,ADAMTSL1,ALG13,GALNT12,CHST3,ALG9,ALG6,GALNT3,C1GALT1C1,HEXB,HEXA,ADAMTS4,ALG2,NOTCH4,SEMA5A,B3GLCT,B3GAT3,HSPG2,ADAMTS2,ALG3,SDC4,EXT2,DOLK,C1GALT1,EXT1,B4GALT1,DHDDS,LARGE,ADAMTS5,GALE,CSPG5,SRD5A3,ALG…
REAC	Regulation of TP53 Activity	REAC:R-HSA-5633007	0.015418859094703719	1.8119477603450964	160	5090	102	10622	UBB,MDM2,AKT2,MAPK14,RFC2,MTOR,AURKA,CDK5R1,PRMT5,DAXX,MRE11A,TAF4B,CHEK1,MAPKAPK5,BANP,CSNK2A2,MTA2,PLK3,MLST8,TPX2,ATRIP,TAF3,TTC5,PPP2R5C,RAD1,TAF5,TOPBP1,MEAF6,CCNA2,TBP,HIPK1,KAT5,TAF9B,TAF12,TAF13,CDK2,SSRP1,RNF34,CSNK2B,TAF15,PRKAG2,PPP2CA,HDAC2,HDAC1,CDK5,RAD9B,RPA3,SGK1,RAD50,RAD17,RBBP7,CDK1,TAF4,PIP4K2A,HIPK2,RFC5,TAF7L,BRCA1,CHEK2,NOC2L,RBBP8,PRKAB2,PRKAA2,RMI1,ATM,PIP4K2B,BARD1,MAPKA…
REAC	Regulation of expression of SLITs and ROBOs	REAC:R-HSA-9010553	0.01653310046151999	1.7816456953054192	171	5090	108	10622	UBB,USP33,RPL13,RPS23,RPS11,LHX2,HOXA2,SHFM1,GSPT1,PSMF1,UPF3A,RPL11,PSMD14,PSMD12,RPS20,PSME1,PSME2,PSMB6,DAG1,RPL37A,PSMD9,ROBO1,RPS10,RPS8,RPS6,RPS5,PSMA6,RPS17,PSMC6,RPS24,PSMB8,RPL35,RPL36AL,RPL15,PSMD11,RPL24,RPL4,PSMD7,PSMD5,RPS16,RPS13,RPL7A,PSMD4,TCEB1,SLIT2,UPF2,RPL19,RPL14,RPL8,RPS3,PSMD6,PSMA7,ROBO2,RBM8A,RPL35A,EIF4A3,RPL5,PSMD3,RPL13A,RPS9,RPS14,RPL28,RPL26,PSMC3,CUL2,RPS27A,RPS25,Z…
REAC	Disease	REAC:R-HSA-1643685	0.016800977189296584	1.7746654578231085	1616	5090	848	10622	CALM1,UBB,SLC4A4,ABI2,KPNA1,TXNRD1,RBP4,RBP1,PARP1,ISG15,NUP210,CBX1,NTHL1,RAMP2,NUP107,RPL13,MAN2A1,SMAD4,MDM2,ALG14,RPS23,HDAC4,ATP1A3,NUS1,GFPT1,TLR9,ANAPC10,POLR2D,AKT2,ADAMTS3,CUL5,GNE,SGSH,GRSF1,MAPK14,GUSB,LCT,TRIM24,MTOR,SAP30,NMT2,RPS11,CHUK,LMBRD1,CAPNS2,LIG1,ARSB,HDAC6,HDAC5,CDK5R1,AKT1S1,MPRIP,ARPC3,STAT2,EPS15,SHC1,TCN2,SLC9A9,IKBKG,CPSF4,CTNND1,APP,APH1B,VPS37D,SLC35D1,BSG,CCND1,GRB…
REAC	Regulation of cholesterol biosynthesis by SREBP (SREBF)	REAC:R-HSA-1655829	0.01684651082193883	1.7734900347150142	53	5090	40	10622	NCOA6,NFYC,HELZ2,SAR1B,SMARCD3,FDPS,SEC24A,NFYA,KPNB1,GPAM,PMVK,MVK,FDFT1,MTF1,PPARA,RXRA,MED1,SC5D,IDI1,MBTPS1,GGPS1,TBL1XR1,SEC24C,NCOA1,ELOVL6,ACACB,SEC23A,SQLE,TBL1X,SREBF2,INSIG1,CHD9,DHCR7,INSIG2,HMGCS1,SEC24D,SEC24B,SCAP,NFYB,LSS
REAC	EPH-Ephrin signaling	REAC:R-HSA-2682334	0.018894440875853034	1.7236659551957374	90	5090	62	10622	MYL6,ARPC3,APH1B,CLTB,ACTB,YES1,PAK1,EPHA2,EPHA3,EPHB4,EPHB3,MYL12A,EFNA1,ACTR3,EFNA5,PAK3,APH1A,EPHA8,GRIN1,EFNB2,LIMK1,AP2B1,EFNB1,LYN,ARHGEF7,VAV3,PSENEN,CDC42,KALRN,RAC1,WASL,DNM1,SDCBP,CFL1,NCSTN,PAK2,EPHA4,EFNA2,ARHGEF28,VAV2,ARPC1A,NCK2,ARPC5,EPHB2,PSEN2,PTK2,EPHA1,TIAM1,RASA1,NGEF,ACTG1,SDC2,FYN,MYL12B,MMP9,ROCK2,MYH9,MYH10,GIT1,MYL9,ADAM10,MMP2
REAC	COPII-mediated vesicle transport	REAC:R-HSA-204005	0.019153921286152564	1.7177423016638427	68	5090	49	10622	PREB,SAR1B,NAPA,SEC24A,AREG,MCFD2,TRAPPC3,TBC1D20,SEC16B,GORASP1,COL7A1,PPP6C,SEC13,USO1,LMAN2L,BET1,RAB1B,LMAN2,STX17,NAPB,TRAPPC9,TMED10,NSF,SEC31A,TRAPPC4,SEC24C,TRAPPC1,SCFD1,TRAPPC10,TFG,LMAN1,SEC22B,GOSR2,TRAPPC6A,CTSZ,SEC23A,CTSC,CNIH1,CNIH2,SEC16A,SEC23IP,TRAPPC5,NAPG,TRAPPC2,SEC24D,SEC24B,LMAN1L,TRAPPC6B,TGFA
REAC	p75 NTR receptor-mediated signalling	REAC:R-HSA-193704	0.01998315752410945	1.6993358881344198	97	5090	66	10622	UBB,ABR,ARHGEF40,APH1B,NGF,PRKCI,ARHGEF9,ARHGEF10L,ADAM17,MYD88,ARHGEF2,FGD4,IKBKB,PLEKHG2,TIAM2,APH1A,MCF2L,AATF,MCF2,ARHGEF5,ARHGEF7,HDAC2,HDAC1,VAV3,ARHGEF17,ARHGEF12,PSENEN,CASP3,KALRN,RAC1,SOS1,CASP2,PLEKHG5,ARHGEF16,LINGO1,NCSTN,NET1,PRDM4,ARHGEF11,ECT2,NFKBIA,FGD3,VAV2,RPS27A,ARHGEF10,ARHGEF4,AKAP13,PSEN2,RTN4,UBC,TIAM1,SOS2,YWHAE,MAPK8,NGEF,ARHGEF18,ARHGEF15,NFKB1,RELA,NGFR,RTN4R,ARHGEF6,…
REAC	Macroautophagy	REAC:R-HSA-1632852	0.021283332826299097	1.6719603634664542	134	5090	87	10622	UBB,LAMTOR2,HSPA8,MTOR,HDAC6,TUBB2A,TUBA1C,PARK2,ULK1,NBR1,RRAGD,DYNC1I2,DYNC1I1,CHMP3,TUBB4B,CSNK2A2,TOMM5,MAP1LC3B,EPAS1,MTERF3,TUBA4A,MLST8,PLIN2,CHMP6,ATG7,DYNC1H1,TSC2,LAMTOR1,RB1CC1,HSP90AA1,UVRAG,RHEB,TOMM20,BECN1,TUBA1B,TUBA1A,CSNK2B,PRKAG2,PARK7,FUNDC1,PLIN3,AMBRA1,CHMP2B,CHMP2A,WDR45B,ATG12,WDR45,ATG10,LAMTOR5,PIK3C3,VCP,GABARAPL1,TUBB3,MTMR14,VIM,ATG13,PRKAB2,PRKAA2,ATM,DYNC1LI1,LAMTOR…
REAC	Presynaptic phase of homologous DNA pairing and strand exchange	REAC:R-HSA-5693616	0.022526921077140813	1.6472981624964782	39	5090	31	10622	RFC2,RAD51C,MRE11A,CHEK1,BRCA2,ATRIP,RAD1,TOPBP1,KAT5,RAD51,XRCC2,RAD9B,RPA3,RAD51B,RAD50,RAD17,RAD51D,RFC5,BRCA1,RBBP8,RMI1,ATM,BARD1,TOP3A,RMI2,DNA2,ATR,BRIP1,EXO1,RPA2,RAD9A
REAC	Cap-dependent Translation Initiation	REAC:R-HSA-72737	0.02285317813691037	1.6410533950976491	120	5090	79	10622	EIF2B4,RPL13,RPS23,EIF4A1,RPS11,EIF5,EIF2S2,RPL11,RPS20,EIF4EBP1,RPL37A,EIF3B,RPS10,RPS8,RPS6,RPS5,EIF2B2,EIF3K,RPS17,RPS24,RPL35,RPL36AL,RPL15,EIF3F,RPL24,RPL4,EIF3L,EIF2B3,EIF3E,EIF3H,EIF2B1,RPS16,RPS13,RPL7A,RPL19,RPL14,EIF2S1,EIF3M,RPL8,RPS3,RPL35A,EIF3D,RPL5,RPL13A,RPS9,RPS14,EIF3G,RPL28,RPL26,EIF3I,EIF3C,RPS27A,RPS25,EIF3A,EIF4B,RPLP0,RPL30,RPS18,RPS12,RPL23,RPL18A,RPS26,RPL3,EIF4G1,RPS19,R…
REAC	Eukaryotic Translation Initiation	REAC:R-HSA-72613	0.02285317813691037	1.6410533950976491	120	5090	79	10622	EIF2B4,RPL13,RPS23,EIF4A1,RPS11,EIF5,EIF2S2,RPL11,RPS20,EIF4EBP1,RPL37A,EIF3B,RPS10,RPS8,RPS6,RPS5,EIF2B2,EIF3K,RPS17,RPS24,RPL35,RPL36AL,RPL15,EIF3F,RPL24,RPL4,EIF3L,EIF2B3,EIF3E,EIF3H,EIF2B1,RPS16,RPS13,RPL7A,RPL19,RPL14,EIF2S1,EIF3M,RPL8,RPS3,RPL35A,EIF3D,RPL5,RPL13A,RPS9,RPS14,EIF3G,RPL28,RPL26,EIF3I,EIF3C,RPS27A,RPS25,EIF3A,EIF4B,RPLP0,RPL30,RPS18,RPS12,RPL23,RPL18A,RPS26,RPL3,EIF4G1,RPS19,R…
REAC	Extracellular matrix organization	REAC:R-HSA-1474244	0.02571890342796609	1.589747552284976	298	5090	176	10622	ICAM5,TNXB,ADAMTS3,P3H1,TGFB2,COL1A1,LAMA2,CAPNS2,APP,BSG,P3H3,DDR1,ITGA3,NCAM1,COL1A2,PLEC,CASK,LTBP2,LOXL3,VCAN,COL23A1,SH3PXD2A,MATN3,DAG1,ADAM17,ADAM19,CD44,FBLN5,FBN1,ADAM15,ADAM9,ACAN,TIMP2,TIMP1,ITGA9,COLGALT1,ITGB7,PLOD2,BMP7,EMILIN1,LTBP1,P4HA1,COL2A1,ASPN,DMD,COL20A1,MFAP5,JAM2,COL9A1,LAMA5,ITGAV,TNC,LOXL4,PCOLCE2,PLOD1,COL7A1,LAMC2,LAMB2,MFAP4,LOXL1,LOX,CAPN5,SDC1,SDC3,LRP4,MMP24,MMP19…
REAC	EML4 and NUDC in mitotic spindle formation	REAC:R-HSA-9648025	0.025913773112388364	1.5864693480103609	115	5090	76	10622	CKAP5,CENPM,NUP107,CENPN,SKA1,NUDC,TUBB2A,TUBA1C,KNTC1,CENPT,BUB1B,BUB1,DYNC1I2,DYNC1I1,TUBB4B,SPC25,TUBA4A,KIF2C,BUB3,ZWILCH,PPP1CC,CENPO,DYNC1H1,PPP2R5C,NEK7,SKA2,SEC13,CLASP1,NEK9,NSL1,TUBA1B,TUBA1A,NUP37,PPP2CA,MAD1L1,CENPQ,SPDL1,NUP133,MIS12,KIF2A,MAD2L1,CENPH,INCENP,NUP43,NDEL1,TUBB3,NDE1,CENPL,ERCC6L,DYNC1LI1,CENPA,NEK6,MAPRE1,TUBB6,NDC80,RCC2,PPP2R5E,BIRC5,PPP2R5A,NUP160,CDCA8,CDC20,NUF2,…
REAC	ABC transporter disorders	REAC:R-HSA-5619084	0.027122121676032153	1.566676340020613	77	5090	54	10622	UBB,SHFM1,PSMF1,PSMD14,PSMD12,PSME1,PSME2,ABCA12,PSMB6,APOA1,PSMD9,PSMA6,ABCD4,PSMC6,PSMB8,ERLIN2,PSMD11,DERL1,PSMD7,ABCC8,PSMD5,PSMD4,DERL2,PSMD6,RNF185,PSMA7,PSMD3,VCP,ABCB4,ABCA3,PSMC3,ABCB11,ABCA1,ERLIN1,RPS27A,PSMD8,PSMC2,PSMB1,PSME3,SEL1L,UBC,PSMC5,PSMD13,PSMC4,PSMD1,OS9,PSMC1,PSMB2,PSMA1,ERLEC1,PSMB9,PSMD2,ABCB6,ABCD1
REAC	Cholesterol biosynthesis	REAC:R-HSA-191273	0.02713257983194768	1.5665089104952443	24	5090	21	10622	FDPS,PMVK,ACAT2,MVK,PLPP6,LBR,HSD17B7,FDFT1,MSMO1,SC5D,NSDHL,IDI1,GGPS1,EBP,ARV1,DHCR24,SQLE,DHCR7,HMGCS1,IDI2,LSS
REAC	Autophagy	REAC:R-HSA-9612973	0.02803816868097638	1.5522503558166354	149	5090	95	10622	UBB,LAMTOR2,HSPA8,MTOR,HDAC6,VPS37D,TUBB2A,TUBA1C,PARK2,ULK1,NBR1,RRAGD,DYNC1I2,DYNC1I1,CHMP3,TUBB4B,CSNK2A2,TOMM5,MAP1LC3B,EPAS1,MTERF3,TUBA4A,EEF1A1,MLST8,PLIN2,CHMP6,ATG7,DYNC1H1,TSC2,LAMTOR1,RB1CC1,HSP90AA1,UVRAG,RHEB,TOMM20,BECN1,TUBA1B,TUBA1A,CSNK2B,PRKAG2,PARK7,VPS37C,FUNDC1,PLIN3,AMBRA1,CHMP2B,CHMP2A,VPS28,WDR45B,ATG12,WDR45,ATG10,LAMTOR5,PIK3C3,VCP,GABARAPL1,TUBB3,MTMR14,VIM,ATG13,PRKAB2…
REAC	TGF-beta receptor signaling activates SMADs	REAC:R-HSA-2173789	0.028825329304402965	1.5402257225668918	30	5090	25	10622	UBB,SMAD4,USP15,FKBP1A,UCHL5,UBE2M,CBL,PPP1CC,STRAP,SMAD2,SMURF1,FURIN,TGFBR2,PPP1CA,MTMR4,RPS27A,SMAD7,UBC,TGFBR1,BAMBI,PMEPA1,SMAD3,PPP1R15A,NEDD8,SMURF2
REAC	Organelle biogenesis and maintenance	REAC:R-HSA-1852241	0.03025347936714187	1.5192246711584558	293	5090	173	10622	CALM1,SIRT3,CKAP5,BBS9,IFT122,NCOA6,TNPO1,MAPK14,ATF2,HDAC6,CSNK1E,TMEM11,HELZ2,TUBB2A,TUBA1C,RAB11FIP3,TRAF3IP1,TUBG1,SMARCD3,ODF2,DYNC2H1,IQCB1,IFT74,IFT172,ACSS2,APOOL,DYNC1I2,TUBB4B,PERM1,SOD2,CEP250,ASAP1,SCLT1,CNTRL,IFT52,TTBK2,NPHP3,TUBA4A,CEP57,SSBP1,TMEM216,EXOC8,CEP72,DYNC1H1,PPRC1,IMMT,CCT5,CCT2,BBS7,SMO,SIRT5,EXOC2,HSP90AA1,RPGRIP1L,CEP152,APOO,CEP135,CHCHD3,IFT46,CLUAP1,CLASP1,TCP1,C…
REAC	Defective binding of RB1 mutants to E2F1,(E2F2, E2F3)	REAC:R-HSA-9661069	0.031025329570700706	1.5082835964536807	17	5090	16	10622	CCND1,TFDP2,CDKN1C,E2F3,CCNE1,CCND3,E2F1,CCND2,CDK2,CDKN1A,E2F2,CDK6,CCNE2,CDKN1B,RB1,CDK4
REAC	Aberrant regulation of mitotic G1/S transition in cancer due to RB1 defects	REAC:R-HSA-9659787	0.031025329570700706	1.5082835964536807	17	5090	16	10622	CCND1,TFDP2,CDKN1C,E2F3,CCNE1,CCND3,E2F1,CCND2,CDK2,CDKN1A,E2F2,CDK6,CCNE2,CDKN1B,RB1,CDK4
REAC	Metabolism of vitamins and cofactors	REAC:R-HSA-196854	0.03618005513285583	1.441530775677509	186	5090	115	10622	CALM1,RBP4,RBP1,FLAD1,SLC25A19,LMBRD1,ENPP2,TCN2,APOE,CD320,PNPO,UBIAD1,AKR1B10,TTPA,MTHFD1L,RETSAT,APOA1,LDLR,MCCC1,PLB1,ABCD4,PARP6,GPC6,NUDT12,HSP90AA1,PANK4,PANK1,PTS,GPC4,GSTO1,LRP1,ALDH1L2,NADK2,PCCB,SDC1,SDC3,PARP8,ALDH1L1,SPR,MTHFR,SLC19A3,MMADHC,COQ9,SLC2A1,MTHFD2,AOX1,SHMT1,SLC46A1,PTGIS,NT5E,SHMT2,CYB5A,SLC25A32,PCCA,SLC22A13,GCHFR,MMAB,GPHN,CD38,SLC23A2,PDXK,MTHFS,MCCC2,PDSS1,SLC5A8,A…
REAC	COPI-dependent Golgi-to-ER retrograde traffic	REAC:R-HSA-6811434	0.036967087052717215	1.4321847697886108	100	5090	67	10622	COPB2,ARFGAP1,COPG1,TUBB2A,TUBA1C,USE1,NAPA,KIF20A,TUBB4B,KIF11,RACGAP1,TUBA4A,KIF13B,KIF2C,ARFGAP3,ARFGAP2,TMED7,TUBA1B,TUBA1A,NBAS,SURF4,COPZ1,KIF5A,RAB1B,KDELR2,NAPB,KIF15,TMED9,KLC2,KIF5B,KIF3A,KIF2A,KIFAP3,TMED10,NSF,KIF21A,KIFC2,KIF22,KIF26B,TUBB3,COPB1,STX18,KIF20B,GBF1,KIFC1,ARCN1,ARF5,TUBB6,KIF21B,ARF3,SEC22B,COPA,BNIP1,COPZ2,TMED3,KIF23,NAPG,KIF6,KIF18B,KIF1C,COPE,TUBB2B,KDELR1,CENPE,KD…
REAC	Cell death signalling via NRAGE, NRIF and NADE	REAC:R-HSA-204998	0.04023959517192563	1.3953463971241769	76	5090	53	10622	UBB,ABR,ARHGEF40,APH1B,NGF,ARHGEF9,ARHGEF10L,ARHGEF2,FGD4,PLEKHG2,TIAM2,APH1A,MCF2L,AATF,MCF2,ARHGEF5,ARHGEF7,VAV3,ARHGEF17,ARHGEF12,PSENEN,CASP3,KALRN,RAC1,SOS1,CASP2,PLEKHG5,ARHGEF16,NCSTN,NET1,ARHGEF11,ECT2,FGD3,VAV2,RPS27A,ARHGEF10,ARHGEF4,AKAP13,PSEN2,UBC,TIAM1,SOS2,YWHAE,MAPK8,NGEF,ARHGEF18,ARHGEF15,NGFR,ARHGEF6,SQSTM1,ITGB3BP,ARHGEF39,ARHGEF19
REAC	Orc1 removal from chromatin	REAC:R-HSA-68949	0.0425360506607078	1.3712428354460702	71	5090	50	10622	MCM7,UBB,SHFM1,ORC5,PSMF1,CDT1,PSMD14,PSMD12,PSME1,PSME2,ORC3,PSMB6,PSMD9,ORC2,PSMA6,PSMC6,PSMB8,CCNA2,PSMD11,CDK2,ORC4,PSMD7,SKP2,PSMD5,PSMD4,PSMD6,MCM5,PSMA7,MCM8,PSMD3,PSMC3,RPS27A,PSMD8,PSMC2,PSMB1,PSME3,CUL1,UBC,PSMC5,PSMD13,PSMC4,PSMD1,PSMC1,MCM2,PSMB2,PSMA1,CDC6,PSMB9,ORC1,PSMD2
REAC	Degradation of beta-catenin by the destruction complex	REAC:R-HSA-195253	0.04364057078409051	1.3601095778188064	83	5090	57	10622	UBB,SHFM1,CTBP1,PSMF1,PSMD14,PSMD12,TLE4,PSME1,PSME2,TCF7L2,TLE1,TLE3,PSMB6,LEF1,PSMD9,ZRANB1,PSMA6,TCF7L1,PSMC6,PPP2R5C,PSMB8,PSMD11,PSMD7,AXIN1,PSMD5,PPP2CA,HDAC1,GSK3B,PSMD4,PSMD6,PSMA7,CTBP2,FRAT2,PSMD3,PSMC3,CSNK1A1,RPS27A,TLE2,PSMD8,PSMC2,PSMB1,PSME3,CUL1,UBC,PSMC5,PPP2R5E,PSMD13,PSMC4,PSMD1,PSMC1,PPP2R5A,PSMB2,PSMA1,PSMB9,FRAT1,PSMD2,AMER1
REAC	Beta-catenin independent WNT signaling	REAC:R-HSA-3858494	0.04397867790462308	1.356757830622277	143	5090	91	10622	CALM1,UBB,PPP3R1,SHFM1,ITPR2,PSMF1,PSMD14,PSMD12,PSME1,PSME2,TNRC6B,GNB4,TCF7L2,CLTB,AGO3,ROR1,NFATC1,PSMB6,LEF1,PSMD9,PSMA6,CAMK2A,WNT5B,WNT5A,PRKG1,TCF7L1,PSMC6,PSMB8,FZD2,ARRB2,PSMD11,GNB1,RYK,TNRC6A,GNG11,AGO1,PSMD7,FZD7,AP2B1,PSMD5,ITPR3,GNAO1,FZD6,SMURF1,PSMD4,RAC1,GNG7,GNG8,GNG5,GNG4,GNB5,VANGL2,PSMD6,TNRC6C,PSMA7,PSMD3,WNT1,PARD6A,GNG10,PSMC3,FZD1,PPP3CA,FZD3,DVL3,DVL2,RPS27A,PFN1,PSMD8,P…
REAC	Hh mutants are degraded by ERAD	REAC:R-HSA-5362768	0.04455626907642937	1.3510911820029998	56	5090	41	10622	UBB,SHFM1,PSMF1,PSMD14,PSMD12,PSME1,PSME2,PSMB6,PSMD9,PSMA6,PSMC6,PSMB8,PSMD11,PSMD7,PSMD5,PSMD4,DERL2,PSMD6,PSMA7,PSMD3,VCP,PSMC3,RPS27A,SYVN1,PSMD8,PSMC2,PSMB1,PSME3,SEL1L,UBC,PSMC5,PSMD13,PSMC4,PSMD1,OS9,PSMC1,PSMB2,PSMA1,ERLEC1,PSMB9,PSMD2
REAC	Defective CFTR causes cystic fibrosis	REAC:R-HSA-5678895	0.04499513791398868	1.346834412695936	61	5090	44	10622	UBB,SHFM1,PSMF1,PSMD14,PSMD12,PSME1,PSME2,PSMB6,PSMD9,PSMA6,PSMC6,PSMB8,ERLIN2,PSMD11,DERL1,PSMD7,PSMD5,PSMD4,DERL2,PSMD6,RNF185,PSMA7,PSMD3,VCP,PSMC3,ERLIN1,RPS27A,PSMD8,PSMC2,PSMB1,PSME3,SEL1L,UBC,PSMC5,PSMD13,PSMC4,PSMD1,OS9,PSMC1,PSMB2,PSMA1,ERLEC1,PSMB9,PSMD2
REAC	PERK regulates gene expression	REAC:R-HSA-381042	0.047222090043819755	1.3258547950122614	32	5090	26	10622	EXOSC1,NFYC,ATF4,EIF2S2,NFYA,DCP2,KHSRP,EXOSC9,HSPA5,CEBPB,EXOSC3,DDIT3,EIF2S1,ASNS,ATF6,DIS3,EIF2AK3,CCL2,EXOSC7,EXOSC5,ATF3,CEBPG,EXOSC4,HERPUD1,NFYB,PARN
REAC	Antiviral mechanism by IFN-stimulated genes	REAC:R-HSA-1169410	0.047224851950683155	1.3258293949117326	78	5090	54	10622	UBB,KPNA1,ISG15,NUP210,NUP107,EIF4A1,ABCE1,MX2,STAT1,NUP93,KPNA3,KPNB1,RNASEL,UBA7,NUP88,NUP54,MX1,SEC13,NUP37,EIF4E3,POM121,FLNB,MAPK3,PPM1B,NUP133,EIF4G3,DDX58,UBE2L6,KPNA4,EIF4A3,NUP155,NUP43,NEDD4,PLCG1,EIF4E2,FLNA,RPS27A,EIF2AK2,UBC,USP18,UBE2E1,IFIT1,UBE2N,RAE1,OAS2,OAS3,NUP160,JAK1,EIF4G1,NUP188,TPR,NUP85,ARIH1,TRIM25

## Sheet: i.
source	term_name	term_id	adjusted_p_value	negative_log10_of_adjusted_p_value	term_size	query_size	intersection_size	effective_domain_size	intersections
REAC	Metabolism of RNA	REAC:R-HSA-8953854	9.7266102386241e-37	36.01203848667477	662	3394	370	10622	RBM5,GCFC2,ELAC2,PSMB1,RPS20,UTP18,PSMC4,TFB1M,RPL26L1,NSUN2,METTL1,PSMA4,NOP58,ZC3H11A,RIOK2,SNRNP40,EIF4B,RPL18,U2AF2,DDX20,ADAT1,YBX1,TRMT11,PSME4,NUP133,SMG6,PABPC1,RPL31,IGF2BP2,NUP37,SNRPA,THOC1,CNOT4,GEMIN5,TNPO1,RPS5,PPIE,CHERP,DIMT1,RBM22,SRRT,PSMC5,RPL6,RPLP0,TRMT6,FUS,PAPOLA,PDCD7,PUS7,PSME1,HNRNPC,GEMIN2,NUP50,PSMD5,PSMD8,HNRNPM,PES1,TFIP11,SNU13,THOC5,PHF5A,TRMU,PSMC6,PSMA3,SNW1,SRSF…
REAC	Gene expression (Transcription)	REAC:R-HSA-74160	3.672407909733905e-32	31.43504908588375	1476	3394	681	10622	CASP10,CREBBP,KMT2E,ZNF195,ZNF263,PSMB1,MED24,ZNF200,BRCA1,PSMC4,POLR3B,YAF2,BID,WWTR1,ZNF839,SNAPC1,RRAGD,PHF20,FAS,POU2F2,PSMA4,MED17,ARID1B,NEDD4L,ANAPC4,ARID4B,CUL1,KMT2C,ZC3H11A,U2AF2,TAF2,PRKCQ,CDK13,CBFB,HDAC4,POLR1A,PSME4,NUP133,SREBF1,AFF4,UBE2D1,GLI2,NOTCH3,EED,NUAK1,NUP37,ZNF37A,BAZ2A,RARB,GTF3C1,TIGAR,TNRC6C,THOC1,CNOT4,HSP90AA1,RBL1,KAT6A,RRAGB,ZNF324,ZNF416,ZNF586,ZNF264,ZNF213,RRN3…
REAC	RNA Polymerase II Transcription	REAC:R-HSA-73857	1.483417850790754e-26	25.82873649918611	1342	3394	612	10622	CASP10,CREBBP,KMT2E,ZNF195,ZNF263,PSMB1,MED24,ZNF200,BRCA1,PSMC4,YAF2,BID,WWTR1,ZNF839,SNAPC1,RRAGD,PHF20,FAS,POU2F2,PSMA4,MED17,ARID1B,NEDD4L,ANAPC4,CUL1,KMT2C,ZC3H11A,U2AF2,TAF2,PRKCQ,CDK13,CBFB,HDAC4,PSME4,SREBF1,AFF4,UBE2D1,GLI2,NOTCH3,EED,NUAK1,ZNF37A,RARB,TIGAR,TNRC6C,THOC1,CNOT4,RBL1,KAT6A,RRAGB,ZNF324,ZNF416,ZNF586,ZNF264,ZNF213,SRRT,PSMC5,AURKA,ZNF343,MAPKAPK5,ZNF302,BIRC5,PAPOLA,CCNK,ZN…
REAC	Generic Transcription Pathway	REAC:R-HSA-212436	1.252394828350398e-19	18.90225873443066	1221	3394	542	10622	CASP10,CREBBP,KMT2E,ZNF195,ZNF263,PSMB1,MED24,ZNF200,BRCA1,PSMC4,YAF2,BID,WWTR1,ZNF839,RRAGD,PHF20,FAS,PSMA4,MED17,ARID1B,NEDD4L,ANAPC4,CUL1,KMT2C,TAF2,PRKCQ,CDK13,CBFB,HDAC4,PSME4,SREBF1,UBE2D1,GLI2,NOTCH3,EED,NUAK1,ZNF37A,RARB,TIGAR,TNRC6C,CNOT4,RBL1,KAT6A,RRAGB,ZNF324,ZNF416,ZNF586,ZNF264,ZNF213,PSMC5,AURKA,ZNF343,MAPKAPK5,ZNF302,BIRC5,CCNK,ZNF268,TNRC6A,ESR1,PSME1,AGO1,CDC23,CBX5,MSH2,PSMD5,B…
REAC	Regulation of expression of SLITs and ROBOs	REAC:R-HSA-9010553	1.7337567543436733e-19	18.761011833997404	171	3394	116	10622	PSMB1,RPS20,PSMC4,RPL26L1,PSMA4,RPL18,PSME4,PABPC1,RPL31,USP33,RPS5,PSMC5,RPL6,RPLP0,PSME1,PSMD5,PSMD8,PSMC6,PSMA3,PSMC1,PSMA6,PSME2,PSMA7,GSPT1,RPS16,HOXA2,PSMA2,LHX2,RPL28,RPL19,CASC3,RPL34,RPS13,MAGOHB,RPS12,RPL24,NCBP2,PSMD14,RPL22,RPS25,ETF1,LHX4,RPL21,RPL5,RPS10,RPL23,PSMB2,SHFM1,RPS4Y1,PSME3,RPL27,RPS15A,PSMB7,NCBP1,RPS6,RPS24,EIF4A3,PSMB6,RPS11,RPL13A,RPL11,RPS8,PSMA5,RPS27A,RPL32,RPS3A,R…
REAC	Cellular response to starvation	REAC:R-HSA-9711097	8.811564460014176e-19	18.05494697739589	157	3394	108	10622	RPS20,RRAGD,RPL26L1,ATP6V1H,RPL18,ASNS,RPL31,SESN1,RRAGB,RPS5,RPL6,GCN1,RPLP0,ATP6V1D,TRIB3,WDR59,RPS16,RHEB,RPL28,RPL19,LAMTOR3,RPL34,RPS13,RPS12,ATP6V0E1,RPL24,ATP6V1A,RPL22,RRAGC,ATP6V0B,RPS25,RPL21,RPL5,RPS10,RPL23,EIF2S2,ATF4,EIF2AK4,RPS4Y1,EIF2S3,SESN2,ATP6V1E1,RPL27,RPS15A,ATP6V1G1,RPS6,RPS24,RPTOR,RPS11,RPL13A,RPL11,RPS8,ATP6V1C2,RPS27A,RPL32,RPS3A,RPL37,RPL10,ATP6V1B2,RPL7,RPL7A,RPS3,LAM…
REAC	Cellular responses to stress	REAC:R-HSA-2262752	2.4802317417313584e-18	17.60550773874913	582	3394	292	10622	FKBP4,CREBBP,E2F2,PSMB1,RPS20,PSMC4,RRAGD,RPL26L1,PSMA4,HSPA5,ATP6V1H,ANAPC4,RPL18,PSME4,NUP133,DNAJA2,ASNS,RPL31,UBE2D1,EED,NUP37,DYNC1I2,CAPZB,TNRC6C,SESN1,HSP90AA1,RRAGB,RPS5,DNAJA1,PPP1R15A,PSMC5,DYNLL1,RPL6,MAPKAPK5,GCN1,RPLP0,TNRC6A,PSME1,AGO1,NUP50,CDC23,PSMD5,HSP90AB1,SIRT1,PSMD8,TNRC6B,ST13,EP300,PSMC6,ATP6V1D,PSMA3,PSMC1,PSMA6,PSME2,RAE1,PSMA7,TRIB3,NUP93,ACD,WDR59,NBN,CCNE1,RPS16,FZR1,…
REAC	Cellular responses to external stimuli	REAC:R-HSA-8953897	9.15032033633577e-18	17.038563701795	596	3394	296	10622	FKBP4,CREBBP,E2F2,PSMB1,RPS20,PSMC4,RRAGD,RPL26L1,PSMA4,HSPA5,ATP6V1H,ANAPC4,RPL18,PSME4,NUP133,DNAJA2,ASNS,RPL31,UBE2D1,EED,NUP37,DYNC1I2,CAPZB,TNRC6C,SESN1,HSP90AA1,RRAGB,RPS5,DNAJA1,PPP1R15A,PSMC5,DYNLL1,RPL6,MAPKAPK5,GCN1,RPLP0,TNRC6A,PSME1,AGO1,NUP50,CDC23,PSMD5,HSP90AB1,SIRT1,PSMD8,TNRC6B,ST13,EP300,PSMC6,ATP6V1D,PSMA3,PSMC1,PSMA6,PSME2,RAE1,PSMA7,TRIB3,NUP93,ACD,WDR59,NBN,CCNE1,RPS16,FZR1,…
REAC	GTP hydrolysis and joining of the 60S ribosomal subunit	REAC:R-HSA-72706	9.415095477352487e-18	17.026175271496804	113	3394	84	10622	RPS20,RPL26L1,EIF4B,RPL18,RPL31,RPS5,EIF3I,RPL6,RPLP0,EIF3L,EIF5,EIF3J,EIF3E,RPS16,EIF3B,EIF4H,RPL28,RPL19,RPL34,RPS13,RPS12,RPL24,RPL22,RPS25,RPL21,RPL5,RPS10,RPL23,EIF2S2,RPS4Y1,EIF2S3,EIF3G,RPL27,RPS15A,RPS6,RPS24,RPS11,RPL13A,RPL11,RPS8,RPS27A,RPL32,RPS3A,RPL37,RPL10,RPL7,EIF3H,RPL7A,EIF3M,RPS3,EIF4E,RPL30,EIF5B,EIF4A1,RPL26,RPL29,RPL9,RPS14,RPL36AL,RPL27A,RPSA,RPS7,RPL38,EIF1AX,RPL4,RPL15,EI…
REAC	L13a-mediated translational silencing of Ceruloplasmin expression	REAC:R-HSA-156827	2.2265645020806737e-17	16.65236471913058	112	3394	83	10622	RPS20,RPL26L1,EIF4B,RPL18,PABPC1,RPL31,RPS5,EIF3I,RPL6,RPLP0,EIF3L,EIF3J,EIF3E,RPS16,EIF3B,EIF4H,RPL28,RPL19,RPL34,RPS13,RPS12,RPL24,RPL22,RPS25,RPL21,RPL5,RPS10,RPL23,EIF2S2,RPS4Y1,EIF2S3,EIF3G,RPL27,RPS15A,RPS6,RPS24,RPS11,RPL13A,RPL11,RPS8,RPS27A,RPL32,RPS3A,RPL37,RPL10,RPL7,EIF3H,RPL7A,EIF3M,RPS3,EIF4E,RPL30,EIF4A1,RPL26,RPL29,RPL9,RPS14,RPL36AL,RPL27A,RPSA,RPS7,RPL38,EIF1AX,RPL4,RPL15,EIF3F,…
REAC	Eukaryotic Translation Initiation	REAC:R-HSA-72613	3.1682396407487456e-17	16.499181976476894	120	3394	87	10622	RPS20,RPL26L1,EIF4B,RPL18,PABPC1,RPL31,RPS5,EIF3I,RPL6,RPLP0,EIF3L,EIF5,EIF3J,EIF3E,RPS16,EIF3B,EIF4H,RPL28,RPL19,RPL34,RPS13,RPS12,RPL24,RPL22,RPS25,EIF2B2,RPL21,RPL5,RPS10,RPL23,EIF2S2,RPS4Y1,EIF2S3,EIF3G,RPL27,RPS15A,RPS6,RPS24,RPS11,RPL13A,RPL11,RPS8,RPS27A,RPL32,EIF2B5,RPS3A,RPL37,RPL10,RPL7,EIF3H,RPL7A,EIF3M,RPS3,EIF4E,RPL30,EIF5B,EIF4A1,RPL26,RPL29,RPL9,RPS14,RPL36AL,RPL27A,RPSA,RPS7,RPL38…
REAC	Cap-dependent Translation Initiation	REAC:R-HSA-72737	3.1682396407487456e-17	16.499181976476894	120	3394	87	10622	RPS20,RPL26L1,EIF4B,RPL18,PABPC1,RPL31,RPS5,EIF3I,RPL6,RPLP0,EIF3L,EIF5,EIF3J,EIF3E,RPS16,EIF3B,EIF4H,RPL28,RPL19,RPL34,RPS13,RPS12,RPL24,RPL22,RPS25,EIF2B2,RPL21,RPL5,RPS10,RPL23,EIF2S2,RPS4Y1,EIF2S3,EIF3G,RPL27,RPS15A,RPS6,RPS24,RPS11,RPL13A,RPL11,RPS8,RPS27A,RPL32,EIF2B5,RPS3A,RPL37,RPL10,RPL7,EIF3H,RPL7A,EIF3M,RPS3,EIF4E,RPL30,EIF5B,EIF4A1,RPL26,RPL29,RPL9,RPS14,RPL36AL,RPL27A,RPSA,RPS7,RPL38…
REAC	Signaling by ROBO receptors	REAC:R-HSA-376176	4.148915493513674e-17	16.382065410934935	217	3394	134	10622	PSMB1,RPS20,PSMC4,RPL26L1,PSMA4,RPL18,RHOA,PSME4,PFN2,PABPC1,CDC42,NCK2,RPL31,USP33,RPS5,PSMC5,RPL6,RPLP0,PSME1,PSMD5,ABL1,NRP1,PSMD8,PSMC6,PSMA3,PSMC1,PSMA6,PSME2,PSMA7,GSPT1,RPS16,HOXA2,PSMA2,LHX2,RPL28,RPL19,CASC3,PFN1,RPL34,RPS13,MAGOHB,RPS12,RPL24,NCBP2,PSMD14,RPL22,RPS25,ETF1,LHX4,RPL21,RPL5,RPS10,RPL23,VASP,FLRT3,PSMB2,SHFM1,RPS4Y1,CAP1,PSME3,RPL27,RPS15A,RAC1,PSMB7,NCBP1,RPS6,RPS24,EIF4A3…
REAC	Response of EIF2AK4 (GCN2) to amino acid deficiency	REAC:R-HSA-9633012	4.985876767915865e-16	15.302258459822523	102	3394	76	10622	RPS20,RPL26L1,RPL18,ASNS,RPL31,RPS5,RPL6,GCN1,RPLP0,TRIB3,RPS16,RPL28,RPL19,RPL34,RPS13,RPS12,RPL24,RPL22,RPS25,RPL21,RPL5,RPS10,RPL23,EIF2S2,ATF4,EIF2AK4,RPS4Y1,EIF2S3,RPL27,RPS15A,RPS6,RPS24,RPS11,RPL13A,RPL11,RPS8,RPS27A,RPL32,RPS3A,RPL37,RPL10,RPL7,RPL7A,RPS3,CEBPG,IMPACT,RPL30,RPL26,RPL29,ATF3,RPL9,RPS14,RPL36AL,RPL27A,RPSA,RPS7,CEBPB,RPL38,RPL4,RPL15,DDIT3,RPS27,RPS17,RPL35A,RPS23,RPL14,RPS…
REAC	Formation of a pool of free 40S subunits	REAC:R-HSA-72689	4.985876767915865e-16	15.302258459822523	102	3394	76	10622	RPS20,RPL26L1,RPL18,RPL31,RPS5,EIF3I,RPL6,RPLP0,EIF3L,EIF3J,EIF3E,RPS16,EIF3B,RPL28,RPL19,RPL34,RPS13,RPS12,RPL24,RPL22,RPS25,RPL21,RPL5,RPS10,RPL23,RPS4Y1,EIF3G,RPL27,RPS15A,RPS6,RPS24,RPS11,RPL13A,RPL11,RPS8,RPS27A,RPL32,RPS3A,RPL37,RPL10,RPL7,EIF3H,RPL7A,EIF3M,RPS3,RPL30,RPL26,RPL29,RPL9,RPS14,RPL36AL,RPL27A,RPSA,RPS7,RPL38,EIF1AX,RPL4,RPL15,EIF3F,RPS27,EIF3K,RPS17,RPL35A,EIF3C,RPS23,RPL14,RPS…
REAC	Nonsense-Mediated Decay (NMD)	REAC:R-HSA-927802	8.800974729552707e-16	15.055469226006267	116	3394	83	10622	RPS20,RPL26L1,RPL18,SMG6,PABPC1,RPL31,RPS5,RPL6,RPLP0,GSPT1,RPS16,RPL28,RPL19,CASC3,RPL34,RPS13,MAGOHB,RPS12,PPP2CA,RPL24,NCBP2,RPL22,RPS25,ETF1,RPL21,RPL5,RPS10,RPL23,RPS4Y1,RPL27,RPS15A,NCBP1,RPS6,RPS24,EIF4A3,RPS11,RPL13A,RPL11,RPS8,RPS27A,RPL32,RPS3A,RPL37,RPL10,RPL7,RPL7A,RPS3,RPL30,SMG1,RPL26,RPL29,MAGOH,RPL9,RPS14,RPL36AL,RPL27A,RPSA,UPF3A,RPS7,RPL38,RPL4,RPL15,RPS27,RPS17,RPL35A,RPS23,RPL…
REAC	Nonsense Mediated Decay (NMD) enhanced by the Exon Junction Complex (EJC)	REAC:R-HSA-975957	8.800974729552707e-16	15.055469226006267	116	3394	83	10622	RPS20,RPL26L1,RPL18,SMG6,PABPC1,RPL31,RPS5,RPL6,RPLP0,GSPT1,RPS16,RPL28,RPL19,CASC3,RPL34,RPS13,MAGOHB,RPS12,PPP2CA,RPL24,NCBP2,RPL22,RPS25,ETF1,RPL21,RPL5,RPS10,RPL23,RPS4Y1,RPL27,RPS15A,NCBP1,RPS6,RPS24,EIF4A3,RPS11,RPL13A,RPL11,RPS8,RPS27A,RPL32,RPS3A,RPL37,RPL10,RPL7,RPL7A,RPS3,RPL30,SMG1,RPL26,RPL29,MAGOH,RPL9,RPS14,RPL36AL,RPL27A,RPSA,UPF3A,RPS7,RPL38,RPL4,RPL15,RPS27,RPS17,RPL35A,RPS23,RPL…
REAC	rRNA processing in the nucleus and cytosol	REAC:R-HSA-8868773	7.044876622025525e-14	13.152126608352027	193	3394	117	10622	RPS20,UTP18,RPL26L1,NOP58,RIOK2,RPL18,RPL31,RPS5,DIMT1,RPL6,RPLP0,PES1,SNU13,RIOK3,RPS16,FBL,DDX49,RPL28,RPL19,UTP6,RPL34,GAR1,RPS13,KRR1,NOP2,RPS12,BYSL,RPL24,WDR75,PNO1,RPL22,EBNA1BP2,RPS25,FCF1,RCL1,RPL21,RPL5,EXOSC9,RRP36,RPS10,RIOK1,RPL23,EMG1,RPS4Y1,RPL27,NIP7,RPS15A,NAT10,TEX10,RPS6,RPS24,UTP4,PELP1,CSNK1D,RPS11,RPL13A,RPL11,RPS8,RPS27A,RPL32,RPS3A,RPL37,RPL10,RPL7,RPL7A,RPP30,PDCD11,RPS3,…
REAC	Nonsense Mediated Decay (NMD) independent of the Exon Junction Complex (EJC)	REAC:R-HSA-975956	8.316884844076263e-14	13.080039311733934	96	3394	70	10622	RPS20,RPL26L1,RPL18,PABPC1,RPL31,RPS5,RPL6,RPLP0,GSPT1,RPS16,RPL28,RPL19,RPL34,RPS13,RPS12,RPL24,NCBP2,RPL22,RPS25,ETF1,RPL21,RPL5,RPS10,RPL23,RPS4Y1,RPL27,RPS15A,NCBP1,RPS6,RPS24,RPS11,RPL13A,RPL11,RPS8,RPS27A,RPL32,RPS3A,RPL37,RPL10,RPL7,RPL7A,RPS3,RPL30,RPL26,RPL29,RPL9,RPS14,RPL36AL,RPL27A,RPSA,RPS7,RPL38,RPL4,RPL15,RPS27,RPS17,RPL35A,RPS23,RPL14,GSPT2,RPS26,RPL37A,RPS4X,RPL23A,RPL10A,RPL39,R…
REAC	Transcriptional Regulation by TP53	REAC:R-HSA-3700989	1.341272080625237e-13	12.872483115415731	361	3394	189	10622	CASP10,CREBBP,BRCA1,BID,RRAGD,PHF20,FAS,TAF2,CDK13,NUAK1,TIGAR,TNRC6C,CNOT4,RBL1,KAT6A,RRAGB,AURKA,MAPKAPK5,BIRC5,CCNK,TNRC6A,AGO1,MSH2,BRPF3,TNRC6B,EP300,BRD1,NELFCD,CSNK2A1,RBBP8,TAF7L,POLR2C,NBN,NDRG1,TNFRSF10A,PPP2CB,BNIP3L,PPP1R13L,CCNE1,BBC3,ELL,RHEB,YWHAE,MAP2K6,LAMTOR3,GTF2H1,CDKN1B,RFC5,CNOT2,PRKAB1,COX6A1,TBP,PPP2CA,BCL6,COX7A2L,ARID3A,HDAC1,GADD45A,RRAGC,AKT3,PRDX1,SGK1,TNFRSF10B,PMS2,…
REAC	rRNA processing	REAC:R-HSA-72312	1.342934518201716e-13	12.87194516311459	203	3394	121	10622	ELAC2,RPS20,UTP18,TFB1M,RPL26L1,NOP58,RIOK2,RPL18,RPL31,RPS5,DIMT1,RPL6,RPLP0,PES1,SNU13,RIOK3,RPS16,FBL,DDX49,RPL28,RPL19,UTP6,RPL34,GAR1,RPS13,KRR1,NOP2,RPS12,BYSL,RPL24,WDR75,PNO1,RPL22,EBNA1BP2,NSUN4,RPS25,FCF1,RCL1,RPL21,RPL5,EXOSC9,RRP36,RPS10,RIOK1,RPL23,EMG1,RPS4Y1,RPL27,NIP7,RPS15A,NAT10,TEX10,RPS6,RPS24,UTP4,PELP1,CSNK1D,RPS11,RPL13A,RPL11,RPS8,RPS27A,RPL32,RPS3A,RPL37,RPL10,RPL7,RPL7A,…
REAC	SRP-dependent cotranslational protein targeting to membrane	REAC:R-HSA-1799339	2.6191401550933803e-13	12.581841261042106	113	3394	78	10622	RPS20,RPL26L1,SEC61A1,RPL18,SEC61A2,RPL31,RPS5,RPL6,RPLP0,RPS16,SEC61B,RPL28,RPL19,RPL34,RPS13,RPS12,RPL24,RPL22,RPS25,SPCS2,RPN2,RPL21,RPL5,RPS10,RPL23,RPS4Y1,RPL27,SEC61G,RPS15A,RPS6,RPS24,SRP14,SEC11A,RPS11,RPL13A,RPL11,RPS8,RPS27A,RPL32,RPS3A,RPL37,RPL10,RPL7,RPL7A,RPS3,SRP19,RPL30,RPL26,RPL29,SSR2,RPL9,RPN1,RPS14,RPL36AL,RPL27A,SEC11C,RPSA,RPS7,RPL38,RPL4,RPL15,RPS27,RPS17,RPL35A,SRPRA,RPS23…
REAC	Major pathway of rRNA processing in the nucleolus and cytosol	REAC:R-HSA-6791226	4.0439412405691844e-13	12.393195163437603	183	3394	111	10622	RPS20,UTP18,RPL26L1,NOP58,RIOK2,RPL18,RPL31,RPS5,RPL6,RPLP0,PES1,SNU13,RIOK3,RPS16,FBL,DDX49,RPL28,RPL19,UTP6,RPL34,RPS13,KRR1,RPS12,BYSL,RPL24,WDR75,PNO1,RPL22,EBNA1BP2,RPS25,FCF1,RCL1,RPL21,RPL5,EXOSC9,RRP36,RPS10,RIOK1,RPL23,EMG1,RPS4Y1,RPL27,NIP7,RPS15A,TEX10,RPS6,RPS24,UTP4,PELP1,CSNK1D,RPS11,RPL13A,RPL11,RPS8,RPS27A,RPL32,RPS3A,RPL37,RPL10,RPL7,RPL7A,RPP30,PDCD11,RPS3,DHX37,RPP38,RPL30,RPL2…
REAC	Eukaryotic Translation Termination	REAC:R-HSA-72764	4.4401752684270076e-13	12.352599886505118	94	3394	68	10622	RPS20,RPL26L1,RPL18,RPL31,RPS5,RPL6,RPLP0,GSPT1,RPS16,RPL28,RPL19,RPL34,RPS13,RPS12,RPL24,RPL22,RPS25,ETF1,RPL21,RPL5,RPS10,RPL23,RPS4Y1,RPL27,RPS15A,RPS6,RPS24,RPS11,RPL13A,RPL11,RPS8,RPS27A,RPL32,RPS3A,RPL37,RPL10,RPL7,RPL7A,RPS3,RPL30,RPL26,RPL29,RPL9,RPS14,RPL36AL,RPL27A,RPSA,RPS7,RPL38,TRMT112,RPL4,RPL15,RPS27,RPS17,RPL35A,RPS23,RPL14,GSPT2,RPS26,RPL37A,RPS4X,RPL23A,RPL10A,RPL39,RPS29,UBA52,…
REAC	G1/S Transition	REAC:R-HSA-69206	9.295242898558153e-13	12.03173925698136	131	3394	86	10622	DBF4,PSMB1,PSMC4,POLA2,PSMA4,CUL1,MCM10,MCM2,RBL1,ORC1,PSMC5,ORC6,PSME1,PSMD5,CDC7,PSMD8,MCM5,POLE2,PSMC6,PSMA3,PSMC1,PSMA6,PSME2,PSMA7,POLA1,PPP2CB,MCM4,CCNE1,PSMA2,CCND1,CDKN1B,FBXO5,MCM3,GMNN,SKP1,PPP2CA,PSMD14,ORC2,HDAC1,AKT3,CDKN1A,MAX,PSMB2,SHFM1,PSME3,PCNA,CCNB1,CDK7,CCNH,ORC3,CDK4,PSMB7,MYC,PPP2R1B,PSMB6,PSMA5,RPS27A,CCNA2,SKP2,UBC,PSMB4,PSMC2,PSMD6,CDC25A,PSMC3,WEE1,MCM7,CDT1,E2F6,UBB,CK…
REAC	Mitotic G1 phase and G1/S transition	REAC:R-HSA-453279	1.0784921330538267e-12	11.967183018464796	148	3394	94	10622	DBF4,E2F2,PSMB1,PSMC4,POLA2,PSMA4,CUL1,MCM10,MCM2,RBL1,ORC1,PSMC5,ORC6,PSME1,PSMD5,ABL1,CDC7,PSMD8,MCM5,POLE2,PSMC6,PSMA3,PSMC1,PSMA6,PSME2,PSMA7,POLA1,PPP2CB,MCM4,CCNE1,PSMA2,CCND1,CDKN1B,FBXO5,MCM3,E2F3,GMNN,SKP1,PPP2CA,PSMD14,ORC2,HDAC1,AKT3,CDKN2C,CDKN1A,MAX,PSMB2,SHFM1,CDKN2D,PSME3,TOP2A,PCNA,CCNB1,CDK7,CCNH,ORC3,CDK4,PSMB7,MYC,PPP2R1B,PSMB6,PSMA5,RPS27A,CCNA2,SKP2,UBC,DYRK1A,PSMB4,PSMC2,PSM…
REAC	Cell Cycle	REAC:R-HSA-1640170	1.2485121409127183e-12	11.903607230080144	679	3394	312	10622	DBF4,PAFAH1B1,E2F2,PSMB1,CDK11A,NCAPD2,BRCA1,PSMC4,POLA2,PHF20,SPDL1,PSMA4,ANAPC4,CUL1,WAPL,MCM10,STAG3,KIF2A,PSME4,SIRT2,NUP133,UBE2D1,HMMR,FBXW11,NDE1,MCM2,NUP37,GTSE1,DYNC1I2,POLD3,HSP90AA1,RBL1,TNPO1,PDS5B,CHMP2B,ORC1,PSMC5,UIMC1,AURKA,DYNLL1,BIRC5,NUDC,ORC6,PSME1,CLSPN,NUP50,CDC23,PSMD5,HSP90AB1,ABL1,CDC7,PSMD8,MCM5,EP300,RANGAP1,POLE2,PSMC6,PSMA3,PSMC1,PSMA6,PSME2,GINS1,NINL,RAE1,PSMA7,CDC2…
REAC	Peptide chain elongation	REAC:R-HSA-156902	2.1993329000111756e-12	11.657709029076921	90	3394	65	10622	RPS20,RPL26L1,RPL18,RPL31,RPS5,RPL6,RPLP0,RPS16,RPL28,RPL19,RPL34,RPS13,RPS12,RPL24,RPL22,RPS25,RPL21,RPL5,RPS10,RPL23,RPS4Y1,RPL27,RPS15A,RPS6,RPS24,RPS11,RPL13A,RPL11,RPS8,RPS27A,RPL32,RPS3A,RPL37,RPL10,RPL7,RPL7A,RPS3,RPL30,EEF1A1,RPL26,RPL29,RPL9,RPS14,RPL36AL,RPL27A,RPSA,RPS7,RPL38,RPL4,RPL15,RPS27,RPS17,RPL35A,RPS23,RPL14,RPS26,RPL37A,RPS4X,RPL23A,RPL10A,RPL39,RPS29,UBA52,RPL41,RPS18
REAC	Viral mRNA Translation	REAC:R-HSA-192823	2.1993329000111756e-12	11.657709029076921	90	3394	65	10622	RPS20,RPL26L1,RPL18,RPL31,RPS5,RPL6,RPLP0,DNAJC3,RPS16,RPL28,RPL19,RPL34,RPS13,RPS12,RPL24,RPL22,RPS25,RPL21,RPL5,RPS10,RPL23,RPS4Y1,RPL27,RPS15A,RPS6,RPS24,RPS11,RPL13A,RPL11,RPS8,RPS27A,RPL32,RPS3A,RPL37,RPL10,RPL7,RPL7A,RPS3,RPL30,RPL26,RPL29,RPL9,RPS14,RPL36AL,RPL27A,RPSA,RPS7,RPL38,RPL4,RPL15,RPS27,RPS17,RPL35A,RPS23,RPL14,RPS26,RPL37A,RPS4X,RPL23A,RPL10A,RPL39,RPS29,UBA52,RPL41,RPS18
REAC	Selenocysteine synthesis	REAC:R-HSA-2408557	2.448076830968026e-12	11.611174956321474	94	3394	67	10622	RPS20,RPL26L1,RPL18,RPL31,RPS5,RPL6,RPLP0,RPS16,RPL28,RPL19,RPL34,SEPSECS,RPS13,RPS12,RPL24,RPL22,RPS25,RPL21,RPL5,RPS10,RPL23,RPS4Y1,RPL27,EEFSEC,RPS15A,RPS6,RPS24,RPS11,RPL13A,RPL11,RPS8,RPS27A,RPL32,RPS3A,RPL37,RPL10,RPL7,RPL7A,RPS3,RPL30,RPL26,RPL29,RPL9,RPS14,RPL36AL,RPL27A,RPSA,RPS7,RPL38,RPL4,RPL15,RPS27,PSTK,RPS17,RPL35A,RPS23,RPL14,RPS26,RPL37A,RPS4X,RPL23A,RPL10A,RPL39,RPS29,UBA52,RPL41…
REAC	Processing of Capped Intron-Containing Pre-mRNA	REAC:R-HSA-72203	3.827286394837501e-12	11.417109038417307	237	3394	133	10622	RBM5,GCFC2,ZC3H11A,SNRNP40,U2AF2,YBX1,NUP133,NUP37,SNRPA,THOC1,PPIE,CHERP,RBM22,SRRT,FUS,PAPOLA,PDCD7,HNRNPC,NUP50,HNRNPM,TFIP11,SNU13,THOC5,PHF5A,SNW1,SRSF5,PABPN1,RAE1,CRNKL1,NUP93,POLR2C,HNRNPL,SUGP1,BUD31,CASC3,NUP88,DDX5,DHX15,HSPA8,MAGOHB,SRSF3,NCBP2,SF3B6,SF3B1,SRSF7,SRSF4,BCAS2,SRSF11,PRPF3,SYF2,CPSF3,GLE1,SMNDC1,WBP4,FYTTD1,HNRNPA2B1,DDX39A,SNRNP27,SNRPC,SNRPD2,SNRPB,SNRPB2,HNRNPR,DNAJC8…
REAC	Eukaryotic Translation Elongation	REAC:R-HSA-156842	1.2824240982361221e-11	10.891968329680237	94	3394	66	10622	RPS20,RPL26L1,RPL18,RPL31,RPS5,RPL6,RPLP0,RPS16,RPL28,RPL19,RPL34,RPS13,RPS12,RPL24,EEF1B2,RPL22,RPS25,RPL21,RPL5,RPS10,RPL23,RPS4Y1,RPL27,RPS15A,RPS6,RPS24,RPS11,RPL13A,RPL11,RPS8,RPS27A,RPL32,RPS3A,RPL37,RPL10,RPL7,RPL7A,RPS3,RPL30,EEF1A1,RPL26,RPL29,RPL9,RPS14,RPL36AL,RPL27A,RPSA,RPS7,RPL38,RPL4,RPL15,RPS27,RPS17,RPL35A,RPS23,RPL14,RPS26,RPL37A,RPS4X,RPL23A,RPL10A,RPL39,RPS29,UBA52,RPL41,RPS18
REAC	Translation	REAC:R-HSA-72766	1.5320513509710365e-11	10.814726677869466	292	3394	155	10622	RPS20,LARS2,RPL26L1,SEC61A1,MRPS24,EIF4B,RPL18,SEC61A2,PABPC1,RPL31,RPS5,EIF3I,MTIF2,RPL6,RPLP0,EIF3L,EIF5,MRPS31,GSPT1,MTFMT,EIF3J,EIF3E,RPS16,EIF3B,AIMP2,MRPL32,EIF4H,SEC61B,RPL28,RPL19,MRPL27,RPL34,CARS,RPS13,MRPL18,RPS12,HARS2,RPL24,EEF1B2,RPL22,MRPS15,DARS2,RPS25,SPCS2,RPN2,EIF2B2,ETF1,RPL21,MTIF3,MRPS2,RPL5,AARS2,RPS10,MRPS7,RPL23,MRPS26,EIF2S2,RPS4Y1,MRPL34,EIF2S3,EIF3G,MRPS25,RPL27,MRPL35…
REAC	Cell Cycle, Mitotic	REAC:R-HSA-69278	1.6634529933528925e-11	10.778989467122116	549	3394	258	10622	DBF4,PAFAH1B1,E2F2,PSMB1,CDK11A,NCAPD2,PSMC4,POLA2,SPDL1,PSMA4,ANAPC4,CUL1,WAPL,MCM10,KIF2A,PSME4,SIRT2,NUP133,UBE2D1,HMMR,FBXW11,NDE1,MCM2,NUP37,GTSE1,DYNC1I2,POLD3,HSP90AA1,RBL1,TNPO1,PDS5B,CHMP2B,ORC1,PSMC5,AURKA,DYNLL1,BIRC5,NUDC,ORC6,PSME1,NUP50,CDC23,PSMD5,HSP90AB1,ABL1,CDC7,PSMD8,MCM5,EP300,RANGAP1,POLE2,PSMC6,PSMA3,PSMC1,PSMA6,PSME2,GINS1,NINL,RAE1,PSMA7,CDC25B,CSNK2A1,MAPRE1,CHMP4B,LPIN2…
REAC	mRNA Splicing - Major Pathway	REAC:R-HSA-72163	3.378609308865192e-11	10.471262025690011	178	3394	105	10622	RBM5,GCFC2,SNRNP40,U2AF2,YBX1,SNRPA,PPIE,CHERP,RBM22,SRRT,FUS,PAPOLA,HNRNPC,HNRNPM,TFIP11,SNU13,PHF5A,SNW1,SRSF5,PABPN1,CRNKL1,POLR2C,HNRNPL,SUGP1,BUD31,CASC3,DDX5,DHX15,HSPA8,MAGOHB,SRSF3,NCBP2,SF3B6,SF3B1,SRSF7,SRSF4,BCAS2,SRSF11,PRPF3,SYF2,CPSF3,SMNDC1,WBP4,HNRNPA2B1,SNRNP27,SNRPC,SNRPD2,SNRPB,SNRPB2,HNRNPR,DNAJC8,HNRNPH2,LSM8,PPIL4,SNRPA1,CTNNBL1,SRRM1,PRPF38A,HNRNPA1,SRSF1,TRA2B,NCBP1,HNRNPD…
REAC	Influenza Infection	REAC:R-HSA-168255	4.2935245016672986e-11	10.367186054388984	152	3394	93	10622	RPS20,RPL26L1,RPL18,IPO5,NUP133,RPL31,NUP37,HSP90AA1,RPS5,RPL6,RPLP0,NUP50,PABPN1,RAE1,DNAJC3,NUP93,POLR2C,RPS16,RPL28,RPL19,KPNB1,NUP88,RPL34,RPS13,RPS12,RPL24,RPL22,RPS25,RPL21,RPL5,CLTA,RPS10,RPL23,NUP214,CANX,RPS4Y1,RPL27,RAN,RPS15A,RPS6,RPS24,CLTC,RPS11,RPL13A,RPL11,RPS8,RPS27A,POLR2D,RPL32,RPS3A,RPL37,RPL10,RPL7,POLR2K,RPL7A,RPS3,RPL30,SEC13,CPSF4,RPL26,RPL29,RPL9,RPS14,RPL36AL,RPL27A,POLR2…
REAC	mRNA Splicing	REAC:R-HSA-72172	6.426601999431132e-11	10.192018595188875	186	3394	108	10622	RBM5,GCFC2,SNRNP40,U2AF2,YBX1,SNRPA,PPIE,CHERP,RBM22,SRRT,FUS,PAPOLA,PDCD7,HNRNPC,HNRNPM,TFIP11,SNU13,PHF5A,SNW1,SRSF5,PABPN1,CRNKL1,POLR2C,HNRNPL,SUGP1,BUD31,CASC3,DDX5,DHX15,HSPA8,MAGOHB,SRSF3,NCBP2,SF3B6,SF3B1,SRSF7,SRSF4,BCAS2,SRSF11,PRPF3,SYF2,CPSF3,SMNDC1,WBP4,HNRNPA2B1,SNRNP27,SNRPC,SNRPD2,SNRPB,SNRPB2,HNRNPR,DNAJC8,HNRNPH2,LSM8,PPIL4,SNRPA1,CTNNBL1,SRRM1,PRPF38A,HNRNPA1,SRSF1,TRA2B,NCBP1,…
REAC	PTEN Regulation	REAC:R-HSA-6807070	8.332758261940071e-11	10.079211217121703	138	3394	86	10622	PSMB1,PSMC4,RRAGD,PSMA4,USP13,PSME4,NEDD4,EED,TNRC6C,RRAGB,REST,PSMC5,TNRC6A,PSME1,AGO1,PSMD5,PSMD8,TNRC6B,PSMC6,PSMA3,PSMC1,PSMA6,PSME2,PSMA7,CSNK2A1,XIAP,PSMA2,RHEB,TNKS2,HDAC5,LAMTOR3,PHC1,FRK,PSMD14,HDAC1,RRAGC,AKT3,RNF146,EGR1,AGO2,SNAI1,PSMB2,SHFM1,PSME3,MKRN1,PHC2,AGO4,PSMB7,PML,TP53,RPTOR,CBX8,CBX4,PSMB6,PSMA5,GATAD2B,RPS27A,LAMTOR1,MTA2,UBC,MOV10,RRAGA,PSMB4,PSMC2,PSMD6,PSMC3,OTUD3,CHD3,…
REAC	Cyclin A:Cdk2-associated events at S phase entry	REAC:R-HSA-69656	6.711892529310669e-10	9.173155006038268	85	3394	59	10622	PSMB1,PSMC4,PSMA4,CUL1,PSMC5,PSME1,PSMD5,PSMD8,PSMC6,PSMA3,PSMC1,PSMA6,PSME2,PSMA7,CDC25B,CCNE1,FZR1,PSMA2,CCND1,CDKN1B,SKP1,PSMD14,AKT3,CDKN1A,MAX,PSMB2,SHFM1,PSME3,CDK7,CCNH,CDK4,PSMB7,MYC,PSMB6,PSMA5,RPS27A,CCNA2,SKP2,UBC,PSMB4,PSMC2,PSMD6,CDC25A,PSMC3,WEE1,UBB,CKS1B,PSMD1,PSMD2,CCNE2,LIN9,PSMD13,LIN54,PSMD12,TFDP1,LIN52,UBA52,LIN37,PSMB3
REAC	Influenza Viral RNA Transcription and Replication	REAC:R-HSA-168273	7.060912449148788e-10	9.151139173448897	133	3394	82	10622	RPS20,RPL26L1,RPL18,IPO5,NUP133,RPL31,NUP37,HSP90AA1,RPS5,RPL6,RPLP0,NUP50,RAE1,DNAJC3,NUP93,POLR2C,RPS16,RPL28,RPL19,NUP88,RPL34,RPS13,RPS12,RPL24,RPL22,RPS25,RPL21,RPL5,RPS10,RPL23,NUP214,RPS4Y1,RPL27,RPS15A,RPS6,RPS24,RPS11,RPL13A,RPL11,RPS8,RPS27A,POLR2D,RPL32,RPS3A,RPL37,RPL10,RPL7,POLR2K,RPL7A,RPS3,RPL30,SEC13,RPL26,RPL29,RPL9,RPS14,RPL36AL,RPL27A,POLR2G,RPSA,RPS7,RPL38,RPL4,RPL15,RPS27,RPS…
REAC	Class I MHC mediated antigen processing & presentation	REAC:R-HSA-983169	8.973298093440328e-10	9.04704790472357	370	3394	182	10622	MYLIP,PSMB1,UBE3C,PSMC4,RNF14,UFL1,UBR2,UBA6,RNF19A,CUL3,PSMA4,CUL7,HSPA5,NEDD4L,ANAPC4,CUL1,SEC61A1,RNF4,SEC61A2,PSME4,NEDD4,UBE2D1,FBXW11,KLHL20,UBE2A,UBE2D4,KEAP1,ITGB5,PSMC5,KLHL42,PSME1,SNAP23,CDC23,PSMD5,PSMD8,FBXL19,KLHL22,TRIM9,PSMC6,PSMA3,PSMC1,PSMA6,PSME2,PSMA7,FBXO31,STX4,UBE2W,FZR1,PSMA2,SEC61B,TRIM37,BLMH,SMURF2,WSB1,UBE2D3,FBXW7,SPSB2,FBXL4,LNPEP,SKP1,SEC24A,RNF7,PSMD14,ASB3,RNF19B,…
REAC	Mitotic Metaphase and Anaphase	REAC:R-HSA-2555396	9.76500771237637e-10	9.010327409371397	229	3394	124	10622	PAFAH1B1,PSMB1,PSMC4,SPDL1,PSMA4,ANAPC4,WAPL,KIF2A,PSME4,SIRT2,NUP133,UBE2D1,NDE1,NUP37,DYNC1I2,TNPO1,PDS5B,CHMP2B,PSMC5,DYNLL1,BIRC5,NUDC,PSME1,CDC23,PSMD5,PSMD8,RANGAP1,PSMC6,PSMA3,PSMC1,PSMA6,PSME2,PSMA7,MAPRE1,CHMP4B,NUP93,CENPT,UBE2I,PPP2CB,PSMA2,SMC3,KPNB1,ANAPC15,FBXO5,LMNB1,PPP2CA,CENPA,PSMD14,CHMP3,SUMO1,CDC20,NSL1,CENPF,CENPL,KIF18A,TUBA1B,PSMB2,SHFM1,CHMP2A,PSME3,RAN,CCNB1,CDCA8,ESPL1,…
REAC	Ribosomal scanning and start codon recognition	REAC:R-HSA-72702	1.5550342495716332e-9	8.808260041211959	59	3394	45	10622	RPS20,EIF4B,RPS5,EIF3I,EIF3L,EIF5,EIF3J,EIF3E,RPS16,EIF3B,EIF4H,RPS13,RPS12,RPS25,RPS10,EIF2S2,RPS4Y1,EIF2S3,EIF3G,RPS15A,RPS6,RPS24,RPS11,RPS8,RPS27A,RPS3A,EIF3H,EIF3M,RPS3,EIF4E,EIF4A1,RPS14,RPSA,RPS7,EIF1AX,EIF3F,RPS27,EIF3K,RPS17,EIF3C,RPS23,RPS26,RPS4X,RPS29,RPS18
REAC	Translation initiation complex formation	REAC:R-HSA-72649	1.5550342495716332e-9	8.808260041211959	59	3394	45	10622	RPS20,EIF4B,PABPC1,RPS5,EIF3I,EIF3L,EIF3J,EIF3E,RPS16,EIF3B,EIF4H,RPS13,RPS12,RPS25,RPS10,EIF2S2,RPS4Y1,EIF2S3,EIF3G,RPS15A,RPS6,RPS24,RPS11,RPS8,RPS27A,RPS3A,EIF3H,EIF3M,RPS3,EIF4E,EIF4A1,RPS14,RPSA,RPS7,EIF1AX,EIF3F,RPS27,EIF3K,RPS17,EIF3C,RPS23,RPS26,RPS4X,RPS29,RPS18
REAC	Mitotic Anaphase	REAC:R-HSA-68882	1.6887334840202957e-9	8.772438885391926	228	3394	123	10622	PAFAH1B1,PSMB1,PSMC4,SPDL1,PSMA4,ANAPC4,WAPL,KIF2A,PSME4,SIRT2,NUP133,UBE2D1,NDE1,NUP37,DYNC1I2,TNPO1,PDS5B,CHMP2B,PSMC5,DYNLL1,BIRC5,NUDC,PSME1,CDC23,PSMD5,PSMD8,RANGAP1,PSMC6,PSMA3,PSMC1,PSMA6,PSME2,PSMA7,MAPRE1,CHMP4B,NUP93,CENPT,UBE2I,PPP2CB,PSMA2,SMC3,KPNB1,ANAPC15,LMNB1,PPP2CA,CENPA,PSMD14,CHMP3,SUMO1,CDC20,NSL1,CENPF,CENPL,KIF18A,TUBA1B,PSMB2,SHFM1,CHMP2A,PSME3,RAN,CCNB1,CDCA8,ESPL1,DYNC1L…
REAC	Metabolism of proteins	REAC:R-HSA-392499	2.9514760920595552e-9	8.529960730358647	2016	3394	774	10622	RAD52,THSD7A,CREBBP,PSMB1,ST3GAL1,RPS20,LARS2,BRCA1,MBTPS2,EXTL3,PSMC4,PGM3,DDX11,BIRC3,ANK1,FUT8,UBA6,CUL3,RPL26L1,VCAN,RAB27B,PSMA4,CUL7,HSPA5,RCN1,HERPUD1,NOP58,CUL1,PUM2,USP13,SEC61A1,PIGV,MRPS24,EIF4B,RPL18,CTSA,GNAI3,PDIA5,SEC61A2,RHOA,HDAC4,OTUD5,PSME4,NUP133,RAB27A,ASNS,PABPC1,RAD18,RPL31,VASH1,LMCD1,UBE2D1,FBXW11,ST6GAL1,NUP37,RAB7A,KLHL20,NFKB2,UBE2T,USP33,DYNC1I2,CAPZB,UBE2A,KEAP1,RAB2…
REAC	Cyclin E associated events during G1/S transition	REAC:R-HSA-69202	3.2367155944164417e-9	8.489895459757754	83	3394	57	10622	PSMB1,PSMC4,PSMA4,CUL1,PSMC5,PSME1,PSMD5,PSMD8,PSMC6,PSMA3,PSMC1,PSMA6,PSME2,PSMA7,CCNE1,PSMA2,CCND1,CDKN1B,SKP1,PSMD14,AKT3,CDKN1A,MAX,PSMB2,SHFM1,PSME3,CDK7,CCNH,CDK4,PSMB7,MYC,PSMB6,PSMA5,RPS27A,CCNA2,SKP2,UBC,PSMB4,PSMC2,PSMD6,CDC25A,PSMC3,WEE1,UBB,CKS1B,PSMD1,PSMD2,CCNE2,LIN9,PSMD13,LIN54,PSMD12,TFDP1,LIN52,UBA52,LIN37,PSMB3
REAC	SCF(Skp2)-mediated degradation of p27/p21	REAC:R-HSA-187577	4.297495123614947e-9	8.366784607436331	60	3394	45	10622	PSMB1,PSMC4,PSMA4,CUL1,PSMC5,PSME1,PSMD5,PSMD8,PSMC6,PSMA3,PSMC1,PSMA6,PSME2,PSMA7,CCNE1,PSMA2,CCND1,CDKN1B,SKP1,PSMD14,CDKN1A,PSMB2,SHFM1,PSME3,CDK4,PSMB7,PSMB6,PSMA5,RPS27A,CCNA2,SKP2,UBC,PSMB4,PSMC2,PSMD6,PSMC3,UBB,CKS1B,PSMD1,PSMD2,CCNE2,PSMD13,PSMD12,UBA52,PSMB3
REAC	Activation of the mRNA upon binding of the cap-binding complex and eIFs, and subsequent binding to 43S	REAC:R-HSA-72662	4.297495123614947e-9	8.366784607436331	60	3394	45	10622	RPS20,EIF4B,PABPC1,RPS5,EIF3I,EIF3L,EIF3J,EIF3E,RPS16,EIF3B,EIF4H,RPS13,RPS12,RPS25,RPS10,EIF2S2,RPS4Y1,EIF2S3,EIF3G,RPS15A,RPS6,RPS24,RPS11,RPS8,RPS27A,RPS3A,EIF3H,EIF3M,RPS3,EIF4E,EIF4A1,RPS14,RPSA,RPS7,EIF1AX,EIF3F,RPS27,EIF3K,RPS17,EIF3C,RPS23,RPS26,RPS4X,RPS29,RPS18
REAC	Cell Cycle Checkpoints	REAC:R-HSA-69620	7.706349577523288e-9	8.11315129429189	290	3394	147	10622	DBF4,PAFAH1B1,PSMB1,BRCA1,PSMC4,PHF20,SPDL1,PSMA4,ANAPC4,MCM10,KIF2A,PSME4,NUP133,UBE2D1,NDE1,MCM2,NUP37,GTSE1,DYNC1I2,ORC1,PSMC5,UIMC1,DYNLL1,BIRC5,NUDC,ORC6,PSME1,CLSPN,CDC23,PSMD5,CDC7,PSMD8,MCM5,RANGAP1,PSMC6,PSMA3,PSMC1,PSMA6,PSME2,PSMA7,MAPRE1,RBBP8,CENPT,NBN,PPP2CB,MCM4,CCNE1,PIAS4,PSMA2,YWHAE,ANAPC15,CDKN1B,RFC5,MCM3,PPP2CA,CENPA,PSMD14,ORC2,SUMO1,CDC20,NSL1,CENPF,CENPL,KIF18A,CDKN1A,PSMB…
REAC	Formation of the ternary complex, and subsequently, the 43S complex	REAC:R-HSA-72695	1.6014438753687125e-8	7.795488277134273	52	3394	40	10622	RPS20,RPS5,EIF3I,EIF3L,EIF3J,EIF3E,RPS16,EIF3B,RPS13,RPS12,RPS25,RPS10,EIF2S2,RPS4Y1,EIF2S3,EIF3G,RPS15A,RPS6,RPS24,RPS11,RPS8,RPS27A,RPS3A,EIF3H,EIF3M,RPS3,RPS14,RPSA,RPS7,EIF1AX,EIF3F,RPS27,EIF3K,RPS17,EIF3C,RPS23,RPS26,RPS4X,RPS29,RPS18
REAC	DNA Replication	REAC:R-HSA-69306	1.9525809503481024e-8	7.709390952041842	128	3394	77	10622	DBF4,E2F2,PSMB1,PSMC4,POLA2,PSMA4,ANAPC4,CUL1,MCM10,PSME4,UBE2D1,MCM2,POLD3,ORC1,PSMC5,ORC6,PSME1,CDC23,PSMD5,CDC7,PSMD8,MCM5,POLE2,PSMC6,PSMA3,PSMC1,PSMA6,PSME2,GINS1,PSMA7,POLA1,MCM4,CCNE1,FZR1,PSMA2,ANAPC15,RFC5,MCM3,E2F3,GMNN,SKP1,PSMD14,ORC2,PSMB2,SHFM1,PSME3,PCNA,ORC3,PSMB7,PSMB6,PSMA5,RPS27A,CCNA2,SKP2,UBC,ANAPC1,PSMB4,PSMC2,PSMD6,RFC4,PSMC3,MCM7,CDT1,FEN1,UBB,PSMD1,UBE2C,PSMD2,CCNE2,CDC26…
REAC	S Phase	REAC:R-HSA-69242	2.308833116651842e-8	7.636607456921056	162	3394	92	10622	PSMB1,PSMC4,POLA2,PSMA4,ANAPC4,CUL1,WAPL,PSME4,UBE2D1,MCM2,POLD3,PDS5B,ORC1,PSMC5,ORC6,PSME1,CDC23,PSMD5,PSMD8,MCM5,POLE2,PSMC6,PSMA3,PSMC1,PSMA6,PSME2,GINS1,PSMA7,CDC25B,POLA1,MCM4,CCNE1,FZR1,PSMA2,SMC3,CCND1,ANAPC15,CDKN1B,RFC5,MCM3,SKP1,PSMD14,ORC2,AKT3,CDKN1A,MAX,PSMB2,SHFM1,PSME3,PCNA,CDK7,CCNH,ORC3,CDK4,PSMB7,MYC,PSMB6,PSMA5,RPS27A,CCNA2,SKP2,CDCA5,UBC,ANAPC1,PSMB4,PSMC2,PSMD6,RFC4,CDC25A,P…
REAC	Assembly of the pre-replicative complex	REAC:R-HSA-68867	3.287034793690329e-8	7.483195698830532	68	3394	48	10622	E2F2,PSMB1,PSMC4,PSMA4,PSME4,MCM2,ORC1,PSMC5,ORC6,PSME1,PSMD5,PSMD8,MCM5,PSMC6,PSMA3,PSMC1,PSMA6,PSME2,PSMA7,MCM4,PSMA2,MCM3,E2F3,GMNN,PSMD14,ORC2,PSMB2,SHFM1,PSME3,ORC3,PSMB7,PSMB6,PSMA5,RPS27A,UBC,PSMB4,PSMC2,PSMD6,PSMC3,MCM7,CDT1,UBB,PSMD1,PSMD2,PSMD13,PSMD12,UBA52,PSMB3
REAC	Mitotic G2-G2/M phases	REAC:R-HSA-453274	3.8059898629769054e-8	7.419532372764462	198	3394	107	10622	PAFAH1B1,PSMB1,CDK11A,PSMC4,PSMA4,CUL1,PSME4,HMMR,FBXW11,NDE1,GTSE1,DYNC1I2,HSP90AA1,PSMC5,AURKA,DYNLL1,PSME1,PSMD5,HSP90AB1,PSMD8,EP300,PSMC6,PSMA3,PSMC1,PSMA6,PSME2,NINL,PSMA7,CDC25B,MAPRE1,CEP76,CEP192,PPP2CB,CEP41,PSMA2,YWHAE,CEP164,E2F3,SKP1,PPP2CA,PSMD14,CENPF,TUBA1B,CDKN1A,CEP250,PSMB2,TUBGCP3,PKMYT1,SHFM1,PSME3,CCNB1,CDK7,CCNH,BORA,PSMB7,DCTN3,PPP2R1B,HAUS2,PHLDA1,TP53,CSNK1D,CEP131,PSMB6…
REAC	G2/M Transition	REAC:R-HSA-69275	4.395378495452236e-8	7.357003720952294	196	3394	106	10622	PAFAH1B1,PSMB1,CDK11A,PSMC4,PSMA4,CUL1,PSME4,HMMR,FBXW11,NDE1,GTSE1,DYNC1I2,HSP90AA1,PSMC5,AURKA,DYNLL1,PSME1,PSMD5,HSP90AB1,PSMD8,EP300,PSMC6,PSMA3,PSMC1,PSMA6,PSME2,NINL,PSMA7,CDC25B,MAPRE1,CEP76,CEP192,PPP2CB,CEP41,PSMA2,YWHAE,CEP164,SKP1,PPP2CA,PSMD14,CENPF,TUBA1B,CDKN1A,CEP250,PSMB2,TUBGCP3,PKMYT1,SHFM1,PSME3,CCNB1,CDK7,CCNH,BORA,PSMB7,DCTN3,PPP2R1B,HAUS2,PHLDA1,TP53,CSNK1D,CEP131,PSMB6,PSMA…
REAC	Antigen processing: Ubiquitination & Proteasome degradation	REAC:R-HSA-983168	4.665825315870655e-8	7.331071524816501	308	3394	152	10622	MYLIP,PSMB1,UBE3C,PSMC4,RNF14,UFL1,UBR2,UBA6,RNF19A,CUL3,PSMA4,CUL7,NEDD4L,ANAPC4,CUL1,RNF4,PSME4,NEDD4,UBE2D1,FBXW11,KLHL20,UBE2A,UBE2D4,KEAP1,PSMC5,KLHL42,PSME1,CDC23,PSMD5,PSMD8,FBXL19,KLHL22,TRIM9,PSMC6,PSMA3,PSMC1,PSMA6,PSME2,PSMA7,FBXO31,UBE2W,FZR1,PSMA2,TRIM37,BLMH,SMURF2,WSB1,UBE2D3,FBXW7,SPSB2,FBXL4,LNPEP,SKP1,RNF7,PSMD14,ASB3,RNF19B,CDC20,FBXO30,FBXL5,UBE2B,TRIM32,FBXW2,KBTBD7,RBBP6,RNF…
REAC	Switching of origins to a post-replicative state	REAC:R-HSA-69052	5.33270514910097e-8	7.273052428253826	91	3394	59	10622	PSMB1,PSMC4,PSMA4,ANAPC4,CUL1,PSME4,UBE2D1,MCM2,ORC1,PSMC5,ORC6,PSME1,CDC23,PSMD5,PSMD8,MCM5,PSMC6,PSMA3,PSMC1,PSMA6,PSME2,PSMA7,MCM4,CCNE1,FZR1,PSMA2,ANAPC15,MCM3,SKP1,PSMD14,ORC2,PSMB2,SHFM1,PSME3,ORC3,PSMB7,PSMB6,PSMA5,RPS27A,CCNA2,SKP2,UBC,ANAPC1,PSMB4,PSMC2,PSMD6,PSMC3,MCM7,CDT1,UBB,PSMD1,UBE2C,PSMD2,CCNE2,CDC26,PSMD13,PSMD12,UBA52,PSMB3
REAC	PIP3 activates AKT signaling	REAC:R-HSA-1257604	5.938627615439325e-8	7.226313906517936	252	3394	129	10622	PSMB1,FYN,PSMC4,RRAGD,PSMA4,USP13,PSME4,NEDD4,EED,TNRC6C,RRAGB,REST,PSMC5,TNRC6A,ESR1,PSME1,AGO1,PSMD5,PSMD8,PDGFB,TNRC6B,PSMC6,PSMA3,PSMC1,PSMA6,PSME2,PSMA7,TRIB3,CSNK2A1,XIAP,PPP2CB,GSK3A,PSMA2,RHEB,TNKS2,HDAC5,LAMTOR3,AREG,GAB1,FGF6,CDKN1B,PHC1,FRK,HBEGF,PPP2CA,PSMD14,IL1RL1,HDAC1,RRAGC,AKT3,PIK3R3,CREB1,RNF146,EGR1,PIK3CA,NR4A1,AGO2,SNAI1,CDKN1A,EREG,PSMB2,SHFM1,PSME3,MKRN1,PHC2,AGO4,RAC1,PSM…
REAC	DNA Replication Pre-Initiation	REAC:R-HSA-69002	6.268682983335187e-8	7.202823692526562	85	3394	56	10622	DBF4,E2F2,PSMB1,PSMC4,POLA2,PSMA4,MCM10,PSME4,MCM2,ORC1,PSMC5,ORC6,PSME1,PSMD5,CDC7,PSMD8,MCM5,POLE2,PSMC6,PSMA3,PSMC1,PSMA6,PSME2,PSMA7,POLA1,MCM4,PSMA2,MCM3,E2F3,GMNN,PSMD14,ORC2,PSMB2,SHFM1,PSME3,ORC3,PSMB7,PSMB6,PSMA5,RPS27A,UBC,PSMB4,PSMC2,PSMD6,PSMC3,MCM7,CDT1,UBB,PSMD1,PSMD2,POLE,PSMD13,PSMD12,RPA4,UBA52,PSMB3
REAC	ER-Phagosome pathway	REAC:R-HSA-1236974	6.55271433403774e-8	7.18357876472436	83	3394	55	10622	PSMB1,PSMC4,PSMA4,SEC61A1,SEC61A2,PSME4,PSMC5,PSME1,SNAP23,PSMD5,PSMD8,PSMC6,PSMA3,PSMC1,PSMA6,PSME2,PSMA7,STX4,PSMA2,SEC61B,PSMD14,PSMB2,SHFM1,PSME3,SEC61G,PSMB7,PSMB6,PSMA5,RPS27A,UBC,PSMB4,PSMC2,PSMD6,PSMC3,B2M,PDIA3,TAP1,UBB,MYD88,PSMD1,TLR1,TLR6,PSMD2,CALR,PSMD13,PSMD12,TAP2,HLA-C,HLA-F,HLA-A,CHUK,UBA52,HLA-B,SEC22B,PSMB3
REAC	Regulation of PTEN stability and activity	REAC:R-HSA-8948751	7.46126083847366e-8	7.127187777229318	69	3394	48	10622	PSMB1,PSMC4,PSMA4,USP13,PSME4,NEDD4,PSMC5,PSME1,PSMD5,PSMD8,PSMC6,PSMA3,PSMC1,PSMA6,PSME2,PSMA7,CSNK2A1,XIAP,PSMA2,TNKS2,FRK,PSMD14,AKT3,RNF146,PSMB2,SHFM1,PSME3,MKRN1,PSMB7,PSMB6,PSMA5,RPS27A,UBC,PSMB4,PSMC2,PSMD6,PSMC3,OTUD3,UBB,PSMD1,PSMD2,PSMD13,PSMD12,WWP2,CSNK2B,TRIM27,UBA52,PSMB3
REAC	Orc1 removal from chromatin	REAC:R-HSA-68949	7.497907320233253e-8	7.12505993208732	71	3394	49	10622	PSMB1,PSMC4,PSMA4,CUL1,PSME4,MCM2,ORC1,PSMC5,ORC6,PSME1,PSMD5,PSMD8,MCM5,PSMC6,PSMA3,PSMC1,PSMA6,PSME2,PSMA7,MCM4,PSMA2,MCM3,SKP1,PSMD14,ORC2,PSMB2,SHFM1,PSME3,ORC3,PSMB7,PSMB6,PSMA5,RPS27A,CCNA2,SKP2,UBC,PSMB4,PSMC2,PSMD6,PSMC3,MCM7,CDT1,UBB,PSMD1,PSMD2,PSMD13,PSMD12,UBA52,PSMB3
REAC	Separation of Sister Chromatids	REAC:R-HSA-2467813	7.80518110996412e-8	7.107617015196634	188	3394	102	10622	PAFAH1B1,PSMB1,PSMC4,SPDL1,PSMA4,ANAPC4,WAPL,KIF2A,PSME4,NUP133,UBE2D1,NDE1,NUP37,DYNC1I2,PDS5B,PSMC5,DYNLL1,BIRC5,NUDC,PSME1,CDC23,PSMD5,PSMD8,RANGAP1,PSMC6,PSMA3,PSMC1,PSMA6,PSME2,PSMA7,MAPRE1,CENPT,PPP2CB,PSMA2,SMC3,ANAPC15,PPP2CA,CENPA,PSMD14,CDC20,NSL1,CENPF,CENPL,KIF18A,TUBA1B,PSMB2,SHFM1,PSME3,CDCA8,ESPL1,DYNC1LI2,PSMB7,PPP2R1B,KNL1,CENPE,PSMB6,KIF2C,PSMA5,NUF2,RPS27A,DYNC1LI1,CDCA5,INCENP…
REAC	Transcriptional regulation by RUNX3	REAC:R-HSA-8878159	9.559802829663516e-8	7.019551064928103	94	3394	60	10622	CREBBP,PSMB1,PSMC4,WWTR1,PSMA4,CBFB,HDAC4,PSMC5,PSME1,PSMD5,PSMD8,EP300,PSMC6,PSMA3,SNW1,PSMC1,PSMA6,PSME2,PSMA7,JAG1,PSMA2,SMURF2,CCND1,HES1,PSMD14,CDKN1A,PSMB2,SHFM1,PSME3,PSMB7,MYC,YAP1,TP53,SMAD4,PSMB6,PSMA5,RPS27A,NOTCH1,TCF7L2,UBC,BCL2L11,RUNX1,PSMB4,MAML1,PSMC2,PSMD6,PSMC3,SMAD3,RBPJ,UBB,PSMD1,PSMD2,PSMD13,TEAD1,SRC,PSMD12,TEAD4,SMURF1,UBA52,PSMB3
REAC	Selenoamino acid metabolism	REAC:R-HSA-2408522	2.1226031238529397e-7	6.673131200950992	117	3394	70	10622	RPS20,RPL26L1,RPL18,RPL31,RPS5,RPL6,RPLP0,RPS16,AIMP2,RPL28,RPL19,RPL34,SEPSECS,RPS13,RPS12,RPL24,RPL22,RPS25,RPL21,RPL5,RPS10,RPL23,RPS4Y1,RPL27,EEFSEC,RPS15A,RPS6,RPS24,RPS11,RPL13A,RPL11,RPS8,RPS27A,RPL32,RPS3A,RPL37,RPL10,RPL7,RPL7A,RPS3,RPL30,RPL26,RPL29,RPL9,RPS14,RPL36AL,RPL27A,NNMT,RPSA,RPS7,RPL38,RPL4,RPL15,RPS27,PSTK,RPS17,RPL35A,RPS23,RPL14,RPS26,RPL37A,RPS4X,RPL23A,TXNRD1,RPL10A,RPL39…
REAC	SCF-beta-TrCP mediated degradation of Emi1	REAC:R-HSA-174113	3.0549520561374594e-7	6.514995601106641	55	3394	40	10622	PSMB1,PSMC4,PSMA4,CUL1,PSME4,PSMC5,PSME1,PSMD5,PSMD8,PSMC6,PSMA3,PSMC1,PSMA6,PSME2,PSMA7,FZR1,PSMA2,FBXO5,SKP1,PSMD14,CDC20,PSMB2,SHFM1,PSME3,PSMB7,PSMB6,PSMA5,RPS27A,UBC,PSMB4,PSMC2,PSMD6,PSMC3,UBB,PSMD1,PSMD2,PSMD13,PSMD12,UBA52,PSMB3
REAC	NIK-->noncanonical NF-kB signaling	REAC:R-HSA-5676590	3.3995523683423477e-7	6.468578264356929	59	3394	42	10622	MAP3K14,PSMB1,PSMC4,PSMA4,CUL1,PSME4,FBXW11,NFKB2,PSMC5,PSME1,PSMD5,PSMD8,PSMC6,PSMA3,PSMC1,PSMA6,PSME2,PSMA7,PSMA2,SKP1,PSMD14,PSMB2,SHFM1,UBE2M,PSME3,PSMB7,PSMB6,PSMA5,RPS27A,UBC,PSMB4,PSMC2,PSMD6,PSMC3,UBB,PSMD1,PSMD2,PSMD13,PSMD12,CHUK,UBA52,PSMB3
REAC	Transcriptional regulation by RUNX2	REAC:R-HSA-8878166	3.599893078661603e-7	6.443710398131838	118	3394	70	10622	PSMB1,PSMC4,WWTR1,PSMA4,CUL1,CBFB,HDAC4,PSME4,GLI2,PSMC5,ESR1,PSME1,PSMD5,ABL1,PSMD8,PSMC6,PSMA3,PSMC1,PSMA6,PSME2,PSMA7,PSMA2,COL1A1,CCND1,SKP1,NR3C1,HES1,PSMD14,AKT3,MSX2,TWIST1,CDKN1A,SOX9,PSMB2,SHFM1,PSME3,CCNB1,CDK4,PSMB7,YAP1,SMAD6,SMAD4,PSMB6,PSMA5,RPS27A,SKP2,UBC,PPARGC1B,RUNX1,PSMB4,PSMC2,PSMD6,HEY1,PSMC3,AR,UBB,SMAD1,PPM1D,HDAC3,PSMD1,PSMD2,YES1,PSMD13,SRC,PSMD12,SMURF1,UBA52,TWIST2,RBM…
REAC	Neddylation	REAC:R-HSA-8951664	3.7598986717716685e-7	6.42482385903069	233	3394	119	10622	PSMB1,PSMC4,CUL3,PSMA4,CUL7,CUL1,PUM2,PSME4,UBE2D1,FBXW11,KLHL20,KEAP1,PSMC5,KLHL42,BIRC5,PSME1,PSMD5,PSMD8,FBXL19,KLHL22,PSMC6,PSMA3,PSMC1,DCAF11,PSMA6,PSME2,PSMA7,FBXO31,PSMA2,WSB1,UBE2D3,FBXW7,COMMD9,CAND1,SPSB2,FBXL4,CUL9,SKP1,RNF7,COMMD2,PSMD14,ASB3,DCAF17,EPAS1,RBBP5,FBXO30,FBXL5,FBXW2,DCAF4,KBTBD7,COPS5,DCAF10,PSMB2,SHFM1,NEDD8,DDA1,TULP4,UBE2M,PSME3,UBE2D2,LRRC41,FBXO44,DDB2,LMO7,DCAF7,PS…
REAC	TP53 Regulates Metabolic Genes	REAC:R-HSA-5628897	5.264555286097701e-7	6.278638309179541	84	3394	54	10622	RRAGD,TIGAR,TNRC6C,RRAGB,TNRC6A,AGO1,TNRC6B,RHEB,YWHAE,LAMTOR3,PRKAB1,COX6A1,COX7A2L,RRAGC,AKT3,PRDX1,AGO2,COX6B1,COX7C,YWHAH,SESN2,COX4I1,COX7B,PRKAB2,PRKAA1,SCO1,YWHAQ,AGO4,TACO1,TXN,LRPPRC,TP53,RPTOR,LAMTOR1,MOV10,RRAGA,COX18,COX6C,YWHAZ,TSC1,COX11,YWHAB,DDIT4,YWHAG,CYCS,SFN,COX5A,NDUFA4,TXNRD1,MT-CO2,MTOR,MT-CO1,MT-CO3,COX20
REAC	Antigen processing-Cross presentation	REAC:R-HSA-1236975	5.42607179425424e-7	6.265514464234177	99	3394	61	10622	PSMB1,PSMC4,PSMA4,SEC61A1,SEC61A2,PSME4,ITGB5,PSMC5,PSME1,SNAP23,PSMD5,PSMD8,PSMC6,PSMA3,PSMC1,PSMA6,PSME2,PSMA7,STX4,PSMA2,SEC61B,LNPEP,PSMD14,NCF2,PSMB2,SHFM1,PSME3,SEC61G,CTSL,PSMB7,CTSV,PSMB6,PSMA5,RPS27A,UBC,PSMB4,PSMC2,PSMD6,PSMC3,B2M,PDIA3,TAP1,UBB,MYD88,PSMD1,TLR1,TLR6,PSMD2,CALR,PSMD13,PSMD12,TAP2,HLA-C,HLA-F,HLA-A,CHUK,UBA52,HLA-B,MRC1,SEC22B,PSMB3
REAC	Axon guidance	REAC:R-HSA-422475	5.920862398485009e-7	6.227615031853833	549	3394	241	10622	PSMB1,RPS20,FYN,PSMC4,ANK1,RPL26L1,TRIO,PSMA4,AP2S1,RPL18,PRKCQ,RHOA,ROCK1,PSME4,PFN2,PABPC1,CDC42,NCK2,RPL31,RPS6KA6,CRMP1,NTN4,SEMA3A,DLG1,USP33,DNM2,PSEN1,HSP90AA1,COL4A4,DLG3,RPS5,PSMC5,RPL6,RPLP0,NRCAM,PSME1,MYL6,PSMD5,HSP90AB1,ABL1,ABLIM1,NRP1,PSMD8,PSMC6,PSMA3,PSMC1,RPS6KA5,PSMA6,PSME2,PSMA7,CSNK2A1,MYL12A,GSPT1,RPS16,SCN1B,HOXA2,GRB10,PSMA2,LIMK1,LHX2,RPL28,GIT1,RPL19,CASC3,PFN1,GAB1,RPL3…
REAC	Regulation of RUNX3 expression and activity	REAC:R-HSA-8941858	7.033276260917848e-7	6.152842323545526	54	3394	39	10622	PSMB1,PSMC4,PSMA4,CBFB,PSMC5,PSME1,PSMD5,PSMD8,EP300,PSMC6,PSMA3,PSMC1,PSMA6,PSME2,PSMA7,PSMA2,SMURF2,PSMD14,PSMB2,SHFM1,PSME3,PSMB7,PSMB6,PSMA5,RPS27A,UBC,PSMB4,PSMC2,PSMD6,PSMC3,UBB,PSMD1,PSMD2,PSMD13,SRC,PSMD12,SMURF1,UBA52,PSMB3
REAC	AUF1 (hnRNP D0) binds and destabilizes mRNA	REAC:R-HSA-450408	7.033276260917848e-7	6.152842323545526	54	3394	39	10622	PSMB1,PSMC4,PSMA4,PSME4,PABPC1,PSMC5,PSME1,PSMD5,PSMD8,PSMC6,PSMA3,PSMC1,PSMA6,PSME2,PSMA7,HSPB1,PSMA2,HSPA8,PSMD14,PSMB2,SHFM1,PSME3,PSMB7,PSMB6,PSMA5,RPS27A,UBC,PSMB4,PSMC2,PSMD6,PSMC3,UBB,PSMD1,PSMD2,PSMD13,PSMD12,HSPA1A,UBA52,PSMB3
REAC	Nervous system development	REAC:R-HSA-9675108	7.100133666147827e-7	6.148733475235292	574	3394	250	10622	PSMB1,RPS20,FYN,PSMC4,WWTR1,ANK1,RPL26L1,TRIO,PSMA4,AP2S1,RPL18,PRKCQ,RHOA,ROCK1,PSME4,PFN2,PABPC1,CDC42,NCK2,RPL31,RPS6KA6,CRMP1,NTN4,SEMA3A,DLG1,USP33,DNM2,PSEN1,HSP90AA1,COL4A4,DLG3,RPS5,PSMC5,RPL6,RPLP0,NRCAM,PSME1,MYL6,PSMD5,HSP90AB1,ABL1,ABLIM1,NRP1,PSMD8,PSMC6,PSMA3,PSMC1,RPS6KA5,PSMA6,PSME2,PSMA7,CSNK2A1,MYL12A,GSPT1,RPS16,SCN1B,HOXA2,GRB10,PSMA2,LIMK1,LHX2,RPL28,GIT1,RPL19,CASC3,PFN1,GAB…
REAC	Dectin-1 mediated noncanonical NF-kB signaling	REAC:R-HSA-5607761	7.836796815792972e-7	6.105861413015647	60	3394	42	10622	MAP3K14,PSMB1,PSMC4,PSMA4,CUL1,PSME4,FBXW11,NFKB2,PSMC5,PSME1,PSMD5,PSMD8,PSMC6,PSMA3,PSMC1,PSMA6,PSME2,PSMA7,PSMA2,SKP1,PSMD14,PSMB2,SHFM1,UBE2M,PSME3,PSMB7,PSMB6,PSMA5,RPS27A,UBC,PSMB4,PSMC2,PSMD6,PSMC3,UBB,PSMD1,PSMD2,PSMD13,PSMD12,CHUK,UBA52,PSMB3
REAC	Cellular response to heat stress	REAC:R-HSA-3371556	9.220458690879909e-7	6.035247473527392	87	3394	55	10622	FKBP4,CREBBP,HSPA5,NUP133,NUP37,HSP90AA1,NUP50,HSP90AB1,SIRT1,ST13,EP300,RAE1,NUP93,DNAJC2,DNAJB6,BAG1,NUP88,YWHAE,CRYAB,HSPA8,PTGES3,BAG2,HSPA9,HSPH1,HSPA2,NUP214,DNAJB1,HSPA12B,RPTOR,CAMK2G,HIKESHI,BAG3,HSPB8,HSPA13,EEF1A1,BAG4,SEC13,CCAR2,MAPKAPK2,HSPA4L,VCP,HSPA12A,DNAJC7,HSPA6,ATR,HSPA14,POM121,MTOR,HSPA1B,HSPA1A,HSPA1L,AKT1S1,NUP62,HSBP1,POM121C
REAC	Synthesis of DNA	REAC:R-HSA-69239	9.987590144716017e-7	6.000539287860574	120	3394	70	10622	PSMB1,PSMC4,POLA2,PSMA4,ANAPC4,CUL1,PSME4,UBE2D1,MCM2,POLD3,ORC1,PSMC5,ORC6,PSME1,CDC23,PSMD5,PSMD8,MCM5,POLE2,PSMC6,PSMA3,PSMC1,PSMA6,PSME2,GINS1,PSMA7,POLA1,MCM4,CCNE1,FZR1,PSMA2,ANAPC15,RFC5,MCM3,SKP1,PSMD14,ORC2,PSMB2,SHFM1,PSME3,PCNA,ORC3,PSMB7,PSMB6,PSMA5,RPS27A,CCNA2,SKP2,UBC,ANAPC1,PSMB4,PSMC2,PSMD6,RFC4,PSMC3,MCM7,CDT1,FEN1,UBB,PSMD1,UBE2C,PSMD2,CCNE2,CDC26,POLE,GINS3,PSMD13,PSMD12,UBA52…
REAC	Regulation of APC/C activators between G1/S and early anaphase	REAC:R-HSA-176408	0.0000011528612558822146	5.938222955871326	81	3394	52	10622	PSMB1,PSMC4,PSMA4,ANAPC4,CUL1,PSME4,UBE2D1,PSMC5,PSME1,CDC23,PSMD5,PSMD8,PSMC6,PSMA3,PSMC1,PSMA6,PSME2,PSMA7,FZR1,PSMA2,ANAPC15,FBXO5,SKP1,PSMD14,CDC20,PSMB2,SHFM1,PSME3,CCNB1,PSMB7,PSMB6,PSMA5,RPS27A,CCNA2,UBC,ANAPC1,BUB3,PSMB4,PSMC2,PSMD6,MAD2L1,PSMC3,PLK1,UBB,PSMD1,UBE2C,PSMD2,CDC26,PSMD13,PSMD12,UBA52,PSMB3
REAC	Intracellular signaling by second messengers	REAC:R-HSA-9006925	0.0000014523450563257873	5.837930189245428	292	3394	141	10622	CAMKK1,PSMB1,FYN,PSMC4,RRAGD,PSMA4,USP13,PSME4,NEDD4,EED,TNRC6C,RRAGB,REST,PSMC5,TNRC6A,ESR1,PSME1,AGO1,PSMD5,PSMD8,PDGFB,TNRC6B,PSMC6,PSMA3,PSMC1,PSMA6,PSME2,PSMA7,TRIB3,CSNK2A1,XIAP,PPP2CB,GSK3A,PSMA2,RHEB,TNKS2,HDAC5,LAMTOR3,AREG,GAB1,CAMKK2,FGF6,CDKN1B,PHC1,FRK,HBEGF,PPP2CA,PSMD14,IL1RL1,HDAC1,RRAGC,AKT3,PIK3R3,CREB1,RNF146,EGR1,ADCY7,PIK3CA,NR4A1,AGO2,SNAI1,CDKN1A,EREG,PSMB2,SHFM1,PSME3,MKRN…
REAC	Negative regulation of NOTCH4 signaling	REAC:R-HSA-9604323	0.0000016081052922114353	5.793685518815587	53	3394	38	10622	PSMB1,PSMC4,TACC3,PSMA4,CUL1,PSMC5,PSME1,PSMD5,PSMD8,PSMC6,PSMA3,PSMC1,PSMA6,PSME2,PSMA7,PSMA2,SKP1,PSMD14,PSMB2,SHFM1,PSME3,PSMB7,PSMB6,PSMA5,RPS27A,UBC,PSMB4,PSMC2,PSMD6,YWHAZ,PSMC3,UBB,PSMD1,PSMD2,PSMD13,PSMD12,UBA52,PSMB3
REAC	FBXL7 down-regulates AURKA during mitotic entry and in early mitosis	REAC:R-HSA-8854050	0.0000016730441510070199	5.776492598018052	55	3394	39	10622	PSMB1,PSMC4,PSMA4,CUL1,PSME4,PSMC5,AURKA,PSME1,PSMD5,PSMD8,PSMC6,PSMA3,PSMC1,PSMA6,PSME2,PSMA7,PSMA2,SKP1,PSMD14,PSMB2,SHFM1,PSME3,PSMB7,PSMB6,PSMA5,RPS27A,UBC,FBXL18,PSMB4,PSMC2,PSMD6,PSMC3,UBB,PSMD1,PSMD2,PSMD13,PSMD12,UBA52,PSMB3
REAC	RNA Polymerase II Transcription Termination	REAC:R-HSA-73856	0.0000016945197445754417	5.770953366389776	65	3394	44	10622	ZC3H11A,U2AF2,THOC1,PAPOLA,THOC5,SRSF5,PABPN1,CASC3,MAGOHB,SRSF3,NCBP2,SRSF7,SRSF4,SRSF11,CPSF3,FYTTD1,DDX39A,SNRPB,THOC6,SRRM1,SRSF1,NCBP1,SNRPF,DHX38,EIF4A3,ZNF473,CPSF7,U2AF1,CHTOP,CPSF4,U2AF1L4,SRSF2,MAGOH,SLBP,SLU7,CPSF2,CDC40,CLP1,CSTF3,LSM10,SNRPE,DDX39B,SARNP,RNPS1
REAC	APC/C-mediated degradation of cell cycle proteins	REAC:R-HSA-174143	0.0000016980679043994137	5.7700449466501915	88	3394	55	10622	PSMB1,PSMC4,PSMA4,ANAPC4,CUL1,PSME4,UBE2D1,PSMC5,AURKA,PSME1,CDC23,PSMD5,PSMD8,PSMC6,PSMA3,PSMC1,PSMA6,PSME2,PSMA7,FZR1,PSMA2,ANAPC15,FBXO5,SKP1,PSMD14,CDC20,PSMB2,SHFM1,PSME3,CCNB1,PSMB7,PSMB6,PSMA5,RPS27A,CCNA2,SKP2,UBC,ANAPC1,BUB3,PSMB4,PSMC2,PSMD6,MAD2L1,PSMC3,PLK1,UBB,PSMD1,UBE2C,PSMD2,CDC26,AURKB,PSMD13,PSMD12,UBA52,PSMB3
REAC	Regulation of mitotic cell cycle	REAC:R-HSA-453276	0.0000016980679043994137	5.7700449466501915	88	3394	55	10622	PSMB1,PSMC4,PSMA4,ANAPC4,CUL1,PSME4,UBE2D1,PSMC5,AURKA,PSME1,CDC23,PSMD5,PSMD8,PSMC6,PSMA3,PSMC1,PSMA6,PSME2,PSMA7,FZR1,PSMA2,ANAPC15,FBXO5,SKP1,PSMD14,CDC20,PSMB2,SHFM1,PSME3,CCNB1,PSMB7,PSMB6,PSMA5,RPS27A,CCNA2,SKP2,UBC,ANAPC1,BUB3,PSMB4,PSMC2,PSMD6,MAD2L1,PSMC3,PLK1,UBB,PSMD1,UBE2C,PSMD2,CDC26,AURKB,PSMD13,PSMD12,UBA52,PSMB3
REAC	CDT1 association with the CDC6:ORC:origin complex	REAC:R-HSA-68827	0.0000017378261911563804	5.75999366171724	59	3394	41	10622	PSMB1,PSMC4,PSMA4,PSME4,ORC1,PSMC5,ORC6,PSME1,PSMD5,PSMD8,PSMC6,PSMA3,PSMC1,PSMA6,PSME2,PSMA7,PSMA2,GMNN,PSMD14,ORC2,PSMB2,SHFM1,PSME3,ORC3,PSMB7,PSMB6,PSMA5,RPS27A,UBC,PSMB4,PSMC2,PSMD6,PSMC3,CDT1,UBB,PSMD1,PSMD2,PSMD13,PSMD12,UBA52,PSMB3
REAC	APC/C:Cdh1 mediated degradation of Cdc20 and other APC/C:Cdh1 targeted proteins in late mitosis/early G1	REAC:R-HSA-174178	0.000002878865668450737	5.540778599384393	74	3394	48	10622	PSMB1,PSMC4,PSMA4,ANAPC4,PSME4,UBE2D1,PSMC5,AURKA,PSME1,CDC23,PSMD5,PSMD8,PSMC6,PSMA3,PSMC1,PSMA6,PSME2,PSMA7,FZR1,PSMA2,ANAPC15,PSMD14,CDC20,PSMB2,SHFM1,PSME3,PSMB7,PSMB6,PSMA5,RPS27A,SKP2,UBC,ANAPC1,PSMB4,PSMC2,PSMD6,PSMC3,PLK1,UBB,PSMD1,UBE2C,PSMD2,CDC26,AURKB,PSMD13,PSMD12,UBA52,PSMB3
REAC	Regulation of activated PAK-2p34 by proteasome mediated degradation	REAC:R-HSA-211733	0.0000034926297436675905	5.456847451810115	50	3394	36	10622	PSMB1,PSMC4,PSMA4,PSME4,PSMC5,PSME1,PSMD5,PSMD8,PSMC6,PSMA3,PSMC1,PSMA6,PSME2,PSMA7,PSMA2,PSMD14,PSMB2,SHFM1,PSME3,PSMB7,PSMB6,PSMA5,RPS27A,UBC,PSMB4,PSMC2,PSMD6,PSMC3,UBB,PSMD1,PSMD2,PAK2,PSMD13,PSMD12,UBA52,PSMB3
REAC	Ubiquitin-dependent degradation of Cyclin D	REAC:R-HSA-75815	0.000003650464630470045	5.437651855103238	52	3394	37	10622	PSMB1,PSMC4,PSMA4,PSME4,PSMC5,PSME1,PSMD5,PSMD8,PSMC6,PSMA3,PSMC1,PSMA6,PSME2,PSMA7,PSMA2,CCND1,PSMD14,PSMB2,SHFM1,PSME3,CDK4,PSMB7,PSMB6,PSMA5,RPS27A,UBC,PSMB4,PSMC2,PSMD6,PSMC3,UBB,PSMD1,PSMD2,PSMD13,PSMD12,UBA52,PSMB3
REAC	Vpu mediated degradation of CD4	REAC:R-HSA-180534	0.000003650464630470045	5.437651855103238	52	3394	37	10622	PSMB1,CD4,PSMC4,PSMA4,PSME4,PSMC5,PSME1,PSMD5,PSMD8,PSMC6,PSMA3,PSMC1,PSMA6,PSME2,PSMA7,PSMA2,SKP1,PSMD14,PSMB2,SHFM1,PSME3,PSMB7,PSMB6,PSMA5,RPS27A,UBC,PSMB4,PSMC2,PSMD6,PSMC3,UBB,PSMD1,PSMD2,PSMD13,PSMD12,UBA52,PSMB3
REAC	Hh mutants are degraded by ERAD	REAC:R-HSA-5362768	0.000003814270481441244	5.418588513064459	56	3394	39	10622	PSMB1,PSMC4,PSMA4,PSME4,PSMC5,PSME1,PSMD5,PSMD8,PSMC6,PSMA3,PSMC1,PSMA6,PSME2,PSMA7,PSMA2,PSMD14,PSMB2,SHFM1,PSME3,OS9,PSMB7,PSMB6,PSMA5,RPS27A,UBC,PSMB4,PSMC2,SYVN1,PSMD6,SHH,VCP,PSMC3,UBB,PSMD1,PSMD2,PSMD13,PSMD12,UBA52,PSMB3
REAC	Signaling by NOTCH4	REAC:R-HSA-9013694	0.000004381740614244858	5.358353334930571	81	3394	51	10622	CREBBP,PSMB1,PSMC4,TACC3,PSMA4,CUL1,PSEN1,PSMC5,PSME1,PSMD5,PSMD8,EP300,PSMC6,PSMA3,SNW1,PSMC1,PSMA6,PSME2,PSMA7,JAG1,PSMA2,SKP1,HES1,PSMD14,PSMB2,SHFM1,PSME3,PSMB7,APH1B,PSMB6,PSMA5,RPS27A,NOTCH1,UBC,PSMB4,MAML1,PSMC2,PSMD6,HEY1,YWHAZ,PSMC3,SMAD3,RBPJ,UBB,PSMD1,PSMD2,PSMD13,PSMD12,PSENEN,UBA52,PSMB3
REAC	Cellular response to hypoxia	REAC:R-HSA-1234174	0.000005527453772136987	5.2574748808776555	75	3394	48	10622	CREBBP,PSMB1,PSMC4,PSMA4,PSME4,UBE2D1,PSMC5,PSME1,PSMD5,PSMD8,EP300,PSMC6,PSMA3,PSMC1,PSMA6,PSME2,PSMA7,PSMA2,UBE2D3,VEGFA,PSMD14,EPAS1,PSMB2,SHFM1,EGLN3,PSME3,UBE2D2,PSMB7,PSMB6,PSMA5,RPS27A,LIMD1,UBC,TCEB1,PSMB4,PSMC2,PSMD6,PSMC3,HIF1AN,UBB,PSMD1,PSMD2,HIGD1A,PSMD13,PSMD12,UBA52,EGLN2,PSMB3
REAC	Defective CFTR causes cystic fibrosis	REAC:R-HSA-5678895	0.000008012723797609774	5.096219827337757	61	3394	41	10622	PSMB1,PSMC4,PSMA4,PSME4,PSMC5,PSME1,PSMD5,PSMD8,DERL3,PSMC6,PSMA3,PSMC1,PSMA6,PSME2,PSMA7,PSMA2,ERLIN1,PSMD14,PSMB2,SHFM1,PSME3,OS9,PSMB7,RNF185,PSMB6,PSMA5,RPS27A,UBC,PSMB4,PSMC2,PSMD6,VCP,PSMC3,UBB,PSMD1,PSMD2,PSMD13,PSMD12,RNF5,UBA52,PSMB3
REAC	Vif-mediated degradation of APOBEC3G	REAC:R-HSA-180585	0.00000837342060019303	5.0770970934620525	53	3394	37	10622	PSMB1,PSMC4,PSMA4,PSME4,PSMC5,PSME1,PSMD5,PSMD8,PSMC6,PSMA3,PSMC1,PSMA6,PSME2,PSMA7,PSMA2,PSMD14,PSMB2,SHFM1,PSME3,PSMB7,PSMB6,PSMA5,RPS27A,UBC,TCEB1,PSMB4,PSMC2,PSMD6,PSMC3,CUL5,UBB,PSMD1,PSMD2,PSMD13,PSMD12,UBA52,PSMB3
REAC	Degradation of AXIN	REAC:R-HSA-4641257	0.000008415099762955356	5.074940730996038	55	3394	38	10622	PSMB1,PSMC4,PSMA4,PSME4,PSMC5,PSME1,PSMD5,PSMD8,PSMC6,PSMA3,PSMC1,PSMA6,PSME2,PSMA7,PSMA2,TNKS2,SMURF2,PSMD14,RNF146,PSMB2,SHFM1,PSME3,PSMB7,PSMB6,PSMA5,RPS27A,UBC,PSMB4,PSMC2,PSMD6,PSMC3,UBB,PSMD1,PSMD2,PSMD13,PSMD12,UBA52,PSMB3
REAC	Hedgehog 'on' state	REAC:R-HSA-5632684	0.000012998387231368217	4.886110529229124	85	3394	52	10622	PSMB1,PSMC4,CUL3,PSMA4,PSME4,EVC,GLI2,PSMC5,PSME1,PSMD5,PSMD8,PSMC6,PSMA3,PSMC1,PSMA6,PSME2,PSMA7,IQCE,PSMA2,SUFU,SMURF2,CSNK1A1,PSMD14,PSMB2,SHFM1,SMO,KIF3A,PSME3,CDC73,PSMB7,ULK3,GAS8,PSMB6,PSMA5,GPR161,RPS27A,SPOPL,UBC,PSMB4,PSMC2,PSMD6,SHH,PSMC3,UBB,PSMD1,PSMD2,PSMD13,PTCH1,PSMD12,SMURF1,UBA52,PSMB3
REAC	Membrane Trafficking	REAC:R-HSA-199991	0.000013548232640112532	4.868117354583527	625	3394	263	10622	M6PR,PAFAH1B1,CYTH3,CD4,ANK1,GABARAPL2,RAB27B,AP2S1,KIF1B,GOLGA5,SYT1,KIF2A,RAB27A,EPN2,TFRC,AP1M1,PICALM,RAB7A,DYNC1I2,CAPZB,KIF22,DNM2,RAB21,CHMP2B,CTTN,CHMP5,FTL,KIF9,DYNLL1,SNX5,NECAP1,EXOC1,SNAP23,SEC22C,ARCN1,TBC1D2,RAB18,CYTH4,HPS4,RAB36,RIN3,TRIP11,ARFRP1,CHMP4B,MON1B,STX4,BLOC1S6,TBC1D17,NAPA,KDELR1,CYTH2,YKT6,TBC1D13,RIC1,SEC23IP,GOSR2,CPD,CYTH1,RAB5C,YWHAE,AREG,HSPA8,CBL,ARPC3,PRKAB1,C…
REAC	Autophagy	REAC:R-HSA-9612973	0.000013729438218462367	4.862347232873465	149	3394	80	10622	LAMP2,RB1CC1,RRAGD,GABARAPL2,DYNC1I2,PIK3C3,HSP90AA1,RRAGB,CHMP2B,DYNLL1,HSP90AB1,TOMM22,MTMR3,CSNK2A1,CHMP4B,ATG4A,RHEB,LAMTOR3,HSPA8,AMBRA1,PRKAB1,CHMP3,EPAS1,PARK7,RRAGC,ATG101,TUBA1B,ATG4C,BECN1,ATG14,CHMP2A,GFAP,PRKAB2,PRKAA1,DYNC1LI2,GABARAPL1,PEX5,VPS37B,MAP1LC3B,RPTOR,WDR45B,RPS27A,DYNC1LI1,ATG3,ATG12,PLIN2,LAMTOR1,UBC,ATG10,RRAGA,MTERF3,EEF1A1,SQSTM1,MTMR14,UBAP1,VCP,TSC1,TUBA1C,VPS37C,A…
REAC	G1/S DNA Damage Checkpoints	REAC:R-HSA-69615	0.00001387934745186529	4.857630952088373	68	3394	44	10622	PSMB1,PSMC4,PHF20,PSMA4,PSME4,PSMC5,PSME1,PSMD5,PSMD8,PSMC6,PSMA3,PSMC1,PSMA6,PSME2,PSMA7,CCNE1,PSMA2,CDKN1B,PSMD14,CDKN1A,PSMB2,SHFM1,PSME3,PSMB7,TP53,PSMB6,PSMA5,RPS27A,CCNA2,UBC,PSMB4,PSMC2,PSMD6,CDC25A,PSMC3,UBB,PSMD1,PSMD2,CCNE2,PSMD13,PSMD12,MDM4,UBA52,PSMB3
REAC	p53-Dependent G1/S DNA damage checkpoint	REAC:R-HSA-69580	0.000014751341266982589	4.831168489627083	66	3394	43	10622	PSMB1,PSMC4,PHF20,PSMA4,PSME4,PSMC5,PSME1,PSMD5,PSMD8,PSMC6,PSMA3,PSMC1,PSMA6,PSME2,PSMA7,CCNE1,PSMA2,CDKN1B,PSMD14,CDKN1A,PSMB2,SHFM1,PSME3,PSMB7,TP53,PSMB6,PSMA5,RPS27A,CCNA2,UBC,PSMB4,PSMC2,PSMD6,PSMC3,UBB,PSMD1,PSMD2,CCNE2,PSMD13,PSMD12,MDM4,UBA52,PSMB3
REAC	p53-Dependent G1 DNA Damage Response	REAC:R-HSA-69563	0.000014751341266982589	4.831168489627083	66	3394	43	10622	PSMB1,PSMC4,PHF20,PSMA4,PSME4,PSMC5,PSME1,PSMD5,PSMD8,PSMC6,PSMA3,PSMC1,PSMA6,PSME2,PSMA7,CCNE1,PSMA2,CDKN1B,PSMD14,CDKN1A,PSMB2,SHFM1,PSME3,PSMB7,TP53,PSMB6,PSMA5,RPS27A,CCNA2,UBC,PSMB4,PSMC2,PSMD6,PSMC3,UBB,PSMD1,PSMD2,CCNE2,PSMD13,PSMD12,MDM4,UBA52,PSMB3
REAC	Oxygen-dependent proline hydroxylation of Hypoxia-inducible Factor Alpha	REAC:R-HSA-1234176	0.000014751341266982589	4.831168489627083	66	3394	43	10622	PSMB1,PSMC4,PSMA4,PSME4,UBE2D1,PSMC5,PSME1,PSMD5,PSMD8,PSMC6,PSMA3,PSMC1,PSMA6,PSME2,PSMA7,PSMA2,UBE2D3,PSMD14,EPAS1,PSMB2,SHFM1,EGLN3,PSME3,UBE2D2,PSMB7,PSMB6,PSMA5,RPS27A,LIMD1,UBC,TCEB1,PSMB4,PSMC2,PSMD6,PSMC3,UBB,PSMD1,PSMD2,PSMD13,PSMD12,UBA52,EGLN2,PSMB3
REAC	Asymmetric localization of PCP proteins	REAC:R-HSA-4608870	0.00001558898126687546	4.807182264838773	64	3394	42	10622	PSMB1,PSMC4,PSMA4,PSME4,PSMC5,PSME1,PSMD5,PSMD8,PSMC6,PSMA3,PSMC1,PSMA6,PSME2,PSMA7,PSMA2,SMURF2,PSMD14,PSMB2,SHFM1,PSME3,PSMB7,PRICKLE1,PSMB6,PSMA5,RPS27A,UBC,FZD1,PSMB4,PSMC2,FZD5,PSMD6,PSMC3,UBB,PSMD1,FZD4,PSMD2,FZD2,PSMD13,PSMD12,SMURF1,UBA52,PSMB3
REAC	Autodegradation of Cdh1 by Cdh1:APC/C	REAC:R-HSA-174084	0.00001558898126687546	4.807182264838773	64	3394	42	10622	PSMB1,PSMC4,PSMA4,ANAPC4,UBE2D1,PSMC5,PSME1,CDC23,PSMD5,PSMD8,PSMC6,PSMA3,PSMC1,PSMA6,PSME2,PSMA7,FZR1,PSMA2,ANAPC15,PSMD14,PSMB2,SHFM1,PSME3,PSMB7,PSMB6,PSMA5,RPS27A,UBC,ANAPC1,PSMB4,PSMC2,PSMD6,PSMC3,UBB,PSMD1,UBE2C,PSMD2,CDC26,PSMD13,PSMD12,UBA52,PSMB3
REAC	Degradation of GLI2 by the proteasome	REAC:R-HSA-5610783	0.00001707311935541513	4.767687123578942	60	3394	40	10622	PSMB1,PSMC4,PSMA4,CUL1,PSME4,GLI2,PSMC5,PSME1,PSMD5,PSMD8,PSMC6,PSMA3,PSMC1,PSMA6,PSME2,PSMA7,PSMA2,SUFU,SKP1,CSNK1A1,PSMD14,PSMB2,SHFM1,PSME3,PSMB7,PSMB6,PSMA5,RPS27A,UBC,PSMB4,PSMC2,PSMD6,PSMC3,UBB,PSMD1,PSMD2,PSMD13,PSMD12,UBA52,PSMB3
REAC	The role of GTSE1 in G2/M progression after G2 checkpoint	REAC:R-HSA-8852276	0.000017377439897176892	4.760014204896849	79	3394	49	10622	PSMB1,PSMC4,PSMA4,PSME4,GTSE1,HSP90AA1,PSMC5,PSME1,PSMD5,HSP90AB1,PSMD8,PSMC6,PSMA3,PSMC1,PSMA6,PSME2,PSMA7,MAPRE1,PSMA2,PSMD14,TUBA1B,CDKN1A,PSMB2,SHFM1,PSME3,CCNB1,PSMB7,TP53,PSMB6,PSMA5,RPS27A,UBC,PSMB4,PSMC2,PSMD6,PSMC3,PLK1,TUBA1C,UBB,PSMD1,PSMD2,TUBB6,TUBAL3,PSMD13,TUBB4B,PSMD12,FKBPL,UBA52,PSMB3
[truncated: 80 more rows]

## Sheet: j
CuEt	row A	Number of coagulated embryos				AQ	row B	Number of coagulated embryos				AQ in 500mM CuET	AQ	Number of coagulated embryos
	conc [µM]	Day 1	Day 2				conc [µM]	Day 1	Day 2				conc [µM]	Day 1	Day 2
[truncated: 6 more rows]
